# Supplementary material for: Blood RNA expression profiles undergo major changes during the seventh decade
Source: Oncotarget. 2016 Sep 17;7(44):71353–61. doi: 10.18632/oncotarget.12098 (PMC5342083; doi:10.18632/oncotarget.12098)
Supplement: Supplementary file 2 [file oncotarget-07-71353-s002.doc]

NOTE that 1) some of the probes were discarded as there is no mapping
between their Illumina identifier and an Entrez identifier, and 
subsequently their official gene symbol; 2) some Entrez identifiers
might appear more than once due to the one-to-many mapping in the databases;
3)The column "Regulation" gives an indication on the direction of regulation
+ stands for up regulated and - for down regulated
---------------------------------------------------------------------

Entrez.ID	P.value	Regulation	Gene.Symbol	Gene.Name
59	2.86E-15	+	acta2	"actin, alpha 2, smooth muscle, aorta"
103	1.69E-21	+	Adar	"adenosine deaminase, RNA-specific"
120	4.07E-15	-	ADD3	adducin 3 (gamma)
123	3.20E-51	+	PLIN2	adipose differentiation-related protein
123	1.34E-34	+	PLIN2	adipose differentiation-related protein
140	1.35E-31	+	ADORA3	adenosine A3 receptor
142	1.81E-42	-	parp1	poly (ADP-ribose) polymerase 1
160	3.26E-14	+	AP2A1	"adaptor-related protein complex 2, alpha 1 subunit"
160	1.05E-11	+	AP2A1	"adaptor-related protein complex 2, alpha 1 subunit"
212	1.64E-23	+	alaS2	"aminolevulinate, delta-, synthase 2"
212	3.03E-18	+	alaS2	"aminolevulinate, delta-, synthase 2"
212	4.25E-27	+	alaS2	"aminolevulinate, delta-, synthase 2"
221	2.27E-17	+	Aldh3b1	"aldehyde dehydrogenase 3 family, member B1"
226	6.41E-12	+	ALDOA	"aldolase A, fructose-bisphosphate"
283	7.26E-37	+	Ang	"angiogenin, ribonuclease, RNase A family, 5"
302	4.47E-17	+	ANXA2P3	annexin A2 pseudogene 3; annexin A2; annexin A2 pseudogene 1
302	4.47E-17	+	ANXA2	annexin A2 pseudogene 3; annexin A2; annexin A2 pseudogene 1
302	4.47E-17	+	ANXA2P1	annexin A2 pseudogene 3; annexin A2; annexin A2 pseudogene 1
303	4.06E-08	+	ANXA2P3	annexin A2 pseudogene 3; annexin A2; annexin A2 pseudogene 1
303	4.06E-08	+	ANXA2P1	annexin A2 pseudogene 3; annexin A2; annexin A2 pseudogene 1
303	4.06E-08	+	ANXA2	annexin A2 pseudogene 3; annexin A2; annexin A2 pseudogene 1
303	9.34E-10	+	ANXA2P3	annexin A2 pseudogene 3; annexin A2; annexin A2 pseudogene 1
303	9.34E-10	+	ANXA2P1	annexin A2 pseudogene 3; annexin A2; annexin A2 pseudogene 1
303	9.34E-10	+	ANXA2	annexin A2 pseudogene 3; annexin A2; annexin A2 pseudogene 1
330	3.56E-30	-	BIRC3	baculoviral IAP repeat-containing 3
377	2.75E-25	+	ARF3	ADP-ribosylation factor 3
430	4.76E-20	+	ASCL2	achaete-scute complex homolog 2 (Drosophila)
468	7.41E-05	-	ATF4C	activating transcription factor 4 (tax-responsive enhancer element B67); activating transcription factor 4C
468	7.41E-05	-	ATF4	activating transcription factor 4 (tax-responsive enhancer element B67); activating transcription factor 4C
472	2.55E-14	-	ATM	"similar to Serine-protein kinase ATM (Ataxia telangiectasia mutated) (A-T, mutated); ataxia telangiectasia mutated"
472	2.55E-14	-	LOC651610	"similar to Serine-protein kinase ATM (Ataxia telangiectasia mutated) (A-T, mutated); ataxia telangiectasia mutated"
472	1.42E-32	-	ATM	"similar to Serine-protein kinase ATM (Ataxia telangiectasia mutated) (A-T, mutated); ataxia telangiectasia mutated"
472	1.42E-32	-	LOC651610	"similar to Serine-protein kinase ATM (Ataxia telangiectasia mutated) (A-T, mutated); ataxia telangiectasia mutated"
527	1.40E-20	+	ATP6V0C	"ATPase, H+ transporting, lysosomal 16kDa, V0 subunit c"
527	4.96E-12	+	ATP6V0C	"ATPase, H+ transporting, lysosomal 16kDa, V0 subunit c"
566	2.85E-29	+	AZU1	azurocidin 1
598	1.01E-20	+	BCL2L1	BCL2-like 1
598	1.42E-12	+	BCL2L1	BCL2-like 1
613	9.14E-09	+	bcr	breakpoint cluster region
634	3.82E-22	+	CEACAM1	carcinoembryonic antigen-related cell adhesion molecule 1 (biliary glycoprotein)
643	9.20E-13	-	CXCR5	chemokine (C-X-C motif) receptor 5
645	9.94E-05	+	BLVRB	biliverdin reductase B (flavin reductase (NADPH))
669	2.53E-20	+	BPGM	"2,3-bisphosphoglycerate mutase"
671	2.93E-31	+	BPI	bactericidal/permeability-increasing protein
678	4.07E-17	-	ZFP36L2	"zinc finger protein 36, C3H type-like 2"
682	7.16E-14	+	bsg	basigin (Ok blood group)
684	3.38E-15	+	BST2	NPC-A-7; bone marrow stromal cell antigen 2
687	4.28E-14	-	KLF9	Kruppel-like factor 9
706	1.56E-18	+	tspO	translocator protein (18kDa)
706	4.74E-14	+	tspO	translocator protein (18kDa)
710	6.41E-31	+	SERPING1	"serpin peptidase inhibitor, clade G (C1 inhibitor), member 1"
738	1.70E-10	-	c11orf2	chromosome 11 open reading frame2
759	9.08E-09	+	CA1	carbonic anhydrase I
820	5.77E-27	+	CAMP	cathelicidin antimicrobial peptide
835	3.45E-28	-	CASP2	"caspase 2, apoptosis-related cysteine peptidase"
894	2.49E-21	-	CCND2	cyclin D2
915	4.02E-16	-	CD3D	"CD3d molecule, delta (CD3-TCR complex)"
917	6.40E-16	-	Cd3g	"CD3g molecule, gamma (CD3-TCR complex)"
928	1.42E-28	+	CD9	CD9 molecule
930	5.26E-07	-	Cd19	CD19 molecule
939	1.18E-15	-	CD27	CD27 molecule
961	3.42E-20	-	CD47	CD47 molecule
967	1.30E-28	+	CD63	CD63 molecule
968	1.07E-22	+	CD68	CD68 molecule
974	2.97E-10	-	Cd79b	"CD79b molecule, immunoglobulin-associated beta"
974	3.13E-15	-	Cd79b	"CD79b molecule, immunoglobulin-associated beta"
974	1.47E-09	-	Cd79b	"CD79b molecule, immunoglobulin-associated beta"
977	1.73E-08	+	cd151	CD151 molecule (Raph blood group)
978	2.21E-09	+	cda	cytidine deaminase
997	1.66E-23	+	CDC34	cell division cycle 34 homolog (S. cerevisiae)
1027	6.57E-19	-	CDKN1B	"cyclin-dependent kinase inhibitor 1B (p27, Kip1)"
1039	9.08E-39	-	CDR2	"cerebellar degeneration-related protein 2, 62kDa"
1052	4.29E-10	+	cebpd	"CCAAT/enhancer binding protein (C/EBP), delta"
1053	1.59E-49	+	CEBPE	"CCAAT/enhancer binding protein (C/EBP), epsilon"
1075	4.70E-23	+	CTSC	cathepsin C
1088	4.02E-25	+	CEACAM8	carcinoembryonic antigen-related cell adhesion molecule 8
1178	1.21E-14	+	clc	Charcot-Leyden crystal protein
1195	8.53E-20	-	clk1	CDC-like kinase 1
1232	1.03E-13	+	Ccr3	chemokine (C-C motif) receptor 3
1236	6.44E-21	-	CCR7	chemokine (C-C motif) receptor 7
1316	3.16E-17	+	klf6	Kruppel-like factor 6
1316	5.35E-20	+	klf6	Kruppel-like factor 6
1396	6.29E-12	+	crip1	cysteine-rich protein 1 (intestinal)
1508	3.29E-16	+	CTSB	cathepsin B
1522	1.59E-13	+	CTSZ	cathepsin Z
1535	3.67E-34	+	CYBA	"cytochrome b-245, alpha polypeptide"
1593	1.27E-25	+	Cyp27a1	"cytochrome P450, family 27, subfamily A, polypeptide 1"
1615	6.27E-38	-	Dars	aspartyl-tRNA synthetase
1667	5.61E-24	+	DEFA1B	"defensin, alpha 1"
1667	5.61E-24	+	DEFA1	"defensin, alpha 1"
1668	6.06E-24	+	DEFA3	"defensin, alpha 3, neutrophil-specific"
1669	4.11E-21	+	Defa4	"defensin, alpha 4, corticostatin"
1675	8.22E-10	+	cfd	complement factor D (adipsin)
1727	2.07E-19	+	cyb5r3	cytochrome b5 reductase 3
1786	9.08E-36	-	dnmt1	DNA (cytosine-5-)-methyltransferase 1
1810	7.11E-10	-	DR1	"down-regulator of transcription 1, TBP-binding (negative cofactor 2)"
1826	5.20E-12	+	dscam	Down syndrome cell adhesion molecule
1870	4.95E-08	+	E2f2	E2F transcription factor 2
1880	5.49E-23	-	Gpr183	G protein-coupled receptor 183
1880	7.09E-18	-	Gpr183	G protein-coupled receptor 183
1890	8.15E-25	+	Tymp	thymidine phosphorylase
1890	9.81E-20	+	Tymp	thymidine phosphorylase
1890	2.42E-20	+	Tymp	thymidine phosphorylase
1890	6.50E-29	+	Tymp	thymidine phosphorylase
1933	5.40E-19	-	LOC647030	eukaryotic translation elongation factor 1 beta 2; eukaryotic translation elongation factor 1 beta 2-like
1933	5.40E-19	-	Eef1b2	eukaryotic translation elongation factor 1 beta 2; eukaryotic translation elongation factor 1 beta 2-like
1937	8.32E-17	-	EEF1G	eukaryotic translation elongation factor 1 gamma
1974	2.20E-37	-	EIF4A2	"similar to eukaryotic translation initiation factor 4A2; eukaryotic translation initiation factor 4A, isoform 2"
1974	2.20E-37	-	LOC286512	"similar to eukaryotic translation initiation factor 4A2; eukaryotic translation initiation factor 4A, isoform 2"
1975	4.34E-15	-	EIF4B	similar to eukaryotic translation initiation factor 4H; eukaryotic translation initiation factor 4B
1975	4.34E-15	-	EIF4BP7	similar to eukaryotic translation initiation factor 4H; eukaryotic translation initiation factor 4B
1991	1.35E-14	+	ELANE	"elastase, neutrophil expressed"
1992	1.00E-23	+	SERPINB1	"serpin peptidase inhibitor, clade B (ovalbumin), member 1"
2015	1.92E-37	+	EMR1	"egf-like module containing, mucin-like, hormone receptor-like 1"
2030	6.69E-51	+	Slc29a1	"solute carrier family 29 (nucleoside transporters), member 1"
2030	8.73E-37	+	Slc29a1	"solute carrier family 29 (nucleoside transporters), member 1"
2035	3.56E-20	+	epb41	"erythrocyte membrane protein band 4.1 (elliptocytosis 1, RH-linked)"
2038	5.50E-17	+	EPB42	erythrocyte membrane protein band 4.2
2039	1.52E-14	+	epb49	erythrocyte membrane protein band 4.9 (dematin)
2058	1.74E-23	-	eprs	glutamyl-prolyl-tRNA synthetase
2091	4.76E-11	-	FBL	fibrillarin
2113	3.31E-24	-	ETS1	v-ets erythroblastosis virus E26 oncogene homolog 1 (avian)
2113	5.58E-22	-	ETS1	v-ets erythroblastosis virus E26 oncogene homolog 1 (avian)
2205	1.24E-30	-	FCER1A	"Fc fragment of IgE, high affinity I, receptor for; alpha polypeptide"
2207	1.61E-07	+	FCER1G	"Fc fragment of IgE, high affinity I, receptor for; gamma polypeptide"
2209	1.36E-21	+	fcgr1a	"Fc fragment of IgG, high affinity Ic, receptor (CD64); Fc fragment of IgG, high affinity Ia, receptor (CD64)"
2209	1.36E-21	+	FCGR1C	"Fc fragment of IgG, high affinity Ic, receptor (CD64); Fc fragment of IgG, high affinity Ia, receptor (CD64)"
2210	8.64E-17	+	FCGR1B	"Fc fragment of IgG, high affinity Ib, receptor (CD64)"
2210	7.51E-22	+	FCGR1B	"Fc fragment of IgG, high affinity Ib, receptor (CD64)"
2215	3.03E-10	+	FCGR3B	"Fc fragment of IgG, low affinity IIIb, receptor (CD16b)"
2215	5.84E-08	+	FCGR3B	"Fc fragment of IgG, low affinity IIIb, receptor (CD16b)"
2219	6.21E-16	+	FCN1	ficolin (collagen/fibrinogen domain containing) 1
2274	6.26E-42	+	FHL2	four and a half LIM domains 2
2275	2.81E-32	+	FHL3	four and a half LIM domains 3
2289	2.25E-34	+	FKBP5	FK506 binding protein 5
2308	3.24E-30	-	foxo1	forkhead box O1
2309	1.70E-39	+	FOXO3	forkhead box O3; forkhead box O3B pseudogene
2309	1.70E-39	+	foxo3b	forkhead box O3; forkhead box O3B pseudogene
2309	4.07E-21	+	FOXO3	forkhead box O3; forkhead box O3B pseudogene
2309	4.07E-21	+	foxo3b	forkhead box O3; forkhead box O3B pseudogene
2352	3.44E-34	+	FOLR3	folate receptor 3 (gamma)
2497	6.69E-07	+	FTHL2	"ferritin, heavy polypeptide-like 2"
2498	1.77E-11	+	FTH1	"ferritin, heavy polypeptide 1; ferritin, heavy polypeptide-like 16; similar to ferritin, heavy polypeptide 1; ferritin, heavy polypeptide-like 3 pseudogene"
2498	1.77E-11	+	FTHL3	"ferritin, heavy polypeptide 1; ferritin, heavy polypeptide-like 16; similar to ferritin, heavy polypeptide 1; ferritin, heavy polypeptide-like 3 pseudogene"
2498	1.77E-11	+	FTHL20	"ferritin, heavy polypeptide 1; ferritin, heavy polypeptide-like 16; similar to ferritin, heavy polypeptide 1; ferritin, heavy polypeptide-like 3 pseudogene"
2498	1.77E-11	+	FTHL16	"ferritin, heavy polypeptide 1; ferritin, heavy polypeptide-like 16; similar to ferritin, heavy polypeptide 1; ferritin, heavy polypeptide-like 3 pseudogene"
2501	1.95E-14	+	FTHL8	"ferritin, heavy polypeptide-like 8"
2504	4.21E-12	+	FTHL12	"ferritin, heavy polypeptide-like 12"
2537	5.02E-34	+	IFI6	"interferon, alpha-inducible protein 6"
2537	1.57E-40	+	IFI6	"interferon, alpha-inducible protein 6"
2539	2.33E-14	+	G6PD	glucose-6-phosphate dehydrogenase
2623	6.28E-22	+	gata1	GATA binding protein 1 (globin transcription factor 1)
2633	1.06E-21	+	GBP1	"guanylate binding protein 1, interferon-inducible, 67kDa"
2633	1.95E-29	+	GBP1	"guanylate binding protein 1, interferon-inducible, 67kDa"
2634	2.33E-17	+	GBP2	"guanylate binding protein 2, interferon-inducible"
2766	5.34E-16	+	gmpr	guanosine monophosphate reductase
2787	1.51E-16	+	gng5	"guanine nucleotide binding protein (G protein), gamma 5"
2815	0.000575608	+	GP9	glycoprotein IX (platelet)
2867	3.23E-14	+	FFAR2	free fatty acid receptor 2
2876	4.59E-07	+	GPX1	glutathione peroxidase 1
2896	1.37E-15	+	grn	granulin
2907	1.57E-06	+	grina	"glutamate receptor, ionotropic, N-methyl D-aspartate-associated protein 1 (glutamate binding)"
2907	0.000349658	+	grina	"glutamate receptor, ionotropic, N-methyl D-aspartate-associated protein 1 (glutamate binding)"
2944	0.000484414	-	gstm1	glutathione S-transferase mu 1
2946	3.86E-05	-	GSTM2	glutathione S-transferase mu 2 (muscle)
2987	1.00E-11	+	GUK1	guanylate kinase 1
2992	1.28E-38	+	GYG1	glycogenin 1
2994	5.47E-22	+	GYPB	glycophorin E; glycophorin B (MNS blood group)
2994	5.47E-22	+	GYPE	glycophorin E; glycophorin B (MNS blood group)
2995	8.85E-21	+	GYPC	glycophorin C (Gerbich blood group)
2995	7.03E-15	+	GYPC	glycophorin C (Gerbich blood group)
2996	2.16E-21	+	GYPB	glycophorin E; glycophorin B (MNS blood group)
2996	2.16E-21	+	GYPE	glycophorin E; glycophorin B (MNS blood group)
2999	1.95E-05	+	GZMH	"granzyme H (cathepsin G-like 2, protein h-CCPX)"
3002	4.91E-10	+	GZMB	"granzyme B (granzyme 2, cytotoxic T-lymphocyte-associated serine esterase 1)"
3029	0.000288526	+	HAGH	hydroxyacylglutathione hydrolase
3029	1.48E-10	+	HAGH	hydroxyacylglutathione hydrolase
3042	4.67E-11	+	HBM	"hemoglobin, mu"
3045	3.29E-07	+	hbd	"hemoglobin, delta"
3047	3.74E-07	-	HBG1	"hemoglobin, gamma A"
3048	3.75E-06	-	HBG2	"hemoglobin, gamma G"
3049	3.78E-08	+	HBQ1	"hemoglobin, theta 1"
3050	6.63E-06	+	HBZ	"hemoglobin, zeta"
3065	1.61E-23	-	Hdac1	histone deacetylase 1
3067	3.02E-11	-	HDC	histidine decarboxylase
3068	9.46E-31	+	hdgf	hepatoma-derived growth factor (high-mobility group protein 1-like)
3101	2.68E-10	+	HK3	hexokinase 3 (white cell)
3123	3.57E-06	+	hla-drb1	"major histocompatibility complex, class II, DR beta 4; major histocompatibility complex, class II, DR beta 1"
3123	3.57E-06	+	HLA-DRB4	"major histocompatibility complex, class II, DR beta 4; major histocompatibility complex, class II, DR beta 1"
3126	7.00E-07	+	HLA-DRB4	"major histocompatibility complex, class II, DR beta 4; major histocompatibility complex, class II, DR beta 1"
3126	7.00E-07	+	hla-drb1	"major histocompatibility complex, class II, DR beta 4; major histocompatibility complex, class II, DR beta 1"
3127	0.016672981	-	HLA-DRB5	"major histocompatibility complex, class II, DR beta 5"
3128	1.11E-09	-	HLA-DRB6	"major histocompatibility complex, class II, DR beta 6 (pseudogene)"
3145	7.31E-13	+	HMBS	hydroxymethylbilane synthase
3157	9.65E-29	-	HMGCS1	3-hydroxy-3-methylglutaryl-Coenzyme A synthase 1 (soluble)
3240	1.96E-41	+	hpr	haptoglobin-related protein; haptoglobin
3240	1.96E-41	+	HP	haptoglobin-related protein; haptoglobin
3257	3.92E-20	+	Hps1	Hermansky-Pudlak syndrome 1
3257	3.91E-28	+	Hps1	Hermansky-Pudlak syndrome 1
3257	5.60E-41	+	Hps1	Hermansky-Pudlak syndrome 1
3300	1.70E-14	+	Dnajb2	"DnaJ (Hsp40) homolog, subfamily B, member 2"
3310	1.03E-11	+	HSPA7	heat shock 70kDa protein 7 (HSP70B); heat shock 70kDa protein 6 (HSP70B')
3310	1.03E-11	+	HSPA6	heat shock 70kDa protein 7 (HSP70B); heat shock 70kDa protein 6 (HSP70B')
3310	9.07E-24	+	HSPA7	heat shock 70kDa protein 7 (HSP70B); heat shock 70kDa protein 6 (HSP70B')
3310	9.07E-24	+	HSPA6	heat shock 70kDa protein 7 (HSP70B); heat shock 70kDa protein 6 (HSP70B')
3311	5.92E-15	+	HSPA6	heat shock 70kDa protein 7 (HSP70B); heat shock 70kDa protein 6 (HSP70B')
3311	5.92E-15	+	HSPA7	heat shock 70kDa protein 7 (HSP70B); heat shock 70kDa protein 6 (HSP70B')
3320	1.95E-16	-	HSP90AA2	"heat shock protein 90kDa alpha (cytosolic), class A member 2; heat shock protein 90kDa alpha (cytosolic), class A member 1"
3320	1.95E-16	-	HSP90AA1	"heat shock protein 90kDa alpha (cytosolic), class A member 2; heat shock protein 90kDa alpha (cytosolic), class A member 1"
3320	4.42E-13	-	HSP90AA2	"heat shock protein 90kDa alpha (cytosolic), class A member 2; heat shock protein 90kDa alpha (cytosolic), class A member 1"
3320	4.42E-13	-	HSP90AA1	"heat shock protein 90kDa alpha (cytosolic), class A member 2; heat shock protein 90kDa alpha (cytosolic), class A member 1"
3329	3.44E-34	-	HSPD1P1	heat shock 60kDa protein 1 (chaperonin) pseudogene 5; heat shock 60kDa protein 1 (chaperonin) pseudogene 6; heat shock 60kDa protein 1 (chaperonin) pseudogene 1; heat shock 60kDa protein 1 (chaperonin) pseudogene 4; heat shock 60kDa protein 1 (chaperonin)
3329	3.44E-34	-	HSPD1P6	heat shock 60kDa protein 1 (chaperonin) pseudogene 5; heat shock 60kDa protein 1 (chaperonin) pseudogene 6; heat shock 60kDa protein 1 (chaperonin) pseudogene 1; heat shock 60kDa protein 1 (chaperonin) pseudogene 4; heat shock 60kDa protein 1 (chaperonin)
3329	3.44E-34	-	HSPD1P4	heat shock 60kDa protein 1 (chaperonin) pseudogene 5; heat shock 60kDa protein 1 (chaperonin) pseudogene 6; heat shock 60kDa protein 1 (chaperonin) pseudogene 1; heat shock 60kDa protein 1 (chaperonin) pseudogene 4; heat shock 60kDa protein 1 (chaperonin)
3329	3.44E-34	-	HSPD1P5	heat shock 60kDa protein 1 (chaperonin) pseudogene 5; heat shock 60kDa protein 1 (chaperonin) pseudogene 6; heat shock 60kDa protein 1 (chaperonin) pseudogene 1; heat shock 60kDa protein 1 (chaperonin) pseudogene 4; heat shock 60kDa protein 1 (chaperonin)
3329	3.44E-34	-	HSPD1	heat shock 60kDa protein 1 (chaperonin) pseudogene 5; heat shock 60kDa protein 1 (chaperonin) pseudogene 6; heat shock 60kDa protein 1 (chaperonin) pseudogene 1; heat shock 60kDa protein 1 (chaperonin) pseudogene 4; heat shock 60kDa protein 1 (chaperonin)
3394	7.89E-30	-	IRF8	interferon regulatory factor 8
3398	4.06E-26	+	ID2	"inhibitor of DNA binding 2, dominant negative helix-loop-helix protein"
3429	2.32E-16	+	IFI27	"interferon, alpha-inducible protein 27"
3430	1.61E-40	+	IFI35	interferon-induced protein 35
3431	1.51E-24	+	SP110	SP110 nuclear body protein
3433	3.83E-10	+	Ifit2	interferon-induced protein with tetratricopeptide repeats 2
3434	3.23E-21	+	IFIT1	interferon-induced protein with tetratricopeptide repeats 1
3437	1.04E-24	+	Ifit3	interferon-induced protein with tetratricopeptide repeats 3
3437	8.92E-42	+	Ifit3	interferon-induced protein with tetratricopeptide repeats 3
3437	1.04E-35	+	Ifit3	interferon-induced protein with tetratricopeptide repeats 3
3459	9.38E-13	-	IFNGR1	interferon gamma receptor 1
3557	3.21E-17	+	IL1RN	interleukin 1 receptor antagonist
3557	8.35E-26	+	IL1RN	interleukin 1 receptor antagonist
3568	7.57E-44	+	Il5ra	"interleukin 5 receptor, alpha"
3575	1.04E-14	-	IL7R	interleukin 7 receptor
3575	3.04E-47	-	IL7R	interleukin 7 receptor
3611	3.69E-13	+	ILK	integrin-linked kinase
3620	1.69E-44	+	IDO1	"indoleamine 2,3-dioxygenase 1"
3620	2.64E-41	+	IDO1	"indoleamine 2,3-dioxygenase 1"
3646	4.77E-26	-	Eif3e	"eukaryotic translation initiation factor 3, subunit E"
3665	3.57E-22	+	IRF7	interferon regulatory factor 7
3665	4.56E-20	+	IRF7	interferon regulatory factor 7
3671	1.05E-14	+	ISLR	immunoglobulin superfamily containing leucine-rich repeat
3674	3.00E-25	+	itga2b	"integrin, alpha 2b (platelet glycoprotein IIb of IIb/IIIa complex, antigen CD41)"
3688	1.73E-12	-	Itgb1	"integrin, beta 1 (fibronectin receptor, beta polypeptide, antigen CD29 includes MDF2, MSK12)"
3702	9.43E-36	-	ITK	IL2-inducible T-cell kinase
3766	3.57E-24	+	kcnj10	"potassium inwardly-rectifying channel, subfamily J, member 10"
3772	1.03E-12	+	KCNJ15	"potassium inwardly-rectifying channel, subfamily J, member 15"
3772	8.64E-32	+	KCNJ15	"potassium inwardly-rectifying channel, subfamily J, member 15"
3812	2.24E-19	+	KIR3DL2	"killer cell immunoglobulin-like receptor, three domains, long cytoplasmic tail, 2; similar to killer cell immunoglobulin-like receptor 3DL2 precursor (MHC class I NK cell receptor) (Natural killer-associated transcript 4) (NKAT-4) (p70 natural killer cell receptor clone CL-5) (CD158k antigen)"
3812	2.24E-19	+	LOC727787	"killer cell immunoglobulin-like receptor, three domains, long cytoplasmic tail, 2; similar to killer cell immunoglobulin-like receptor 3DL2 precursor (MHC class I NK cell receptor) (Natural killer-associated transcript 4) (NKAT-4) (p70 natural killer cell receptor clone CL-5) (CD158k antigen)"
3820	3.19E-12	-	KLRB1	"killer cell lectin-like receptor subfamily B, member 1"
3848	1.15E-23	+	KRT1	keratin 1
3921	3.08E-18	-	RPSAP18	ribosomal protein SA pseudogene 9; ribosomal protein SA pseudogene 8; ribosomal protein SA pseudogene 58; ribosomal protein SA pseudogene 19; ribosomal protein SA pseudogene 18; ribosomal protein SA; ribosomal protein SA pseudogene 15; ribosomal protein SA pseudogene 61; ribosomal protein SA pseudogene 29; ribosomal protein SA pseudogene 12
3921	3.08E-18	-	RPSAP61	ribosomal protein SA pseudogene 9; ribosomal protein SA pseudogene 8; ribosomal protein SA pseudogene 58; ribosomal protein SA pseudogene 19; ribosomal protein SA pseudogene 18; ribosomal protein SA; ribosomal protein SA pseudogene 15; ribosomal protein SA pseudogene 61; ribosomal protein SA pseudogene 29; ribosomal protein SA pseudogene 12
3921	3.08E-18	-	RPSAP29	ribosomal protein SA pseudogene 9; ribosomal protein SA pseudogene 8; ribosomal protein SA pseudogene 58; ribosomal protein SA pseudogene 19; ribosomal protein SA pseudogene 18; ribosomal protein SA; ribosomal protein SA pseudogene 15; ribosomal protein SA pseudogene 61; ribosomal protein SA pseudogene 29; ribosomal protein SA pseudogene 12
3921	3.08E-18	-	RPSAP12	ribosomal protein SA pseudogene 9; ribosomal protein SA pseudogene 8; ribosomal protein SA pseudogene 58; ribosomal protein SA pseudogene 19; ribosomal protein SA pseudogene 18; ribosomal protein SA; ribosomal protein SA pseudogene 15; ribosomal protein SA pseudogene 61; ribosomal protein SA pseudogene 29; ribosomal protein SA pseudogene 12
3921	3.08E-18	-	rpsA	ribosomal protein SA pseudogene 9; ribosomal protein SA pseudogene 8; ribosomal protein SA pseudogene 58; ribosomal protein SA pseudogene 19; ribosomal protein SA pseudogene 18; ribosomal protein SA; ribosomal protein SA pseudogene 15; ribosomal protein SA pseudogene 61; ribosomal protein SA pseudogene 29; ribosomal protein SA pseudogene 12
3921	3.08E-18	-	RPSAP19	ribosomal protein SA pseudogene 9; ribosomal protein SA pseudogene 8; ribosomal protein SA pseudogene 58; ribosomal protein SA pseudogene 19; ribosomal protein SA pseudogene 18; ribosomal protein SA; ribosomal protein SA pseudogene 15; ribosomal protein SA pseudogene 61; ribosomal protein SA pseudogene 29; ribosomal protein SA pseudogene 12
3921	3.08E-18	-	RPSAP58	ribosomal protein SA pseudogene 9; ribosomal protein SA pseudogene 8; ribosomal protein SA pseudogene 58; ribosomal protein SA pseudogene 19; ribosomal protein SA pseudogene 18; ribosomal protein SA; ribosomal protein SA pseudogene 15; ribosomal protein SA pseudogene 61; ribosomal protein SA pseudogene 29; ribosomal protein SA pseudogene 12
3921	3.08E-18	-	RPSAP8	ribosomal protein SA pseudogene 9; ribosomal protein SA pseudogene 8; ribosomal protein SA pseudogene 58; ribosomal protein SA pseudogene 19; ribosomal protein SA pseudogene 18; ribosomal protein SA; ribosomal protein SA pseudogene 15; ribosomal protein SA pseudogene 61; ribosomal protein SA pseudogene 29; ribosomal protein SA pseudogene 12
3921	3.08E-18	-	RPSAP15	ribosomal protein SA pseudogene 9; ribosomal protein SA pseudogene 8; ribosomal protein SA pseudogene 58; ribosomal protein SA pseudogene 19; ribosomal protein SA pseudogene 18; ribosomal protein SA; ribosomal protein SA pseudogene 15; ribosomal protein SA pseudogene 61; ribosomal protein SA pseudogene 29; ribosomal protein SA pseudogene 12
3921	3.08E-18	-	RPSAP9	ribosomal protein SA pseudogene 9; ribosomal protein SA pseudogene 8; ribosomal protein SA pseudogene 58; ribosomal protein SA pseudogene 19; ribosomal protein SA pseudogene 18; ribosomal protein SA; ribosomal protein SA pseudogene 15; ribosomal protein SA pseudogene 61; ribosomal protein SA pseudogene 29; ribosomal protein SA pseudogene 12
3930	1.53E-10	-	LBR	lamin B receptor
3934	1.27E-39	+	Lcn2	lipocalin 2
3945	1.73E-31	-	ldhb	lactate dehydrogenase B
3958	3.34E-13	+	LGALS3	"lectin, galactoside-binding, soluble, 3"
3965	6.05E-14	+	lgals9	"lectin, galactoside-binding, soluble, 9"
3983	8.39E-35	-	ABLIM1	actin binding LIM protein 1
3983	2.38E-28	-	ABLIM1	actin binding LIM protein 1
4000	4.08E-10	+	lmna	lamin A/C
4057	3.33E-40	+	LTF	lactotransferrin
4061	5.19E-33	+	Ly6e	"lymphocyte antigen 6 complex, locus E"
4066	4.89E-10	+	Lyl1	lymphoblastic leukemia derived sequence 1
4088	1.39E-41	-	SMAD3	SMAD family member 3
4118	3.77E-18	-	MAL	"mal, T-cell differentiation protein"
4154	1.91E-13	-	Mbnl1	muscleblind-like (Drosophila)
4155	2.38E-09	-	MBP	myelin basic protein
4217	3.35E-36	+	MAP3K5	mitogen-activated protein kinase kinase kinase 5
4240	1.13E-20	-	MFGE8	milk fat globule-EGF factor 8 protein
4259	1.02E-26	+	Mgst3	microsomal glutathione S-transferase 3
4289	1.51E-19	-	MKLN1	"muskelin 1, intracellular mediator containing kelch motifs"
4303	3.17E-08	+	FOXO4	forkhead box O4
4311	1.84E-11	+	MME	membrane metallo-endopeptidase
4318	2.66E-09	+	Mmp9	"matrix metallopeptidase 9 (gelatinase B, 92kDa gelatinase, 92kDa type IV collagenase)"
4354	2.47E-19	+	MPP1	"membrane protein, palmitoylated 1, 55kDa"
4489	8.78E-34	+	MT1A	metallothionein 1A
4502	2.01E-38	+	MT2A	metallothionein 2A
4599	9.66E-11	+	mx1	"myxovirus (influenza virus) resistance 1, interferon-inducible protein p78 (mouse)"
4601	2.20E-26	+	MXI1	MAX interactor 1
4609	7.95E-24	-	MYC	v-myc myelocytomatosis viral oncogene homolog (avian)
4609	3.72E-17	-	MYC	v-myc myelocytomatosis viral oncogene homolog (avian)
4635	7.18E-08	+	MYL4	"myosin, light chain 4, alkali; atrial, embryonic"
4673	6.72E-21	-	NAP1L1	nucleosome assembly protein 1-like 1
4680	2.03E-21	+	Ceacam6	carcinoembryonic antigen-related cell adhesion molecule 6 (non-specific cross reacting antigen)
4688	1.44E-12	+	Ncf2	neutrophil cytosolic factor 2
4736	1.35E-45	-	RPL10AP9	ribosomal protein L10a pseudogene 6; ribosomal protein L10a; ribosomal protein L10a pseudogene 9
4736	1.35E-45	-	RPL10A	ribosomal protein L10a pseudogene 6; ribosomal protein L10a; ribosomal protein L10a pseudogene 9
4736	1.35E-45	-	RPL10AP6	ribosomal protein L10a pseudogene 6; ribosomal protein L10a; ribosomal protein L10a pseudogene 9
4753	4.23E-41	-	nell2	NEL-like 2 (chicken)
4818	6.25E-08	+	Nkg7	natural killer cell group 7 sequence
4820	4.12E-34	-	NKTR	natural killer-tumor recognition sequence
4851	1.74E-10	-	notch1	"Notch homolog 1, translocation-associated (Drosophila)"
4900	1.12E-07	+	NRGN	"neurogranin (protein kinase C substrate, RC3)"
4938	4.03E-09	+	OAS1	"2',5'-oligoadenylate synthetase 1, 40/46kDa"
4938	6.32E-25	+	OAS1	"2',5'-oligoadenylate synthetase 1, 40/46kDa"
4938	2.52E-35	+	OAS1	"2',5'-oligoadenylate synthetase 1, 40/46kDa"
4940	1.28E-28	+	Oas3	"2'-5'-oligoadenylate synthetase 3, 100kDa"
4947	1.34E-17	+	Oaz2	ornithine decarboxylase antizyme 2
5045	1.28E-33	+	Furin	furin (paired basic amino acid cleaving enzyme)
5140	5.57E-24	-	PDE3B	"phosphodiesterase 3B, cGMP-inhibited"
5152	3.16E-34	-	PDE9A	phosphodiesterase 9A
5226	4.58E-31	+	PGD	phosphogluconate dehydrogenase
5292	1.14E-15	+	Pim1	pim-1 oncogene
5305	9.52E-21	+	PIP4K2A	"phosphatidylinositol-5-phosphate 4-kinase, type II, alpha"
5305	2.98E-15	+	PIP4K2A	"phosphatidylinositol-5-phosphate 4-kinase, type II, alpha"
5329	1.53E-15	+	PLAUR	"plasminogen activator, urokinase receptor"
5329	1.21E-15	+	PLAUR	"plasminogen activator, urokinase receptor"
5359	1.05E-16	+	plscr1	phospholipid scramblase 1
5473	1.77E-05	+	PPBP	pro-platelet basic protein (chemokine (C-X-C motif) ligand 7)
5476	1.02E-16	+	CTSA	cathepsin A
5495	1.11E-12	-	PPM1B	"protein phosphatase 1B (formerly 2C), magnesium-dependent, beta isoform"
5500	6.23E-14	-	SPDYA	"protein phosphatase 1, catalytic subunit, beta isoform; speedy homolog A (Xenopus laevis)"
5500	6.23E-14	-	PPP1CB	"protein phosphatase 1, catalytic subunit, beta isoform; speedy homolog A (Xenopus laevis)"
5501	1.01E-27	-	Ppp1cc	"protein phosphatase 1, catalytic subunit, gamma isoform"
5504	2.26E-22	-	Ppp1r2	"protein phosphatase 1, regulatory (inhibitor) subunit 2"
5606	1.48E-14	+	Map2k3	mitogen-activated protein kinase kinase 3
5606	1.10E-31	+	Map2k3	mitogen-activated protein kinase kinase 3
5606	1.71E-19	+	Map2k3	mitogen-activated protein kinase kinase 3
5610	1.44E-30	+	EIF2AK2	eukaryotic translation initiation factor 2-alpha kinase 2
5612	3.68E-25	-	PRKRIR	"protein-kinase, interferon-inducible double stranded RNA dependent inhibitor, repressor of (P58 repressor)"
5616	6.73E-09	-	PRKY	"protein kinase, Y-linked"
5621	2.19E-15	-	PRNP	prion protein
5627	1.45E-16	+	proS1	protein S (alpha)
5696	5.63E-34	+	psmb8	"proteasome (prosome, macropain) subunit, beta type, 8 (large multifunctional peptidase 7)"
5720	3.55E-39	+	PSME1	"proteasome (prosome, macropain) activator subunit 1 (PA28 alpha)"
5721	5.89E-25	+	PSME2	"proteasome (prosome, macropain) activator subunit 2 (PA28 beta)"
5725	2.47E-26	-	Ptbp1	polypyrimidine tract binding protein 1
5743	6.47E-12	-	PTGS2	prostaglandin-endoperoxide synthase 2 (prostaglandin G/H synthase and cyclooxygenase)
5781	1.44E-22	-	LOC442113	"protein tyrosine phosphatase, non-receptor type 11; similar to protein tyrosine phosphatase, non-receptor type 11"
5781	1.44E-22	-	PTPN11	"protein tyrosine phosphatase, non-receptor type 11; similar to protein tyrosine phosphatase, non-receptor type 11"
5781	1.44E-22	-	LOC344593	"protein tyrosine phosphatase, non-receptor type 11; similar to protein tyrosine phosphatase, non-receptor type 11"
5788	1.65E-15	-	Ptprc	"protein tyrosine phosphatase, receptor type, C"
5788	3.98E-16	-	Ptprc	"protein tyrosine phosphatase, receptor type, C"
5866	5.73E-10	+	RAB3IL1	RAB3A interacting protein (rabin3)-like 1
5909	1.23E-49	+	Rap1gap	RAP1 GTPase activating protein
5920	8.75E-12	+	rarres3	retinoic acid receptor responder (tazarotene induced) 3
5921	8.76E-14	-	Rasa1	RAS p21 protein activator (GTPase activating protein) 1
5934	4.97E-21	-	RBL2	retinoblastoma-like 2 (p130)
6036	5.22E-56	+	RNASE2	"ribonuclease, RNase A family, 2 (liver, eosinophil-derived neurotoxin)"
6037	1.70E-43	+	RNASE3	"ribonuclease, RNase A family, 3 (eosinophil cationic protein)"
6122	2.31E-22	-	RPL3	ribosomal protein L3; similar to 60S ribosomal protein L3 (L4)
6122	2.31E-22	-	LOC653881	ribosomal protein L3; similar to 60S ribosomal protein L3 (L4)
6124	2.45E-24	-	RPL4P5	ribosomal protein L4; ribosomal protein L4 pseudogene 5; ribosomal protein L4 pseudogene 4
6124	2.45E-24	-	RPL4P4	ribosomal protein L4; ribosomal protein L4 pseudogene 5; ribosomal protein L4 pseudogene 4
6124	2.45E-24	-	rpl4	ribosomal protein L4; ribosomal protein L4 pseudogene 5; ribosomal protein L4 pseudogene 4
6125	1.23E-35	-	rpl5	ribosomal protein L5 pseudogene 34; ribosomal protein L5 pseudogene 1; ribosomal protein L5
6125	1.23E-35	-	RPL5P34	ribosomal protein L5 pseudogene 34; ribosomal protein L5 pseudogene 1; ribosomal protein L5
6125	1.23E-35	-	RPL5P1	ribosomal protein L5 pseudogene 34; ribosomal protein L5 pseudogene 1; ribosomal protein L5
6133	1.04E-15	-	rpl9	ribosomal protein L9; ribosomal protein L9 pseudogene 25
6133	1.04E-15	-	RPL9P25	ribosomal protein L9; ribosomal protein L9 pseudogene 25
6135	2.17E-27	-	rpl11	ribosomal protein L11
6138	2.23E-16	-	RPL15P17	ribosomal protein L15 pseudogene 22; ribosomal protein L15 pseudogene 18; ribosomal protein L15 pseudogene 17; ribosomal protein L15 pseudogene 3; ribosomal protein L15 pseudogene 7; ribosomal protein L15
6138	2.23E-16	-	RPL15P7	ribosomal protein L15 pseudogene 22; ribosomal protein L15 pseudogene 18; ribosomal protein L15 pseudogene 17; ribosomal protein L15 pseudogene 3; ribosomal protein L15 pseudogene 7; ribosomal protein L15
6138	2.23E-16	-	RPL15	ribosomal protein L15 pseudogene 22; ribosomal protein L15 pseudogene 18; ribosomal protein L15 pseudogene 17; ribosomal protein L15 pseudogene 3; ribosomal protein L15 pseudogene 7; ribosomal protein L15
6138	2.23E-16	-	RPL15P3	ribosomal protein L15 pseudogene 22; ribosomal protein L15 pseudogene 18; ribosomal protein L15 pseudogene 17; ribosomal protein L15 pseudogene 3; ribosomal protein L15 pseudogene 7; ribosomal protein L15
6138	2.23E-16	-	RPL15P22	ribosomal protein L15 pseudogene 22; ribosomal protein L15 pseudogene 18; ribosomal protein L15 pseudogene 17; ribosomal protein L15 pseudogene 3; ribosomal protein L15 pseudogene 7; ribosomal protein L15
6138	2.23E-16	-	RPL15P18	ribosomal protein L15 pseudogene 22; ribosomal protein L15 pseudogene 18; ribosomal protein L15 pseudogene 17; ribosomal protein L15 pseudogene 3; ribosomal protein L15 pseudogene 7; ribosomal protein L15
6139	1.33E-24	-	RPL17P7	ribosomal protein L17 pseudogene 22; ribosomal protein L17 pseudogene 36; ribosomal protein L17 pseudogene 20; similar to ribosomal protein L17; ribosomal protein L17 pseudogene 33; ribosomal protein L17 pseudogene 34; ribosomal protein L17 pseudogene 9; ribosomal protein L17; ribosomal protein L17 pseudogene 18; ribosomal protein L17 pseudogene 7; ribosomal protein L17 pseudogene 39
6139	1.33E-24	-	RPL17P39	ribosomal protein L17 pseudogene 22; ribosomal protein L17 pseudogene 36; ribosomal protein L17 pseudogene 20; similar to ribosomal protein L17; ribosomal protein L17 pseudogene 33; ribosomal protein L17 pseudogene 34; ribosomal protein L17 pseudogene 9; ribosomal protein L17; ribosomal protein L17 pseudogene 18; ribosomal protein L17 pseudogene 7; ribosomal protein L17 pseudogene 39
6139	1.33E-24	-	RPL17P34	ribosomal protein L17 pseudogene 22; ribosomal protein L17 pseudogene 36; ribosomal protein L17 pseudogene 20; similar to ribosomal protein L17; ribosomal protein L17 pseudogene 33; ribosomal protein L17 pseudogene 34; ribosomal protein L17 pseudogene 9; ribosomal protein L17; ribosomal protein L17 pseudogene 18; ribosomal protein L17 pseudogene 7; ribosomal protein L17 pseudogene 39
6139	1.33E-24	-	RPL17P33	ribosomal protein L17 pseudogene 22; ribosomal protein L17 pseudogene 36; ribosomal protein L17 pseudogene 20; similar to ribosomal protein L17; ribosomal protein L17 pseudogene 33; ribosomal protein L17 pseudogene 34; ribosomal protein L17 pseudogene 9; ribosomal protein L17; ribosomal protein L17 pseudogene 18; ribosomal protein L17 pseudogene 7; ribosomal protein L17 pseudogene 39
6139	1.33E-24	-	RPL17P20	ribosomal protein L17 pseudogene 22; ribosomal protein L17 pseudogene 36; ribosomal protein L17 pseudogene 20; similar to ribosomal protein L17; ribosomal protein L17 pseudogene 33; ribosomal protein L17 pseudogene 34; ribosomal protein L17 pseudogene 9; ribosomal protein L17; ribosomal protein L17 pseudogene 18; ribosomal protein L17 pseudogene 7; ribosomal protein L17 pseudogene 39
6139	1.33E-24	-	RPL17P18	ribosomal protein L17 pseudogene 22; ribosomal protein L17 pseudogene 36; ribosomal protein L17 pseudogene 20; similar to ribosomal protein L17; ribosomal protein L17 pseudogene 33; ribosomal protein L17 pseudogene 34; ribosomal protein L17 pseudogene 9; ribosomal protein L17; ribosomal protein L17 pseudogene 18; ribosomal protein L17 pseudogene 7; ribosomal protein L17 pseudogene 39
6139	1.33E-24	-	RpL17	ribosomal protein L17 pseudogene 22; ribosomal protein L17 pseudogene 36; ribosomal protein L17 pseudogene 20; similar to ribosomal protein L17; ribosomal protein L17 pseudogene 33; ribosomal protein L17 pseudogene 34; ribosomal protein L17 pseudogene 9; ribosomal protein L17; ribosomal protein L17 pseudogene 18; ribosomal protein L17 pseudogene 7; ribosomal protein L17 pseudogene 39
6139	1.33E-24	-	RPL17P36	ribosomal protein L17 pseudogene 22; ribosomal protein L17 pseudogene 36; ribosomal protein L17 pseudogene 20; similar to ribosomal protein L17; ribosomal protein L17 pseudogene 33; ribosomal protein L17 pseudogene 34; ribosomal protein L17 pseudogene 9; ribosomal protein L17; ribosomal protein L17 pseudogene 18; ribosomal protein L17 pseudogene 7; ribosomal protein L17 pseudogene 39
6139	1.33E-24	-	RPL17P22	ribosomal protein L17 pseudogene 22; ribosomal protein L17 pseudogene 36; ribosomal protein L17 pseudogene 20; similar to ribosomal protein L17; ribosomal protein L17 pseudogene 33; ribosomal protein L17 pseudogene 34; ribosomal protein L17 pseudogene 9; ribosomal protein L17; ribosomal protein L17 pseudogene 18; ribosomal protein L17 pseudogene 7; ribosomal protein L17 pseudogene 39
6139	1.33E-24	-	RPL17P9	ribosomal protein L17 pseudogene 22; ribosomal protein L17 pseudogene 36; ribosomal protein L17 pseudogene 20; similar to ribosomal protein L17; ribosomal protein L17 pseudogene 33; ribosomal protein L17 pseudogene 34; ribosomal protein L17 pseudogene 9; ribosomal protein L17; ribosomal protein L17 pseudogene 18; ribosomal protein L17 pseudogene 7; ribosomal protein L17 pseudogene 39
6139	1.33E-24	-	LOC729046	ribosomal protein L17 pseudogene 22; ribosomal protein L17 pseudogene 36; ribosomal protein L17 pseudogene 20; similar to ribosomal protein L17; ribosomal protein L17 pseudogene 33; ribosomal protein L17 pseudogene 34; ribosomal protein L17 pseudogene 9; ribosomal protein L17; ribosomal protein L17 pseudogene 18; ribosomal protein L17 pseudogene 7; ribosomal protein L17 pseudogene 39
6139	1.01E-17	-	RPL17P7	ribosomal protein L17 pseudogene 22; ribosomal protein L17 pseudogene 36; ribosomal protein L17 pseudogene 20; similar to ribosomal protein L17; ribosomal protein L17 pseudogene 33; ribosomal protein L17 pseudogene 34; ribosomal protein L17 pseudogene 9; ribosomal protein L17; ribosomal protein L17 pseudogene 18; ribosomal protein L17 pseudogene 7; ribosomal protein L17 pseudogene 39
6139	1.01E-17	-	RPL17P39	ribosomal protein L17 pseudogene 22; ribosomal protein L17 pseudogene 36; ribosomal protein L17 pseudogene 20; similar to ribosomal protein L17; ribosomal protein L17 pseudogene 33; ribosomal protein L17 pseudogene 34; ribosomal protein L17 pseudogene 9; ribosomal protein L17; ribosomal protein L17 pseudogene 18; ribosomal protein L17 pseudogene 7; ribosomal protein L17 pseudogene 39
6139	1.01E-17	-	RPL17P34	ribosomal protein L17 pseudogene 22; ribosomal protein L17 pseudogene 36; ribosomal protein L17 pseudogene 20; similar to ribosomal protein L17; ribosomal protein L17 pseudogene 33; ribosomal protein L17 pseudogene 34; ribosomal protein L17 pseudogene 9; ribosomal protein L17; ribosomal protein L17 pseudogene 18; ribosomal protein L17 pseudogene 7; ribosomal protein L17 pseudogene 39
6139	1.01E-17	-	RPL17P33	ribosomal protein L17 pseudogene 22; ribosomal protein L17 pseudogene 36; ribosomal protein L17 pseudogene 20; similar to ribosomal protein L17; ribosomal protein L17 pseudogene 33; ribosomal protein L17 pseudogene 34; ribosomal protein L17 pseudogene 9; ribosomal protein L17; ribosomal protein L17 pseudogene 18; ribosomal protein L17 pseudogene 7; ribosomal protein L17 pseudogene 39
6139	1.01E-17	-	RPL17P20	ribosomal protein L17 pseudogene 22; ribosomal protein L17 pseudogene 36; ribosomal protein L17 pseudogene 20; similar to ribosomal protein L17; ribosomal protein L17 pseudogene 33; ribosomal protein L17 pseudogene 34; ribosomal protein L17 pseudogene 9; ribosomal protein L17; ribosomal protein L17 pseudogene 18; ribosomal protein L17 pseudogene 7; ribosomal protein L17 pseudogene 39
6139	1.01E-17	-	RPL17P18	ribosomal protein L17 pseudogene 22; ribosomal protein L17 pseudogene 36; ribosomal protein L17 pseudogene 20; similar to ribosomal protein L17; ribosomal protein L17 pseudogene 33; ribosomal protein L17 pseudogene 34; ribosomal protein L17 pseudogene 9; ribosomal protein L17; ribosomal protein L17 pseudogene 18; ribosomal protein L17 pseudogene 7; ribosomal protein L17 pseudogene 39
6139	1.01E-17	-	RpL17	ribosomal protein L17 pseudogene 22; ribosomal protein L17 pseudogene 36; ribosomal protein L17 pseudogene 20; similar to ribosomal protein L17; ribosomal protein L17 pseudogene 33; ribosomal protein L17 pseudogene 34; ribosomal protein L17 pseudogene 9; ribosomal protein L17; ribosomal protein L17 pseudogene 18; ribosomal protein L17 pseudogene 7; ribosomal protein L17 pseudogene 39
6139	1.01E-17	-	RPL17P36	ribosomal protein L17 pseudogene 22; ribosomal protein L17 pseudogene 36; ribosomal protein L17 pseudogene 20; similar to ribosomal protein L17; ribosomal protein L17 pseudogene 33; ribosomal protein L17 pseudogene 34; ribosomal protein L17 pseudogene 9; ribosomal protein L17; ribosomal protein L17 pseudogene 18; ribosomal protein L17 pseudogene 7; ribosomal protein L17 pseudogene 39
6139	1.01E-17	-	RPL17P22	ribosomal protein L17 pseudogene 22; ribosomal protein L17 pseudogene 36; ribosomal protein L17 pseudogene 20; similar to ribosomal protein L17; ribosomal protein L17 pseudogene 33; ribosomal protein L17 pseudogene 34; ribosomal protein L17 pseudogene 9; ribosomal protein L17; ribosomal protein L17 pseudogene 18; ribosomal protein L17 pseudogene 7; ribosomal protein L17 pseudogene 39
6139	1.01E-17	-	RPL17P9	ribosomal protein L17 pseudogene 22; ribosomal protein L17 pseudogene 36; ribosomal protein L17 pseudogene 20; similar to ribosomal protein L17; ribosomal protein L17 pseudogene 33; ribosomal protein L17 pseudogene 34; ribosomal protein L17 pseudogene 9; ribosomal protein L17; ribosomal protein L17 pseudogene 18; ribosomal protein L17 pseudogene 7; ribosomal protein L17 pseudogene 39
6139	1.01E-17	-	LOC729046	ribosomal protein L17 pseudogene 22; ribosomal protein L17 pseudogene 36; ribosomal protein L17 pseudogene 20; similar to ribosomal protein L17; ribosomal protein L17 pseudogene 33; ribosomal protein L17 pseudogene 34; ribosomal protein L17 pseudogene 9; ribosomal protein L17; ribosomal protein L17 pseudogene 18; ribosomal protein L17 pseudogene 7; ribosomal protein L17 pseudogene 39
6139	4.78E-14	-	RPL17P7	ribosomal protein L17 pseudogene 22; ribosomal protein L17 pseudogene 36; ribosomal protein L17 pseudogene 20; similar to ribosomal protein L17; ribosomal protein L17 pseudogene 33; ribosomal protein L17 pseudogene 34; ribosomal protein L17 pseudogene 9; ribosomal protein L17; ribosomal protein L17 pseudogene 18; ribosomal protein L17 pseudogene 7; ribosomal protein L17 pseudogene 39
6139	4.78E-14	-	RPL17P39	ribosomal protein L17 pseudogene 22; ribosomal protein L17 pseudogene 36; ribosomal protein L17 pseudogene 20; similar to ribosomal protein L17; ribosomal protein L17 pseudogene 33; ribosomal protein L17 pseudogene 34; ribosomal protein L17 pseudogene 9; ribosomal protein L17; ribosomal protein L17 pseudogene 18; ribosomal protein L17 pseudogene 7; ribosomal protein L17 pseudogene 39
6139	4.78E-14	-	RPL17P34	ribosomal protein L17 pseudogene 22; ribosomal protein L17 pseudogene 36; ribosomal protein L17 pseudogene 20; similar to ribosomal protein L17; ribosomal protein L17 pseudogene 33; ribosomal protein L17 pseudogene 34; ribosomal protein L17 pseudogene 9; ribosomal protein L17; ribosomal protein L17 pseudogene 18; ribosomal protein L17 pseudogene 7; ribosomal protein L17 pseudogene 39
6139	4.78E-14	-	RPL17P33	ribosomal protein L17 pseudogene 22; ribosomal protein L17 pseudogene 36; ribosomal protein L17 pseudogene 20; similar to ribosomal protein L17; ribosomal protein L17 pseudogene 33; ribosomal protein L17 pseudogene 34; ribosomal protein L17 pseudogene 9; ribosomal protein L17; ribosomal protein L17 pseudogene 18; ribosomal protein L17 pseudogene 7; ribosomal protein L17 pseudogene 39
6139	4.78E-14	-	RPL17P20	ribosomal protein L17 pseudogene 22; ribosomal protein L17 pseudogene 36; ribosomal protein L17 pseudogene 20; similar to ribosomal protein L17; ribosomal protein L17 pseudogene 33; ribosomal protein L17 pseudogene 34; ribosomal protein L17 pseudogene 9; ribosomal protein L17; ribosomal protein L17 pseudogene 18; ribosomal protein L17 pseudogene 7; ribosomal protein L17 pseudogene 39
6139	4.78E-14	-	RPL17P18	ribosomal protein L17 pseudogene 22; ribosomal protein L17 pseudogene 36; ribosomal protein L17 pseudogene 20; similar to ribosomal protein L17; ribosomal protein L17 pseudogene 33; ribosomal protein L17 pseudogene 34; ribosomal protein L17 pseudogene 9; ribosomal protein L17; ribosomal protein L17 pseudogene 18; ribosomal protein L17 pseudogene 7; ribosomal protein L17 pseudogene 39
6139	4.78E-14	-	RpL17	ribosomal protein L17 pseudogene 22; ribosomal protein L17 pseudogene 36; ribosomal protein L17 pseudogene 20; similar to ribosomal protein L17; ribosomal protein L17 pseudogene 33; ribosomal protein L17 pseudogene 34; ribosomal protein L17 pseudogene 9; ribosomal protein L17; ribosomal protein L17 pseudogene 18; ribosomal protein L17 pseudogene 7; ribosomal protein L17 pseudogene 39
6139	4.78E-14	-	RPL17P36	ribosomal protein L17 pseudogene 22; ribosomal protein L17 pseudogene 36; ribosomal protein L17 pseudogene 20; similar to ribosomal protein L17; ribosomal protein L17 pseudogene 33; ribosomal protein L17 pseudogene 34; ribosomal protein L17 pseudogene 9; ribosomal protein L17; ribosomal protein L17 pseudogene 18; ribosomal protein L17 pseudogene 7; ribosomal protein L17 pseudogene 39
6139	4.78E-14	-	RPL17P22	ribosomal protein L17 pseudogene 22; ribosomal protein L17 pseudogene 36; ribosomal protein L17 pseudogene 20; similar to ribosomal protein L17; ribosomal protein L17 pseudogene 33; ribosomal protein L17 pseudogene 34; ribosomal protein L17 pseudogene 9; ribosomal protein L17; ribosomal protein L17 pseudogene 18; ribosomal protein L17 pseudogene 7; ribosomal protein L17 pseudogene 39
6139	4.78E-14	-	RPL17P9	ribosomal protein L17 pseudogene 22; ribosomal protein L17 pseudogene 36; ribosomal protein L17 pseudogene 20; similar to ribosomal protein L17; ribosomal protein L17 pseudogene 33; ribosomal protein L17 pseudogene 34; ribosomal protein L17 pseudogene 9; ribosomal protein L17; ribosomal protein L17 pseudogene 18; ribosomal protein L17 pseudogene 7; ribosomal protein L17 pseudogene 39
6139	4.78E-14	-	LOC729046	ribosomal protein L17 pseudogene 22; ribosomal protein L17 pseudogene 36; ribosomal protein L17 pseudogene 20; similar to ribosomal protein L17; ribosomal protein L17 pseudogene 33; ribosomal protein L17 pseudogene 34; ribosomal protein L17 pseudogene 9; ribosomal protein L17; ribosomal protein L17 pseudogene 18; ribosomal protein L17 pseudogene 7; ribosomal protein L17 pseudogene 39
6144	2.93E-14	-	RPL21P97	ribosomal protein L21 pseudogene 134; ribosomal protein L21 pseudogene 80; ribosomal protein L21 pseudogene 20; ribosomal protein L21 pseudogene 46; ribosomal protein L21 pseudogene 45; ribosomal protein L21 pseudogene 131; ribosomal protein L21 pseudogene 16; ribosomal protein L21 pseudogene 53; ribosomal protein L21 pseudogene 120; ribosomal protein L21 pseudogene 37; ribosomal protein L21 pseudogene 93; ribosomal protein L21 pseudogene 39; ribosomal protein L21 pseudogene 29; ribosomal protein L21 pseudogene 28; ribosomal protein L21 pseudogene 14; ribosomal protein L21 pseudogene 98; ribosomal protein L21 pseudogene 105; ribosomal protein L21 pseudogene 87; ribosomal protein L21 pseudogene 128; ribosomal protein L21 pseudogene 69; ribosomal protein L21 pseudogene 97; ribosomal protein L21; ribosomal protein L21 pseudogene 119; ribosomal protein L21 pseudogene 125
6144	2.93E-14	-	RPL21P119	ribosomal protein L21 pseudogene 134; ribosomal protein L21 pseudogene 80; ribosomal protein L21 pseudogene 20; ribosomal protein L21 pseudogene 46; ribosomal protein L21 pseudogene 45; ribosomal protein L21 pseudogene 131; ribosomal protein L21 pseudogene 16; ribosomal protein L21 pseudogene 53; ribosomal protein L21 pseudogene 120; ribosomal protein L21 pseudogene 37; ribosomal protein L21 pseudogene 93; ribosomal protein L21 pseudogene 39; ribosomal protein L21 pseudogene 29; ribosomal protein L21 pseudogene 28; ribosomal protein L21 pseudogene 14; ribosomal protein L21 pseudogene 98; ribosomal protein L21 pseudogene 105; ribosomal protein L21 pseudogene 87; ribosomal protein L21 pseudogene 128; ribosomal protein L21 pseudogene 69; ribosomal protein L21 pseudogene 97; ribosomal protein L21; ribosomal protein L21 pseudogene 119; ribosomal protein L21 pseudogene 125
6144	2.93E-14	-	RPL21P20	ribosomal protein L21 pseudogene 134; ribosomal protein L21 pseudogene 80; ribosomal protein L21 pseudogene 20; ribosomal protein L21 pseudogene 46; ribosomal protein L21 pseudogene 45; ribosomal protein L21 pseudogene 131; ribosomal protein L21 pseudogene 16; ribosomal protein L21 pseudogene 53; ribosomal protein L21 pseudogene 120; ribosomal protein L21 pseudogene 37; ribosomal protein L21 pseudogene 93; ribosomal protein L21 pseudogene 39; ribosomal protein L21 pseudogene 29; ribosomal protein L21 pseudogene 28; ribosomal protein L21 pseudogene 14; ribosomal protein L21 pseudogene 98; ribosomal protein L21 pseudogene 105; ribosomal protein L21 pseudogene 87; ribosomal protein L21 pseudogene 128; ribosomal protein L21 pseudogene 69; ribosomal protein L21 pseudogene 97; ribosomal protein L21; ribosomal protein L21 pseudogene 119; ribosomal protein L21 pseudogene 125
6144	2.93E-14	-	RPL21P128	ribosomal protein L21 pseudogene 134; ribosomal protein L21 pseudogene 80; ribosomal protein L21 pseudogene 20; ribosomal protein L21 pseudogene 46; ribosomal protein L21 pseudogene 45; ribosomal protein L21 pseudogene 131; ribosomal protein L21 pseudogene 16; ribosomal protein L21 pseudogene 53; ribosomal protein L21 pseudogene 120; ribosomal protein L21 pseudogene 37; ribosomal protein L21 pseudogene 93; ribosomal protein L21 pseudogene 39; ribosomal protein L21 pseudogene 29; ribosomal protein L21 pseudogene 28; ribosomal protein L21 pseudogene 14; ribosomal protein L21 pseudogene 98; ribosomal protein L21 pseudogene 105; ribosomal protein L21 pseudogene 87; ribosomal protein L21 pseudogene 128; ribosomal protein L21 pseudogene 69; ribosomal protein L21 pseudogene 97; ribosomal protein L21; ribosomal protein L21 pseudogene 119; ribosomal protein L21 pseudogene 125
6144	2.93E-14	-	RPL21P98	ribosomal protein L21 pseudogene 134; ribosomal protein L21 pseudogene 80; ribosomal protein L21 pseudogene 20; ribosomal protein L21 pseudogene 46; ribosomal protein L21 pseudogene 45; ribosomal protein L21 pseudogene 131; ribosomal protein L21 pseudogene 16; ribosomal protein L21 pseudogene 53; ribosomal protein L21 pseudogene 120; ribosomal protein L21 pseudogene 37; ribosomal protein L21 pseudogene 93; ribosomal protein L21 pseudogene 39; ribosomal protein L21 pseudogene 29; ribosomal protein L21 pseudogene 28; ribosomal protein L21 pseudogene 14; ribosomal protein L21 pseudogene 98; ribosomal protein L21 pseudogene 105; ribosomal protein L21 pseudogene 87; ribosomal protein L21 pseudogene 128; ribosomal protein L21 pseudogene 69; ribosomal protein L21 pseudogene 97; ribosomal protein L21; ribosomal protein L21 pseudogene 119; ribosomal protein L21 pseudogene 125
6144	2.93E-14	-	RPL21P29	ribosomal protein L21 pseudogene 134; ribosomal protein L21 pseudogene 80; ribosomal protein L21 pseudogene 20; ribosomal protein L21 pseudogene 46; ribosomal protein L21 pseudogene 45; ribosomal protein L21 pseudogene 131; ribosomal protein L21 pseudogene 16; ribosomal protein L21 pseudogene 53; ribosomal protein L21 pseudogene 120; ribosomal protein L21 pseudogene 37; ribosomal protein L21 pseudogene 93; ribosomal protein L21 pseudogene 39; ribosomal protein L21 pseudogene 29; ribosomal protein L21 pseudogene 28; ribosomal protein L21 pseudogene 14; ribosomal protein L21 pseudogene 98; ribosomal protein L21 pseudogene 105; ribosomal protein L21 pseudogene 87; ribosomal protein L21 pseudogene 128; ribosomal protein L21 pseudogene 69; ribosomal protein L21 pseudogene 97; ribosomal protein L21; ribosomal protein L21 pseudogene 119; ribosomal protein L21 pseudogene 125
6144	2.93E-14	-	RPL21P39	ribosomal protein L21 pseudogene 134; ribosomal protein L21 pseudogene 80; ribosomal protein L21 pseudogene 20; ribosomal protein L21 pseudogene 46; ribosomal protein L21 pseudogene 45; ribosomal protein L21 pseudogene 131; ribosomal protein L21 pseudogene 16; ribosomal protein L21 pseudogene 53; ribosomal protein L21 pseudogene 120; ribosomal protein L21 pseudogene 37; ribosomal protein L21 pseudogene 93; ribosomal protein L21 pseudogene 39; ribosomal protein L21 pseudogene 29; ribosomal protein L21 pseudogene 28; ribosomal protein L21 pseudogene 14; ribosomal protein L21 pseudogene 98; ribosomal protein L21 pseudogene 105; ribosomal protein L21 pseudogene 87; ribosomal protein L21 pseudogene 128; ribosomal protein L21 pseudogene 69; ribosomal protein L21 pseudogene 97; ribosomal protein L21; ribosomal protein L21 pseudogene 119; ribosomal protein L21 pseudogene 125
6144	2.93E-14	-	RPL21P80	ribosomal protein L21 pseudogene 134; ribosomal protein L21 pseudogene 80; ribosomal protein L21 pseudogene 20; ribosomal protein L21 pseudogene 46; ribosomal protein L21 pseudogene 45; ribosomal protein L21 pseudogene 131; ribosomal protein L21 pseudogene 16; ribosomal protein L21 pseudogene 53; ribosomal protein L21 pseudogene 120; ribosomal protein L21 pseudogene 37; ribosomal protein L21 pseudogene 93; ribosomal protein L21 pseudogene 39; ribosomal protein L21 pseudogene 29; ribosomal protein L21 pseudogene 28; ribosomal protein L21 pseudogene 14; ribosomal protein L21 pseudogene 98; ribosomal protein L21 pseudogene 105; ribosomal protein L21 pseudogene 87; ribosomal protein L21 pseudogene 128; ribosomal protein L21 pseudogene 69; ribosomal protein L21 pseudogene 97; ribosomal protein L21; ribosomal protein L21 pseudogene 119; ribosomal protein L21 pseudogene 125
6144	2.93E-14	-	RPL21P14	ribosomal protein L21 pseudogene 134; ribosomal protein L21 pseudogene 80; ribosomal protein L21 pseudogene 20; ribosomal protein L21 pseudogene 46; ribosomal protein L21 pseudogene 45; ribosomal protein L21 pseudogene 131; ribosomal protein L21 pseudogene 16; ribosomal protein L21 pseudogene 53; ribosomal protein L21 pseudogene 120; ribosomal protein L21 pseudogene 37; ribosomal protein L21 pseudogene 93; ribosomal protein L21 pseudogene 39; ribosomal protein L21 pseudogene 29; ribosomal protein L21 pseudogene 28; ribosomal protein L21 pseudogene 14; ribosomal protein L21 pseudogene 98; ribosomal protein L21 pseudogene 105; ribosomal protein L21 pseudogene 87; ribosomal protein L21 pseudogene 128; ribosomal protein L21 pseudogene 69; ribosomal protein L21 pseudogene 97; ribosomal protein L21; ribosomal protein L21 pseudogene 119; ribosomal protein L21 pseudogene 125
6144	2.93E-14	-	RPL21P105	ribosomal protein L21 pseudogene 134; ribosomal protein L21 pseudogene 80; ribosomal protein L21 pseudogene 20; ribosomal protein L21 pseudogene 46; ribosomal protein L21 pseudogene 45; ribosomal protein L21 pseudogene 131; ribosomal protein L21 pseudogene 16; ribosomal protein L21 pseudogene 53; ribosomal protein L21 pseudogene 120; ribosomal protein L21 pseudogene 37; ribosomal protein L21 pseudogene 93; ribosomal protein L21 pseudogene 39; ribosomal protein L21 pseudogene 29; ribosomal protein L21 pseudogene 28; ribosomal protein L21 pseudogene 14; ribosomal protein L21 pseudogene 98; ribosomal protein L21 pseudogene 105; ribosomal protein L21 pseudogene 87; ribosomal protein L21 pseudogene 128; ribosomal protein L21 pseudogene 69; ribosomal protein L21 pseudogene 97; ribosomal protein L21; ribosomal protein L21 pseudogene 119; ribosomal protein L21 pseudogene 125
6144	2.93E-14	-	RPL21P93	ribosomal protein L21 pseudogene 134; ribosomal protein L21 pseudogene 80; ribosomal protein L21 pseudogene 20; ribosomal protein L21 pseudogene 46; ribosomal protein L21 pseudogene 45; ribosomal protein L21 pseudogene 131; ribosomal protein L21 pseudogene 16; ribosomal protein L21 pseudogene 53; ribosomal protein L21 pseudogene 120; ribosomal protein L21 pseudogene 37; ribosomal protein L21 pseudogene 93; ribosomal protein L21 pseudogene 39; ribosomal protein L21 pseudogene 29; ribosomal protein L21 pseudogene 28; ribosomal protein L21 pseudogene 14; ribosomal protein L21 pseudogene 98; ribosomal protein L21 pseudogene 105; ribosomal protein L21 pseudogene 87; ribosomal protein L21 pseudogene 128; ribosomal protein L21 pseudogene 69; ribosomal protein L21 pseudogene 97; ribosomal protein L21; ribosomal protein L21 pseudogene 119; ribosomal protein L21 pseudogene 125
6144	2.93E-14	-	RPL21P131	ribosomal protein L21 pseudogene 134; ribosomal protein L21 pseudogene 80; ribosomal protein L21 pseudogene 20; ribosomal protein L21 pseudogene 46; ribosomal protein L21 pseudogene 45; ribosomal protein L21 pseudogene 131; ribosomal protein L21 pseudogene 16; ribosomal protein L21 pseudogene 53; ribosomal protein L21 pseudogene 120; ribosomal protein L21 pseudogene 37; ribosomal protein L21 pseudogene 93; ribosomal protein L21 pseudogene 39; ribosomal protein L21 pseudogene 29; ribosomal protein L21 pseudogene 28; ribosomal protein L21 pseudogene 14; ribosomal protein L21 pseudogene 98; ribosomal protein L21 pseudogene 105; ribosomal protein L21 pseudogene 87; ribosomal protein L21 pseudogene 128; ribosomal protein L21 pseudogene 69; ribosomal protein L21 pseudogene 97; ribosomal protein L21; ribosomal protein L21 pseudogene 119; ribosomal protein L21 pseudogene 125
6144	2.93E-14	-	rpl21	ribosomal protein L21 pseudogene 134; ribosomal protein L21 pseudogene 80; ribosomal protein L21 pseudogene 20; ribosomal protein L21 pseudogene 46; ribosomal protein L21 pseudogene 45; ribosomal protein L21 pseudogene 131; ribosomal protein L21 pseudogene 16; ribosomal protein L21 pseudogene 53; ribosomal protein L21 pseudogene 120; ribosomal protein L21 pseudogene 37; ribosomal protein L21 pseudogene 93; ribosomal protein L21 pseudogene 39; ribosomal protein L21 pseudogene 29; ribosomal protein L21 pseudogene 28; ribosomal protein L21 pseudogene 14; ribosomal protein L21 pseudogene 98; ribosomal protein L21 pseudogene 105; ribosomal protein L21 pseudogene 87; ribosomal protein L21 pseudogene 128; ribosomal protein L21 pseudogene 69; ribosomal protein L21 pseudogene 97; ribosomal protein L21; ribosomal protein L21 pseudogene 119; ribosomal protein L21 pseudogene 125
6144	2.93E-14	-	RPL21P120	ribosomal protein L21 pseudogene 134; ribosomal protein L21 pseudogene 80; ribosomal protein L21 pseudogene 20; ribosomal protein L21 pseudogene 46; ribosomal protein L21 pseudogene 45; ribosomal protein L21 pseudogene 131; ribosomal protein L21 pseudogene 16; ribosomal protein L21 pseudogene 53; ribosomal protein L21 pseudogene 120; ribosomal protein L21 pseudogene 37; ribosomal protein L21 pseudogene 93; ribosomal protein L21 pseudogene 39; ribosomal protein L21 pseudogene 29; ribosomal protein L21 pseudogene 28; ribosomal protein L21 pseudogene 14; ribosomal protein L21 pseudogene 98; ribosomal protein L21 pseudogene 105; ribosomal protein L21 pseudogene 87; ribosomal protein L21 pseudogene 128; ribosomal protein L21 pseudogene 69; ribosomal protein L21 pseudogene 97; ribosomal protein L21; ribosomal protein L21 pseudogene 119; ribosomal protein L21 pseudogene 125
6144	2.93E-14	-	RPL21P69	ribosomal protein L21 pseudogene 134; ribosomal protein L21 pseudogene 80; ribosomal protein L21 pseudogene 20; ribosomal protein L21 pseudogene 46; ribosomal protein L21 pseudogene 45; ribosomal protein L21 pseudogene 131; ribosomal protein L21 pseudogene 16; ribosomal protein L21 pseudogene 53; ribosomal protein L21 pseudogene 120; ribosomal protein L21 pseudogene 37; ribosomal protein L21 pseudogene 93; ribosomal protein L21 pseudogene 39; ribosomal protein L21 pseudogene 29; ribosomal protein L21 pseudogene 28; ribosomal protein L21 pseudogene 14; ribosomal protein L21 pseudogene 98; ribosomal protein L21 pseudogene 105; ribosomal protein L21 pseudogene 87; ribosomal protein L21 pseudogene 128; ribosomal protein L21 pseudogene 69; ribosomal protein L21 pseudogene 97; ribosomal protein L21; ribosomal protein L21 pseudogene 119; ribosomal protein L21 pseudogene 125
6144	2.93E-14	-	RPL21P125	ribosomal protein L21 pseudogene 134; ribosomal protein L21 pseudogene 80; ribosomal protein L21 pseudogene 20; ribosomal protein L21 pseudogene 46; ribosomal protein L21 pseudogene 45; ribosomal protein L21 pseudogene 131; ribosomal protein L21 pseudogene 16; ribosomal protein L21 pseudogene 53; ribosomal protein L21 pseudogene 120; ribosomal protein L21 pseudogene 37; ribosomal protein L21 pseudogene 93; ribosomal protein L21 pseudogene 39; ribosomal protein L21 pseudogene 29; ribosomal protein L21 pseudogene 28; ribosomal protein L21 pseudogene 14; ribosomal protein L21 pseudogene 98; ribosomal protein L21 pseudogene 105; ribosomal protein L21 pseudogene 87; ribosomal protein L21 pseudogene 128; ribosomal protein L21 pseudogene 69; ribosomal protein L21 pseudogene 97; ribosomal protein L21; ribosomal protein L21 pseudogene 119; ribosomal protein L21 pseudogene 125
6144	2.93E-14	-	RPL21P87	ribosomal protein L21 pseudogene 134; ribosomal protein L21 pseudogene 80; ribosomal protein L21 pseudogene 20; ribosomal protein L21 pseudogene 46; ribosomal protein L21 pseudogene 45; ribosomal protein L21 pseudogene 131; ribosomal protein L21 pseudogene 16; ribosomal protein L21 pseudogene 53; ribosomal protein L21 pseudogene 120; ribosomal protein L21 pseudogene 37; ribosomal protein L21 pseudogene 93; ribosomal protein L21 pseudogene 39; ribosomal protein L21 pseudogene 29; ribosomal protein L21 pseudogene 28; ribosomal protein L21 pseudogene 14; ribosomal protein L21 pseudogene 98; ribosomal protein L21 pseudogene 105; ribosomal protein L21 pseudogene 87; ribosomal protein L21 pseudogene 128; ribosomal protein L21 pseudogene 69; ribosomal protein L21 pseudogene 97; ribosomal protein L21; ribosomal protein L21 pseudogene 119; ribosomal protein L21 pseudogene 125
6144	2.93E-14	-	RPL21P37	ribosomal protein L21 pseudogene 134; ribosomal protein L21 pseudogene 80; ribosomal protein L21 pseudogene 20; ribosomal protein L21 pseudogene 46; ribosomal protein L21 pseudogene 45; ribosomal protein L21 pseudogene 131; ribosomal protein L21 pseudogene 16; ribosomal protein L21 pseudogene 53; ribosomal protein L21 pseudogene 120; ribosomal protein L21 pseudogene 37; ribosomal protein L21 pseudogene 93; ribosomal protein L21 pseudogene 39; ribosomal protein L21 pseudogene 29; ribosomal protein L21 pseudogene 28; ribosomal protein L21 pseudogene 14; ribosomal protein L21 pseudogene 98; ribosomal protein L21 pseudogene 105; ribosomal protein L21 pseudogene 87; ribosomal protein L21 pseudogene 128; ribosomal protein L21 pseudogene 69; ribosomal protein L21 pseudogene 97; ribosomal protein L21; ribosomal protein L21 pseudogene 119; ribosomal protein L21 pseudogene 125
6144	2.93E-14	-	RPL21P28	ribosomal protein L21 pseudogene 134; ribosomal protein L21 pseudogene 80; ribosomal protein L21 pseudogene 20; ribosomal protein L21 pseudogene 46; ribosomal protein L21 pseudogene 45; ribosomal protein L21 pseudogene 131; ribosomal protein L21 pseudogene 16; ribosomal protein L21 pseudogene 53; ribosomal protein L21 pseudogene 120; ribosomal protein L21 pseudogene 37; ribosomal protein L21 pseudogene 93; ribosomal protein L21 pseudogene 39; ribosomal protein L21 pseudogene 29; ribosomal protein L21 pseudogene 28; ribosomal protein L21 pseudogene 14; ribosomal protein L21 pseudogene 98; ribosomal protein L21 pseudogene 105; ribosomal protein L21 pseudogene 87; ribosomal protein L21 pseudogene 128; ribosomal protein L21 pseudogene 69; ribosomal protein L21 pseudogene 97; ribosomal protein L21; ribosomal protein L21 pseudogene 119; ribosomal protein L21 pseudogene 125
6144	2.93E-14	-	RPL21P134	ribosomal protein L21 pseudogene 134; ribosomal protein L21 pseudogene 80; ribosomal protein L21 pseudogene 20; ribosomal protein L21 pseudogene 46; ribosomal protein L21 pseudogene 45; ribosomal protein L21 pseudogene 131; ribosomal protein L21 pseudogene 16; ribosomal protein L21 pseudogene 53; ribosomal protein L21 pseudogene 120; ribosomal protein L21 pseudogene 37; ribosomal protein L21 pseudogene 93; ribosomal protein L21 pseudogene 39; ribosomal protein L21 pseudogene 29; ribosomal protein L21 pseudogene 28; ribosomal protein L21 pseudogene 14; ribosomal protein L21 pseudogene 98; ribosomal protein L21 pseudogene 105; ribosomal protein L21 pseudogene 87; ribosomal protein L21 pseudogene 128; ribosomal protein L21 pseudogene 69; ribosomal protein L21 pseudogene 97; ribosomal protein L21; ribosomal protein L21 pseudogene 119; ribosomal protein L21 pseudogene 125
6144	2.93E-14	-	RPL21P16	ribosomal protein L21 pseudogene 134; ribosomal protein L21 pseudogene 80; ribosomal protein L21 pseudogene 20; ribosomal protein L21 pseudogene 46; ribosomal protein L21 pseudogene 45; ribosomal protein L21 pseudogene 131; ribosomal protein L21 pseudogene 16; ribosomal protein L21 pseudogene 53; ribosomal protein L21 pseudogene 120; ribosomal protein L21 pseudogene 37; ribosomal protein L21 pseudogene 93; ribosomal protein L21 pseudogene 39; ribosomal protein L21 pseudogene 29; ribosomal protein L21 pseudogene 28; ribosomal protein L21 pseudogene 14; ribosomal protein L21 pseudogene 98; ribosomal protein L21 pseudogene 105; ribosomal protein L21 pseudogene 87; ribosomal protein L21 pseudogene 128; ribosomal protein L21 pseudogene 69; ribosomal protein L21 pseudogene 97; ribosomal protein L21; ribosomal protein L21 pseudogene 119; ribosomal protein L21 pseudogene 125
6144	2.93E-14	-	RPL21P46	ribosomal protein L21 pseudogene 134; ribosomal protein L21 pseudogene 80; ribosomal protein L21 pseudogene 20; ribosomal protein L21 pseudogene 46; ribosomal protein L21 pseudogene 45; ribosomal protein L21 pseudogene 131; ribosomal protein L21 pseudogene 16; ribosomal protein L21 pseudogene 53; ribosomal protein L21 pseudogene 120; ribosomal protein L21 pseudogene 37; ribosomal protein L21 pseudogene 93; ribosomal protein L21 pseudogene 39; ribosomal protein L21 pseudogene 29; ribosomal protein L21 pseudogene 28; ribosomal protein L21 pseudogene 14; ribosomal protein L21 pseudogene 98; ribosomal protein L21 pseudogene 105; ribosomal protein L21 pseudogene 87; ribosomal protein L21 pseudogene 128; ribosomal protein L21 pseudogene 69; ribosomal protein L21 pseudogene 97; ribosomal protein L21; ribosomal protein L21 pseudogene 119; ribosomal protein L21 pseudogene 125
6144	2.93E-14	-	RPL21P45	ribosomal protein L21 pseudogene 134; ribosomal protein L21 pseudogene 80; ribosomal protein L21 pseudogene 20; ribosomal protein L21 pseudogene 46; ribosomal protein L21 pseudogene 45; ribosomal protein L21 pseudogene 131; ribosomal protein L21 pseudogene 16; ribosomal protein L21 pseudogene 53; ribosomal protein L21 pseudogene 120; ribosomal protein L21 pseudogene 37; ribosomal protein L21 pseudogene 93; ribosomal protein L21 pseudogene 39; ribosomal protein L21 pseudogene 29; ribosomal protein L21 pseudogene 28; ribosomal protein L21 pseudogene 14; ribosomal protein L21 pseudogene 98; ribosomal protein L21 pseudogene 105; ribosomal protein L21 pseudogene 87; ribosomal protein L21 pseudogene 128; ribosomal protein L21 pseudogene 69; ribosomal protein L21 pseudogene 97; ribosomal protein L21; ribosomal protein L21 pseudogene 119; ribosomal protein L21 pseudogene 125
6144	2.93E-14	-	RPL21P53	ribosomal protein L21 pseudogene 134; ribosomal protein L21 pseudogene 80; ribosomal protein L21 pseudogene 20; ribosomal protein L21 pseudogene 46; ribosomal protein L21 pseudogene 45; ribosomal protein L21 pseudogene 131; ribosomal protein L21 pseudogene 16; ribosomal protein L21 pseudogene 53; ribosomal protein L21 pseudogene 120; ribosomal protein L21 pseudogene 37; ribosomal protein L21 pseudogene 93; ribosomal protein L21 pseudogene 39; ribosomal protein L21 pseudogene 29; ribosomal protein L21 pseudogene 28; ribosomal protein L21 pseudogene 14; ribosomal protein L21 pseudogene 98; ribosomal protein L21 pseudogene 105; ribosomal protein L21 pseudogene 87; ribosomal protein L21 pseudogene 128; ribosomal protein L21 pseudogene 69; ribosomal protein L21 pseudogene 97; ribosomal protein L21; ribosomal protein L21 pseudogene 119; ribosomal protein L21 pseudogene 125
6146	2.88E-25	-	rpl22	ribosomal protein L22 pseudogene 11; ribosomal protein L22
6146	2.88E-25	-	RPL22P11	ribosomal protein L22 pseudogene 11; ribosomal protein L22
6154	1.03E-15	-	RPL26P6	ribosomal protein L26 pseudogene 33; ribosomal protein L26; ribosomal protein L26 pseudogene 16; ribosomal protein L26 pseudogene 19; ribosomal protein L26 pseudogene 6
6154	1.03E-15	-	RPL26P33	ribosomal protein L26 pseudogene 33; ribosomal protein L26; ribosomal protein L26 pseudogene 16; ribosomal protein L26 pseudogene 19; ribosomal protein L26 pseudogene 6
6154	1.03E-15	-	RPL26P16	ribosomal protein L26 pseudogene 33; ribosomal protein L26; ribosomal protein L26 pseudogene 16; ribosomal protein L26 pseudogene 19; ribosomal protein L26 pseudogene 6
6154	1.03E-15	-	RPL26P19	ribosomal protein L26 pseudogene 33; ribosomal protein L26; ribosomal protein L26 pseudogene 16; ribosomal protein L26 pseudogene 19; ribosomal protein L26 pseudogene 6
6154	1.03E-15	-	RPL26	ribosomal protein L26 pseudogene 33; ribosomal protein L26; ribosomal protein L26 pseudogene 16; ribosomal protein L26 pseudogene 19; ribosomal protein L26 pseudogene 6
6155	3.35E-18	-	Rpl27	ribosomal protein L27
6160	1.36E-13	-	RPL31P17	ribosomal protein L31 pseudogene 49; ribosomal protein L31 pseudogene 17; ribosomal protein L31
6160	1.36E-13	-	RPL31P49	ribosomal protein L31 pseudogene 49; ribosomal protein L31 pseudogene 17; ribosomal protein L31
6160	1.36E-13	-	rpl31	ribosomal protein L31 pseudogene 49; ribosomal protein L31 pseudogene 17; ribosomal protein L31
6170	2.24E-18	-	RPL39P13	ribosomal protein L39 pseudogene 10; ribosomal protein L39 pseudogene 20; ribosomal protein L39 pseudogene 27; ribosomal protein L39; ribosomal protein L39 pseudogene 13; ribosomal protein L39 pseudogene 32
6170	2.24E-18	-	RPL39P27	ribosomal protein L39 pseudogene 10; ribosomal protein L39 pseudogene 20; ribosomal protein L39 pseudogene 27; ribosomal protein L39; ribosomal protein L39 pseudogene 13; ribosomal protein L39 pseudogene 32
6170	2.24E-18	-	RPL39P20	ribosomal protein L39 pseudogene 10; ribosomal protein L39 pseudogene 20; ribosomal protein L39 pseudogene 27; ribosomal protein L39; ribosomal protein L39 pseudogene 13; ribosomal protein L39 pseudogene 32
6170	2.24E-18	-	RPL39P10	ribosomal protein L39 pseudogene 10; ribosomal protein L39 pseudogene 20; ribosomal protein L39 pseudogene 27; ribosomal protein L39; ribosomal protein L39 pseudogene 13; ribosomal protein L39 pseudogene 32
6170	2.24E-18	-	RPL39P32	ribosomal protein L39 pseudogene 10; ribosomal protein L39 pseudogene 20; ribosomal protein L39 pseudogene 27; ribosomal protein L39; ribosomal protein L39 pseudogene 13; ribosomal protein L39 pseudogene 32
6170	2.24E-18	-	RPL39	ribosomal protein L39 pseudogene 10; ribosomal protein L39 pseudogene 20; ribosomal protein L39 pseudogene 27; ribosomal protein L39; ribosomal protein L39 pseudogene 13; ribosomal protein L39 pseudogene 32
6175	2.38E-25	-	RPLP0P3	"ribosomal protein, large, P0 pseudogene 2; ribosomal protein, large, P0 pseudogene 3; ribosomal protein, large, P0 pseudogene 6; ribosomal protein, large, P0"
6175	2.38E-25	-	rplP0	"ribosomal protein, large, P0 pseudogene 2; ribosomal protein, large, P0 pseudogene 3; ribosomal protein, large, P0 pseudogene 6; ribosomal protein, large, P0"
6175	2.38E-25	-	RPLP0P6	"ribosomal protein, large, P0 pseudogene 2; ribosomal protein, large, P0 pseudogene 3; ribosomal protein, large, P0 pseudogene 6; ribosomal protein, large, P0"
6175	2.38E-25	-	RPLP0P2	"ribosomal protein, large, P0 pseudogene 2; ribosomal protein, large, P0 pseudogene 3; ribosomal protein, large, P0 pseudogene 6; ribosomal protein, large, P0"
6189	5.05E-25	-	RPS3AP49	ribosomal protein S3A pseudogene 5; ribosomal protein S3a pseudogene 47; ribosomal protein S3a pseudogene 49; ribosomal protein S3A; hypothetical LOC100131699; hypothetical LOC100130107
6189	5.05E-25	-	RPS3AP47	ribosomal protein S3A pseudogene 5; ribosomal protein S3a pseudogene 47; ribosomal protein S3a pseudogene 49; ribosomal protein S3A; hypothetical LOC100131699; hypothetical LOC100130107
6189	5.05E-25	-	LOC100130107	ribosomal protein S3A pseudogene 5; ribosomal protein S3a pseudogene 47; ribosomal protein S3a pseudogene 49; ribosomal protein S3A; hypothetical LOC100131699; hypothetical LOC100130107
6189	5.05E-25	-	rps3a	ribosomal protein S3A pseudogene 5; ribosomal protein S3a pseudogene 47; ribosomal protein S3a pseudogene 49; ribosomal protein S3A; hypothetical LOC100131699; hypothetical LOC100130107
6189	5.05E-25	-	RPS3AP5	ribosomal protein S3A pseudogene 5; ribosomal protein S3a pseudogene 47; ribosomal protein S3a pseudogene 49; ribosomal protein S3A; hypothetical LOC100131699; hypothetical LOC100130107
6189	5.05E-25	-	LOC100131699	ribosomal protein S3A pseudogene 5; ribosomal protein S3a pseudogene 47; ribosomal protein S3a pseudogene 49; ribosomal protein S3A; hypothetical LOC100131699; hypothetical LOC100130107
6189	1.06E-21	-	RPS3AP49	ribosomal protein S3A pseudogene 5; ribosomal protein S3a pseudogene 47; ribosomal protein S3a pseudogene 49; ribosomal protein S3A; hypothetical LOC100131699; hypothetical LOC100130107
6189	1.06E-21	-	RPS3AP47	ribosomal protein S3A pseudogene 5; ribosomal protein S3a pseudogene 47; ribosomal protein S3a pseudogene 49; ribosomal protein S3A; hypothetical LOC100131699; hypothetical LOC100130107
6189	1.06E-21	-	LOC100130107	ribosomal protein S3A pseudogene 5; ribosomal protein S3a pseudogene 47; ribosomal protein S3a pseudogene 49; ribosomal protein S3A; hypothetical LOC100131699; hypothetical LOC100130107
6189	1.06E-21	-	rps3a	ribosomal protein S3A pseudogene 5; ribosomal protein S3a pseudogene 47; ribosomal protein S3a pseudogene 49; ribosomal protein S3A; hypothetical LOC100131699; hypothetical LOC100130107
6189	1.06E-21	-	RPS3AP5	ribosomal protein S3A pseudogene 5; ribosomal protein S3a pseudogene 47; ribosomal protein S3a pseudogene 49; ribosomal protein S3A; hypothetical LOC100131699; hypothetical LOC100130107
6189	1.06E-21	-	LOC100131699	ribosomal protein S3A pseudogene 5; ribosomal protein S3a pseudogene 47; ribosomal protein S3a pseudogene 49; ribosomal protein S3A; hypothetical LOC100131699; hypothetical LOC100130107
6189	2.59E-26	-	RPS3AP49	ribosomal protein S3A pseudogene 5; ribosomal protein S3a pseudogene 47; ribosomal protein S3a pseudogene 49; ribosomal protein S3A; hypothetical LOC100131699; hypothetical LOC100130107
6189	2.59E-26	-	RPS3AP47	ribosomal protein S3A pseudogene 5; ribosomal protein S3a pseudogene 47; ribosomal protein S3a pseudogene 49; ribosomal protein S3A; hypothetical LOC100131699; hypothetical LOC100130107
6189	2.59E-26	-	LOC100130107	ribosomal protein S3A pseudogene 5; ribosomal protein S3a pseudogene 47; ribosomal protein S3a pseudogene 49; ribosomal protein S3A; hypothetical LOC100131699; hypothetical LOC100130107
6189	2.59E-26	-	rps3a	ribosomal protein S3A pseudogene 5; ribosomal protein S3a pseudogene 47; ribosomal protein S3a pseudogene 49; ribosomal protein S3A; hypothetical LOC100131699; hypothetical LOC100130107
6189	2.59E-26	-	RPS3AP5	ribosomal protein S3A pseudogene 5; ribosomal protein S3a pseudogene 47; ribosomal protein S3a pseudogene 49; ribosomal protein S3A; hypothetical LOC100131699; hypothetical LOC100130107
6189	2.59E-26	-	LOC100131699	ribosomal protein S3A pseudogene 5; ribosomal protein S3a pseudogene 47; ribosomal protein S3a pseudogene 49; ribosomal protein S3A; hypothetical LOC100131699; hypothetical LOC100130107
6192	7.50E-12	-	RPS4Y1	"ribosomal protein S4, Y-linked 1"
6202	7.78E-20	-	RPS8P10	ribosomal protein S8; ribosomal protein S8 pseudogene 8; ribosomal protein S8 pseudogene 10
6202	7.78E-20	-	rps8	ribosomal protein S8; ribosomal protein S8 pseudogene 8; ribosomal protein S8 pseudogene 10
6202	7.78E-20	-	RPS8P8	ribosomal protein S8; ribosomal protein S8 pseudogene 8; ribosomal protein S8 pseudogene 10
6204	5.25E-23	-	RPS10P7	ribosomal protein S10; ribosomal protein S10 pseudogene 4; ribosomal protein S10 pseudogene 11; ribosomal protein S10 pseudogene 22; ribosomal protein S10 pseudogene 7; ribosomal protein S10 pseudogene 13
6204	5.25E-23	-	RPS10P4	ribosomal protein S10; ribosomal protein S10 pseudogene 4; ribosomal protein S10 pseudogene 11; ribosomal protein S10 pseudogene 22; ribosomal protein S10 pseudogene 7; ribosomal protein S10 pseudogene 13
6204	5.25E-23	-	RPS10P13	ribosomal protein S10; ribosomal protein S10 pseudogene 4; ribosomal protein S10 pseudogene 11; ribosomal protein S10 pseudogene 22; ribosomal protein S10 pseudogene 7; ribosomal protein S10 pseudogene 13
6204	5.25E-23	-	RPS10P11	ribosomal protein S10; ribosomal protein S10 pseudogene 4; ribosomal protein S10 pseudogene 11; ribosomal protein S10 pseudogene 22; ribosomal protein S10 pseudogene 7; ribosomal protein S10 pseudogene 13
6204	5.25E-23	-	rps10	ribosomal protein S10; ribosomal protein S10 pseudogene 4; ribosomal protein S10 pseudogene 11; ribosomal protein S10 pseudogene 22; ribosomal protein S10 pseudogene 7; ribosomal protein S10 pseudogene 13
6204	5.25E-23	-	RPS10P22	ribosomal protein S10; ribosomal protein S10 pseudogene 4; ribosomal protein S10 pseudogene 11; ribosomal protein S10 pseudogene 22; ribosomal protein S10 pseudogene 7; ribosomal protein S10 pseudogene 13
6208	1.91E-18	-	rps14	ribosomal protein S14
6210	1.95E-12	-	RPS15AP12	ribosomal protein S15a pseudogene 17; ribosomal protein S15a pseudogene 19; ribosomal protein S15a pseudogene 12; ribosomal protein S15a pseudogene 24; ribosomal protein S15a pseudogene 11; ribosomal protein S15a
6210	1.95E-12	-	RPS15AP17	ribosomal protein S15a pseudogene 17; ribosomal protein S15a pseudogene 19; ribosomal protein S15a pseudogene 12; ribosomal protein S15a pseudogene 24; ribosomal protein S15a pseudogene 11; ribosomal protein S15a
6210	1.95E-12	-	RPS15AP11	ribosomal protein S15a pseudogene 17; ribosomal protein S15a pseudogene 19; ribosomal protein S15a pseudogene 12; ribosomal protein S15a pseudogene 24; ribosomal protein S15a pseudogene 11; ribosomal protein S15a
6210	1.95E-12	-	RPS15A	ribosomal protein S15a pseudogene 17; ribosomal protein S15a pseudogene 19; ribosomal protein S15a pseudogene 12; ribosomal protein S15a pseudogene 24; ribosomal protein S15a pseudogene 11; ribosomal protein S15a
6210	1.95E-12	-	RPS15AP19	ribosomal protein S15a pseudogene 17; ribosomal protein S15a pseudogene 19; ribosomal protein S15a pseudogene 12; ribosomal protein S15a pseudogene 24; ribosomal protein S15a pseudogene 11; ribosomal protein S15a
6210	1.95E-12	-	RPS15AP24	ribosomal protein S15a pseudogene 17; ribosomal protein S15a pseudogene 19; ribosomal protein S15a pseudogene 12; ribosomal protein S15a pseudogene 24; ribosomal protein S15a pseudogene 11; ribosomal protein S15a
6218	1.07E-11	-	rps17	ribosomal protein S17
6218	1.74E-23	-	rps17	ribosomal protein S17
6229	3.52E-33	-	RPS24	ribosomal protein S24
6232	1.17E-16	-	RPS27P7	ribosomal protein S27 pseudogene 29; ribosomal protein S27 pseudogene 9; ribosomal protein S27 pseudogene 23; ribosomal protein S27 pseudogene 13; ribosomal protein S27; ribosomal protein S27 pseudogene 21; ribosomal protein S27 pseudogene 7; ribosomal protein S27 pseudogene 6; ribosomal protein S27 pseudogene 19
6232	1.17E-16	-	RPS27P21	ribosomal protein S27 pseudogene 29; ribosomal protein S27 pseudogene 9; ribosomal protein S27 pseudogene 23; ribosomal protein S27 pseudogene 13; ribosomal protein S27; ribosomal protein S27 pseudogene 21; ribosomal protein S27 pseudogene 7; ribosomal protein S27 pseudogene 6; ribosomal protein S27 pseudogene 19
6232	1.17E-16	-	RPS27P9	ribosomal protein S27 pseudogene 29; ribosomal protein S27 pseudogene 9; ribosomal protein S27 pseudogene 23; ribosomal protein S27 pseudogene 13; ribosomal protein S27; ribosomal protein S27 pseudogene 21; ribosomal protein S27 pseudogene 7; ribosomal protein S27 pseudogene 6; ribosomal protein S27 pseudogene 19
6232	1.17E-16	-	RPS27P29	ribosomal protein S27 pseudogene 29; ribosomal protein S27 pseudogene 9; ribosomal protein S27 pseudogene 23; ribosomal protein S27 pseudogene 13; ribosomal protein S27; ribosomal protein S27 pseudogene 21; ribosomal protein S27 pseudogene 7; ribosomal protein S27 pseudogene 6; ribosomal protein S27 pseudogene 19
6232	1.17E-16	-	rps27	ribosomal protein S27 pseudogene 29; ribosomal protein S27 pseudogene 9; ribosomal protein S27 pseudogene 23; ribosomal protein S27 pseudogene 13; ribosomal protein S27; ribosomal protein S27 pseudogene 21; ribosomal protein S27 pseudogene 7; ribosomal protein S27 pseudogene 6; ribosomal protein S27 pseudogene 19
6232	1.17E-16	-	RPS27P23	ribosomal protein S27 pseudogene 29; ribosomal protein S27 pseudogene 9; ribosomal protein S27 pseudogene 23; ribosomal protein S27 pseudogene 13; ribosomal protein S27; ribosomal protein S27 pseudogene 21; ribosomal protein S27 pseudogene 7; ribosomal protein S27 pseudogene 6; ribosomal protein S27 pseudogene 19
6232	1.17E-16	-	RPS27P6	ribosomal protein S27 pseudogene 29; ribosomal protein S27 pseudogene 9; ribosomal protein S27 pseudogene 23; ribosomal protein S27 pseudogene 13; ribosomal protein S27; ribosomal protein S27 pseudogene 21; ribosomal protein S27 pseudogene 7; ribosomal protein S27 pseudogene 6; ribosomal protein S27 pseudogene 19
6232	1.17E-16	-	RPS27P13	ribosomal protein S27 pseudogene 29; ribosomal protein S27 pseudogene 9; ribosomal protein S27 pseudogene 23; ribosomal protein S27 pseudogene 13; ribosomal protein S27; ribosomal protein S27 pseudogene 21; ribosomal protein S27 pseudogene 7; ribosomal protein S27 pseudogene 6; ribosomal protein S27 pseudogene 19
6232	1.17E-16	-	RPS27P19	ribosomal protein S27 pseudogene 29; ribosomal protein S27 pseudogene 9; ribosomal protein S27 pseudogene 23; ribosomal protein S27 pseudogene 13; ribosomal protein S27; ribosomal protein S27 pseudogene 21; ribosomal protein S27 pseudogene 7; ribosomal protein S27 pseudogene 6; ribosomal protein S27 pseudogene 19
6232	8.50E-25	-	RPS27P7	ribosomal protein S27 pseudogene 29; ribosomal protein S27 pseudogene 9; ribosomal protein S27 pseudogene 23; ribosomal protein S27 pseudogene 13; ribosomal protein S27; ribosomal protein S27 pseudogene 21; ribosomal protein S27 pseudogene 7; ribosomal protein S27 pseudogene 6; ribosomal protein S27 pseudogene 19
6232	8.50E-25	-	RPS27P21	ribosomal protein S27 pseudogene 29; ribosomal protein S27 pseudogene 9; ribosomal protein S27 pseudogene 23; ribosomal protein S27 pseudogene 13; ribosomal protein S27; ribosomal protein S27 pseudogene 21; ribosomal protein S27 pseudogene 7; ribosomal protein S27 pseudogene 6; ribosomal protein S27 pseudogene 19
6232	8.50E-25	-	RPS27P9	ribosomal protein S27 pseudogene 29; ribosomal protein S27 pseudogene 9; ribosomal protein S27 pseudogene 23; ribosomal protein S27 pseudogene 13; ribosomal protein S27; ribosomal protein S27 pseudogene 21; ribosomal protein S27 pseudogene 7; ribosomal protein S27 pseudogene 6; ribosomal protein S27 pseudogene 19
6232	8.50E-25	-	RPS27P29	ribosomal protein S27 pseudogene 29; ribosomal protein S27 pseudogene 9; ribosomal protein S27 pseudogene 23; ribosomal protein S27 pseudogene 13; ribosomal protein S27; ribosomal protein S27 pseudogene 21; ribosomal protein S27 pseudogene 7; ribosomal protein S27 pseudogene 6; ribosomal protein S27 pseudogene 19
6232	8.50E-25	-	rps27	ribosomal protein S27 pseudogene 29; ribosomal protein S27 pseudogene 9; ribosomal protein S27 pseudogene 23; ribosomal protein S27 pseudogene 13; ribosomal protein S27; ribosomal protein S27 pseudogene 21; ribosomal protein S27 pseudogene 7; ribosomal protein S27 pseudogene 6; ribosomal protein S27 pseudogene 19
6232	8.50E-25	-	RPS27P23	ribosomal protein S27 pseudogene 29; ribosomal protein S27 pseudogene 9; ribosomal protein S27 pseudogene 23; ribosomal protein S27 pseudogene 13; ribosomal protein S27; ribosomal protein S27 pseudogene 21; ribosomal protein S27 pseudogene 7; ribosomal protein S27 pseudogene 6; ribosomal protein S27 pseudogene 19
6232	8.50E-25	-	RPS27P6	ribosomal protein S27 pseudogene 29; ribosomal protein S27 pseudogene 9; ribosomal protein S27 pseudogene 23; ribosomal protein S27 pseudogene 13; ribosomal protein S27; ribosomal protein S27 pseudogene 21; ribosomal protein S27 pseudogene 7; ribosomal protein S27 pseudogene 6; ribosomal protein S27 pseudogene 19
6232	8.50E-25	-	RPS27P13	ribosomal protein S27 pseudogene 29; ribosomal protein S27 pseudogene 9; ribosomal protein S27 pseudogene 23; ribosomal protein S27 pseudogene 13; ribosomal protein S27; ribosomal protein S27 pseudogene 21; ribosomal protein S27 pseudogene 7; ribosomal protein S27 pseudogene 6; ribosomal protein S27 pseudogene 19
6232	8.50E-25	-	RPS27P19	ribosomal protein S27 pseudogene 29; ribosomal protein S27 pseudogene 9; ribosomal protein S27 pseudogene 23; ribosomal protein S27 pseudogene 13; ribosomal protein S27; ribosomal protein S27 pseudogene 21; ribosomal protein S27 pseudogene 7; ribosomal protein S27 pseudogene 6; ribosomal protein S27 pseudogene 19
6232	4.10E-26	-	RPS27P7	ribosomal protein S27 pseudogene 29; ribosomal protein S27 pseudogene 9; ribosomal protein S27 pseudogene 23; ribosomal protein S27 pseudogene 13; ribosomal protein S27; ribosomal protein S27 pseudogene 21; ribosomal protein S27 pseudogene 7; ribosomal protein S27 pseudogene 6; ribosomal protein S27 pseudogene 19
6232	4.10E-26	-	RPS27P21	ribosomal protein S27 pseudogene 29; ribosomal protein S27 pseudogene 9; ribosomal protein S27 pseudogene 23; ribosomal protein S27 pseudogene 13; ribosomal protein S27; ribosomal protein S27 pseudogene 21; ribosomal protein S27 pseudogene 7; ribosomal protein S27 pseudogene 6; ribosomal protein S27 pseudogene 19
6232	4.10E-26	-	RPS27P9	ribosomal protein S27 pseudogene 29; ribosomal protein S27 pseudogene 9; ribosomal protein S27 pseudogene 23; ribosomal protein S27 pseudogene 13; ribosomal protein S27; ribosomal protein S27 pseudogene 21; ribosomal protein S27 pseudogene 7; ribosomal protein S27 pseudogene 6; ribosomal protein S27 pseudogene 19
6232	4.10E-26	-	RPS27P29	ribosomal protein S27 pseudogene 29; ribosomal protein S27 pseudogene 9; ribosomal protein S27 pseudogene 23; ribosomal protein S27 pseudogene 13; ribosomal protein S27; ribosomal protein S27 pseudogene 21; ribosomal protein S27 pseudogene 7; ribosomal protein S27 pseudogene 6; ribosomal protein S27 pseudogene 19
6232	4.10E-26	-	rps27	ribosomal protein S27 pseudogene 29; ribosomal protein S27 pseudogene 9; ribosomal protein S27 pseudogene 23; ribosomal protein S27 pseudogene 13; ribosomal protein S27; ribosomal protein S27 pseudogene 21; ribosomal protein S27 pseudogene 7; ribosomal protein S27 pseudogene 6; ribosomal protein S27 pseudogene 19
6232	4.10E-26	-	RPS27P23	ribosomal protein S27 pseudogene 29; ribosomal protein S27 pseudogene 9; ribosomal protein S27 pseudogene 23; ribosomal protein S27 pseudogene 13; ribosomal protein S27; ribosomal protein S27 pseudogene 21; ribosomal protein S27 pseudogene 7; ribosomal protein S27 pseudogene 6; ribosomal protein S27 pseudogene 19
6232	4.10E-26	-	RPS27P6	ribosomal protein S27 pseudogene 29; ribosomal protein S27 pseudogene 9; ribosomal protein S27 pseudogene 23; ribosomal protein S27 pseudogene 13; ribosomal protein S27; ribosomal protein S27 pseudogene 21; ribosomal protein S27 pseudogene 7; ribosomal protein S27 pseudogene 6; ribosomal protein S27 pseudogene 19
6232	4.10E-26	-	RPS27P13	ribosomal protein S27 pseudogene 29; ribosomal protein S27 pseudogene 9; ribosomal protein S27 pseudogene 23; ribosomal protein S27 pseudogene 13; ribosomal protein S27; ribosomal protein S27 pseudogene 21; ribosomal protein S27 pseudogene 7; ribosomal protein S27 pseudogene 6; ribosomal protein S27 pseudogene 19
6232	4.10E-26	-	RPS27P19	ribosomal protein S27 pseudogene 29; ribosomal protein S27 pseudogene 9; ribosomal protein S27 pseudogene 23; ribosomal protein S27 pseudogene 13; ribosomal protein S27; ribosomal protein S27 pseudogene 21; ribosomal protein S27 pseudogene 7; ribosomal protein S27 pseudogene 6; ribosomal protein S27 pseudogene 19
6235	1.65E-23	-	RPS29	ribosomal protein S29 pseudogene 11; ribosomal protein S29 pseudogene 16; ribosomal protein S29 pseudogene 17; ribosomal protein S29 pseudogene 3; ribosomal protein S29 pseudogene 9; ribosomal protein S29
6235	1.65E-23	-	RPS29P17	ribosomal protein S29 pseudogene 11; ribosomal protein S29 pseudogene 16; ribosomal protein S29 pseudogene 17; ribosomal protein S29 pseudogene 3; ribosomal protein S29 pseudogene 9; ribosomal protein S29
6235	1.65E-23	-	RPS29P9	ribosomal protein S29 pseudogene 11; ribosomal protein S29 pseudogene 16; ribosomal protein S29 pseudogene 17; ribosomal protein S29 pseudogene 3; ribosomal protein S29 pseudogene 9; ribosomal protein S29
6235	1.65E-23	-	RPS29P16	ribosomal protein S29 pseudogene 11; ribosomal protein S29 pseudogene 16; ribosomal protein S29 pseudogene 17; ribosomal protein S29 pseudogene 3; ribosomal protein S29 pseudogene 9; ribosomal protein S29
6235	1.65E-23	-	RPS29P11	ribosomal protein S29 pseudogene 11; ribosomal protein S29 pseudogene 16; ribosomal protein S29 pseudogene 17; ribosomal protein S29 pseudogene 3; ribosomal protein S29 pseudogene 9; ribosomal protein S29
6235	1.65E-23	-	RPS29P3	ribosomal protein S29 pseudogene 11; ribosomal protein S29 pseudogene 16; ribosomal protein S29 pseudogene 17; ribosomal protein S29 pseudogene 3; ribosomal protein S29 pseudogene 9; ribosomal protein S29
6235	1.48E-09	-	RPS29	ribosomal protein S29 pseudogene 11; ribosomal protein S29 pseudogene 16; ribosomal protein S29 pseudogene 17; ribosomal protein S29 pseudogene 3; ribosomal protein S29 pseudogene 9; ribosomal protein S29
6235	1.48E-09	-	RPS29P17	ribosomal protein S29 pseudogene 11; ribosomal protein S29 pseudogene 16; ribosomal protein S29 pseudogene 17; ribosomal protein S29 pseudogene 3; ribosomal protein S29 pseudogene 9; ribosomal protein S29
6235	1.48E-09	-	RPS29P9	ribosomal protein S29 pseudogene 11; ribosomal protein S29 pseudogene 16; ribosomal protein S29 pseudogene 17; ribosomal protein S29 pseudogene 3; ribosomal protein S29 pseudogene 9; ribosomal protein S29
6235	1.48E-09	-	RPS29P16	ribosomal protein S29 pseudogene 11; ribosomal protein S29 pseudogene 16; ribosomal protein S29 pseudogene 17; ribosomal protein S29 pseudogene 3; ribosomal protein S29 pseudogene 9; ribosomal protein S29
6235	1.48E-09	-	RPS29P11	ribosomal protein S29 pseudogene 11; ribosomal protein S29 pseudogene 16; ribosomal protein S29 pseudogene 17; ribosomal protein S29 pseudogene 3; ribosomal protein S29 pseudogene 9; ribosomal protein S29
6235	1.48E-09	-	RPS29P3	ribosomal protein S29 pseudogene 11; ribosomal protein S29 pseudogene 16; ribosomal protein S29 pseudogene 17; ribosomal protein S29 pseudogene 3; ribosomal protein S29 pseudogene 9; ribosomal protein S29
6259	6.10E-23	-	RYK	RYK receptor-like tyrosine kinase
6281	1.14E-15	+	S100A10	S100 calcium binding protein A10
6282	3.07E-13	+	S100A11	S100 calcium binding protein A11; S100 calcium binding protein A11 pseudogene
6282	3.07E-13	+	S100A11P1	S100 calcium binding protein A11; S100 calcium binding protein A11 pseudogene
6283	1.33E-12	+	S100A12	S100 calcium binding protein A12
6352	7.19E-11	+	CCL5	chemokine (C-C motif) ligand 5
6368	1.89E-28	+	CCL23	chemokine (C-C motif) ligand 23
6418	9.98E-21	-	set	SET nuclear oncogene; similar to SET translocation
6418	9.98E-21	-	LOC646817	SET nuclear oncogene; similar to SET translocation
6426	8.10E-25	-	SFRS1	"splicing factor, arginine/serine-rich 1"
6431	3.86E-31	-	LOC644422	"splicing factor, arginine/serine-rich 6; similar to arginine/serine-rich splicing factor 6"
6431	3.86E-31	-	Sfrs6	"splicing factor, arginine/serine-rich 6; similar to arginine/serine-rich splicing factor 6"
6446	7.17E-12	-	SGK1	serum/glucocorticoid regulated kinase 1
6478	1.33E-28	+	Siah2	seven in absentia homolog 2 (Drosophila)
6510	3.01E-31	+	SLC1A5	"solute carrier family 1 (neutral amino acid transporter), member 5"
6521	6.34E-18	+	SLC4A1	"solute carrier family 4, anion exchanger, member 1 (erythrocyte membrane protein band 3, Diego blood group)"
6535	8.15E-19	+	SLC6A8	"solute carrier family 6 (neurotransmitter transporter, creatine), member 8"
6563	1.61E-23	+	Slc14a1	"solute carrier family 14 (urea transporter), member 1 (Kidd blood group)"
6583	3.13E-22	+	slc22a4	"solute carrier family 22 (organic cation/ergothioneine transporter), member 4"
6599	1.23E-33	-	SMARCC1	"SWI/SNF related, matrix associated, actin dependent regulator of chromatin, subfamily c, member 1"
6622	9.75E-07	+	Snca	"synuclein, alpha (non A4 component of amyloid precursor)"
6643	2.85E-29	-	snx2	sorting nexin 2
6651	7.22E-23	-	SON	SON DNA binding protein
6670	5.91E-17	-	SP3	Sp3 transcription factor
6687	9.80E-24	-	SPG7	spastic paraplegia 7 (pure and complicated autosomal recessive)
6688	1.32E-06	+	SPI1	spleen focus forming virus (SFFV) proviral integration oncogene spi1
6726	8.01E-18	-	SRP9L1	signal recognition particle 9-like 1; signal recognition particle 9kDa
6726	8.01E-18	-	srp9	signal recognition particle 9-like 1; signal recognition particle 9kDa
6737	3.15E-20	+	TRIM21	tripartite motif-containing 21
6772	6.14E-20	+	STAT1	"signal transducer and activator of transcription 1, 91kDa"
6772	3.30E-25	+	STAT1	"signal transducer and activator of transcription 1, 91kDa"
6813	7.60E-07	+	STXBP2	syntaxin binding protein 2
6892	4.82E-14	+	Tapbp	TAP binding protein (tapasin)
6947	1.29E-16	+	TCN1	"transcobalamin I (vitamin B12 binding protein, R binder family)"
7033	2.06E-37	+	Tff3	trefoil factor 3 (intestinal)
7111	4.19E-09	+	TMOD1	tropomodulin 1
7130	1.51E-22	+	TNFAIP6	"tumor necrosis factor, alpha-induced protein 6"
7145	2.54E-19	+	TNS1	tensin 1
7155	2.35E-20	-	TOP2B	topoisomerase (DNA) II beta 180kDa
7167	5.57E-31	+	TPI1	TPI1 pseudogene; triosephosphate isomerase 1
7167	5.57E-31	+	TPI1P1	TPI1 pseudogene; triosephosphate isomerase 1
7184	1.03E-17	-	Hsp90b1	"heat shock protein 90kDa beta (Grp94), member 1"
7188	1.63E-23	-	TRAF5	TNF receptor-associated factor 5
7264	1.13E-17	+	TSTA3	tissue specific transplantation antigen P35B
7280	0.000192043	+	Tubb2a	"tubulin, beta 2A"
7323	1.19E-14	-	ube2d3	"ubiquitin-conjugating enzyme E2D 3 (UBC4/5 homolog, yeast); ubiquitin-conjugating enzyme E2D 3 pseudogene"
7323	1.19E-14	-	UBE2D3P	"ubiquitin-conjugating enzyme E2D 3 (UBC4/5 homolog, yeast); ubiquitin-conjugating enzyme E2D 3 pseudogene"
7328	2.34E-16	+	Ube2h	"ubiquitin-conjugating enzyme E2H (UBC8 homolog, yeast)"
7337	7.36E-22	-	Ube3a	ubiquitin protein ligase E3A
7378	2.31E-21	+	upp1	uridine phosphorylase 1
7398	1.18E-24	-	usp1	ubiquitin specific peptidase 1
7423	4.73E-12	-	Vegfb	vascular endothelial growth factor B
7430	8.09E-13	-	EZR	hypothetical protein LOC100129652; ezrin
7430	8.09E-13	-	LOC100129652	hypothetical protein LOC100129652; ezrin
7431	3.02E-23	+	VIM	vimentin
7453	1.16E-15	+	wars	tryptophanyl-tRNA synthetase
7453	4.56E-13	+	wars	tryptophanyl-tRNA synthetase
7504	1.53E-17	+	XK	X-linked Kx blood group (McLeod syndrome)
7593	3.64E-16	-	mzf1	myeloid zinc finger 1
7705	1.02E-16	-	ZNF146	zinc finger protein 146
7763	2.60E-10	-	LOC732229	"similar to zinc finger, AN1-type domain 5; zinc finger, AN1-type domain 5"
7763	2.60E-10	-	ZFAND5	"similar to zinc finger, AN1-type domain 5; zinc finger, AN1-type domain 5"
7764	1.01E-11	-	ZNF217	zinc finger protein 217
7850	4.56E-08	+	IL1R2	"interleukin 1 receptor, type II"
7905	1.89E-19	-	REEP5	receptor accessory protein 5
8131	3.61E-35	+	NPRL3	chromosome 16 open reading frame 35
8131	1.53E-32	+	NPRL3	chromosome 16 open reading frame 35
8225	4.81E-12	-	Gtpbp6	GTP binding protein 6 (putative)
8284	3.95E-12	-	KDM5D	lysine (K)-specific demethylase 5D
8289	1.03E-18	-	ARID1A	AT rich interactive domain 1A (SWI-like)
8291	2.17E-06	+	DYSF	"dysferlin, limb girdle muscular dystrophy 2B (autosomal recessive)"
8295	3.52E-24	-	TRRAP	transformation/transcription domain-associated protein
8313	1.91E-53	-	Axin2	axin 2
8337	6.37E-20	+	HIST2H2AA4	"histone cluster 2, H2aa3; histone cluster 2, H2aa4"
8337	6.37E-20	+	HIST2H2AA3	"histone cluster 2, H2aa3; histone cluster 2, H2aa4"
8337	2.66E-09	+	HIST2H2AA4	"histone cluster 2, H2aa3; histone cluster 2, H2aa4"
8337	2.66E-09	+	HIST2H2AA3	"histone cluster 2, H2aa3; histone cluster 2, H2aa4"
8365	3.23E-28	+	Hist1h4j	"histone cluster 1, H4l; histone cluster 1, H4k; histone cluster 4, H4; histone cluster 1, H4h; histone cluster 1, H4j; histone cluster 1, H4i; histone cluster 1, H4d; histone cluster 1, H4c; histone cluster 1, H4f; histone cluster 1, H4e; histone cluster 1, H4b; histone cluster 1, H4a; histone cluster 2, H4a; histone cluster 2, H4b"
8365	3.23E-28	+	Hist1h4f	"histone cluster 1, H4l; histone cluster 1, H4k; histone cluster 4, H4; histone cluster 1, H4h; histone cluster 1, H4j; histone cluster 1, H4i; histone cluster 1, H4d; histone cluster 1, H4c; histone cluster 1, H4f; histone cluster 1, H4e; histone cluster 1, H4b; histone cluster 1, H4a; histone cluster 2, H4a; histone cluster 2, H4b"
8365	3.23E-28	+	Hist1h4d	"histone cluster 1, H4l; histone cluster 1, H4k; histone cluster 4, H4; histone cluster 1, H4h; histone cluster 1, H4j; histone cluster 1, H4i; histone cluster 1, H4d; histone cluster 1, H4c; histone cluster 1, H4f; histone cluster 1, H4e; histone cluster 1, H4b; histone cluster 1, H4a; histone cluster 2, H4a; histone cluster 2, H4b"
8365	3.23E-28	+	Hist1h4a	"histone cluster 1, H4l; histone cluster 1, H4k; histone cluster 4, H4; histone cluster 1, H4h; histone cluster 1, H4j; histone cluster 1, H4i; histone cluster 1, H4d; histone cluster 1, H4c; histone cluster 1, H4f; histone cluster 1, H4e; histone cluster 1, H4b; histone cluster 1, H4a; histone cluster 2, H4a; histone cluster 2, H4b"
8365	3.23E-28	+	hist1h4l	"histone cluster 1, H4l; histone cluster 1, H4k; histone cluster 4, H4; histone cluster 1, H4h; histone cluster 1, H4j; histone cluster 1, H4i; histone cluster 1, H4d; histone cluster 1, H4c; histone cluster 1, H4f; histone cluster 1, H4e; histone cluster 1, H4b; histone cluster 1, H4a; histone cluster 2, H4a; histone cluster 2, H4b"
8365	3.23E-28	+	Hist1h4c	"histone cluster 1, H4l; histone cluster 1, H4k; histone cluster 4, H4; histone cluster 1, H4h; histone cluster 1, H4j; histone cluster 1, H4i; histone cluster 1, H4d; histone cluster 1, H4c; histone cluster 1, H4f; histone cluster 1, H4e; histone cluster 1, H4b; histone cluster 1, H4a; histone cluster 2, H4a; histone cluster 2, H4b"
8365	3.23E-28	+	HIST1H4E	"histone cluster 1, H4l; histone cluster 1, H4k; histone cluster 4, H4; histone cluster 1, H4h; histone cluster 1, H4j; histone cluster 1, H4i; histone cluster 1, H4d; histone cluster 1, H4c; histone cluster 1, H4f; histone cluster 1, H4e; histone cluster 1, H4b; histone cluster 1, H4a; histone cluster 2, H4a; histone cluster 2, H4b"
8365	3.23E-28	+	Hist1h4i	"histone cluster 1, H4l; histone cluster 1, H4k; histone cluster 4, H4; histone cluster 1, H4h; histone cluster 1, H4j; histone cluster 1, H4i; histone cluster 1, H4d; histone cluster 1, H4c; histone cluster 1, H4f; histone cluster 1, H4e; histone cluster 1, H4b; histone cluster 1, H4a; histone cluster 2, H4a; histone cluster 2, H4b"
8365	3.23E-28	+	Hist1h4b	"histone cluster 1, H4l; histone cluster 1, H4k; histone cluster 4, H4; histone cluster 1, H4h; histone cluster 1, H4j; histone cluster 1, H4i; histone cluster 1, H4d; histone cluster 1, H4c; histone cluster 1, H4f; histone cluster 1, H4e; histone cluster 1, H4b; histone cluster 1, H4a; histone cluster 2, H4a; histone cluster 2, H4b"
8365	3.23E-28	+	Hist4h4	"histone cluster 1, H4l; histone cluster 1, H4k; histone cluster 4, H4; histone cluster 1, H4h; histone cluster 1, H4j; histone cluster 1, H4i; histone cluster 1, H4d; histone cluster 1, H4c; histone cluster 1, H4f; histone cluster 1, H4e; histone cluster 1, H4b; histone cluster 1, H4a; histone cluster 2, H4a; histone cluster 2, H4b"
8365	3.23E-28	+	Hist1h4k	"histone cluster 1, H4l; histone cluster 1, H4k; histone cluster 4, H4; histone cluster 1, H4h; histone cluster 1, H4j; histone cluster 1, H4i; histone cluster 1, H4d; histone cluster 1, H4c; histone cluster 1, H4f; histone cluster 1, H4e; histone cluster 1, H4b; histone cluster 1, H4a; histone cluster 2, H4a; histone cluster 2, H4b"
8365	3.23E-28	+	Hist1h4h	"histone cluster 1, H4l; histone cluster 1, H4k; histone cluster 4, H4; histone cluster 1, H4h; histone cluster 1, H4j; histone cluster 1, H4i; histone cluster 1, H4d; histone cluster 1, H4c; histone cluster 1, H4f; histone cluster 1, H4e; histone cluster 1, H4b; histone cluster 1, H4a; histone cluster 2, H4a; histone cluster 2, H4b"
8365	3.23E-28	+	HIST2H4A	"histone cluster 1, H4l; histone cluster 1, H4k; histone cluster 4, H4; histone cluster 1, H4h; histone cluster 1, H4j; histone cluster 1, H4i; histone cluster 1, H4d; histone cluster 1, H4c; histone cluster 1, H4f; histone cluster 1, H4e; histone cluster 1, H4b; histone cluster 1, H4a; histone cluster 2, H4a; histone cluster 2, H4b"
8365	3.23E-28	+	HIST2H4B	"histone cluster 1, H4l; histone cluster 1, H4k; histone cluster 4, H4; histone cluster 1, H4h; histone cluster 1, H4j; histone cluster 1, H4i; histone cluster 1, H4d; histone cluster 1, H4c; histone cluster 1, H4f; histone cluster 1, H4e; histone cluster 1, H4b; histone cluster 1, H4a; histone cluster 2, H4a; histone cluster 2, H4b"
8407	1.40E-14	+	TAGLN2	transgelin 2
8451	2.94E-13	-	cul4a	cullin 4A
8460	6.80E-28	+	TPST1	tyrosylprotein sulfotransferase 1
8473	8.44E-23	-	Ogt	O-linked N-acetylglucosamine (GlcNAc) transferase (UDP-N-acetylglucosamine:polypeptide-N-acetylglucosaminyl transferase)
8530	6.72E-09	+	Cst7	cystatin F (leukocystatin)
8531	9.04E-21	+	csdA	cold shock domain protein A; cold shock domain protein A pseudogene 1
8531	9.04E-21	+	CSDAP1	cold shock domain protein A; cold shock domain protein A pseudogene 1
8536	3.61E-27	+	camk1	calcium/calmodulin-dependent protein kinase I
8545	1.24E-25	-	CGGBP1	CGG triplet repeat binding protein 1
8615	3.19E-21	-	USO1	"USO1 homolog, vesicle docking protein (yeast)"
8638	3.81E-41	+	OASL	2'-5'-oligoadenylate synthetase-like
8655	4.78E-27	+	dynll1	"dynein, light chain, LC8-type 1"
8661	4.19E-12	-	eif3a	"eukaryotic translation initiation factor 3, subunit A"
8676	3.50E-16	+	STX11	syntaxin 11
8677	1.85E-16	+	STX10	syntaxin 10
8718	1.98E-19	-	TNFRSF25	"tumor necrosis factor receptor superfamily, member 25"
8725	8.57E-33	-	C19orf2	chromosome 19 open reading frame 2
8743	4.23E-13	+	TNFSF10	"tumor necrosis factor (ligand) superfamily, member 10"
8751	1.19E-51	+	Adam15	ADAM metallopeptidase domain 15
8780	6.37E-12	+	Riok3	RIO kinase 3 (yeast)
8780	2.00E-13	+	Riok3	RIO kinase 3 (yeast)
8804	4.92E-15	+	CREG1	cellular repressor of E1A-stimulated genes 1
8818	8.23E-16	+	Dpm2	"dolichyl-phosphate mannosyltransferase polypeptide 2, regulatory subunit"
8819	1.48E-24	+	SAP30	"Sin3A-associated protein, 30kDa"
8857	1.07E-13	-	LOC100133944	Fc fragment of IgG binding protein; similar to IgGFc-binding protein precursor (FcgammaBP) (Fcgamma-binding protein antigen)
8857	1.07E-13	-	FCGBP	Fc fragment of IgG binding protein; similar to IgGFc-binding protein precursor (FcgammaBP) (Fcgamma-binding protein antigen)
8897	4.98E-25	+	mtmr3	myotubularin related protein 3
8911	3.14E-18	-	CACNA1I	"calcium channel, voltage-dependent, T type, alpha 1I subunit"
8939	7.71E-25	-	FUBP3	far upstream element (FUSE) binding protein 3
8942	1.62E-12	+	Kynu	kynureninase (L-kynurenine hydrolase)
8991	1.68E-17	+	SELENBP1	selenium binding protein 1
8993	2.91E-15	+	Pglyrp1	peptidoglycan recognition protein 1
9044	4.09E-24	-	Btaf1	"BTAF1 RNA polymerase II, B-TFIID transcription factor-associated, 170kDa (Mot1 homolog, S. cerevisiae)"
9045	0.000144178	-	rpl14	ribosomal protein L14
9046	4.81E-36	+	DOK2	"docking protein 2, 56kDa"
9050	8.59E-16	+	pstpip2	proline-serine-threonine phosphatase interacting protein 2
9051	2.90E-11	+	PSTPIP1	proline-serine-threonine phosphatase interacting protein 1
9086	5.50E-11	-	EIF1AY	"eukaryotic translation initiation factor 1A, Y-linked"
9166	3.22E-23	-	ebag9	"estrogen receptor binding site associated, antigen, 9"
9169	6.11E-15	-	SFRS2IP	"splicing factor, arginine/serine-rich 2, interacting protein"
9172	2.13E-21	+	myom2	"myomesin (M-protein) 2, 165kDa"
9184	2.26E-34	-	Bub3	budding uninhibited by benzimidazoles 3 homolog (yeast)
9214	5.24E-17	-	FAIM3	Fas apoptotic inhibitory molecule 3
9246	3.80E-32	+	Ube2l6	ubiquitin-conjugating enzyme E2L 6
9246	1.87E-18	+	Ube2l6	ubiquitin-conjugating enzyme E2L 6
9289	6.66E-05	+	GPR56	G protein-coupled receptor 56
9289	8.75E-05	+	GPR56	G protein-coupled receptor 56
9326	3.41E-22	-	ZNHIT3	"zinc finger, HIT type 3"
9334	3.28E-16	+	B4galt5	"UDP-Gal:betaGlcNAc beta 1,4- galactosyltransferase, polypeptide 5"
9341	5.26E-23	+	vamp3	vesicle-associated membrane protein 3 (cellubrevin)
9349	3.29E-21	-	RPL23P6	ribosomal protein L23 pseudogene 6; ribosomal protein L23
9349	3.29E-21	-	rpl23	ribosomal protein L23 pseudogene 6; ribosomal protein L23
9406	2.77E-14	-	Zranb2	"zinc finger, RAN-binding domain containing 2"
9446	2.35E-25	+	GSTO1	glutathione S-transferase omega 1
9497	5.25E-18	-	Slc4a7	"solute carrier family 4, sodium bicarbonate cotransporter, member 7"
9500	9.54E-15	-	MAGED1	"melanoma antigen family D, 1"
9605	2.33E-28	+	C16orf7	chromosome 16 open reading frame 7
9636	2.13E-26	+	ISG15	ISG15 ubiquitin-like modifier
9698	6.66E-33	-	PUM1	pumilio homolog 1 (Drosophila)
9774	2.34E-26	-	LOC731605	similar to Bcl-2-associated transcription factor 1 (Btf); BCL2-associated transcription factor 1
9774	2.34E-26	-	BCLAF1	similar to Bcl-2-associated transcription factor 1 (Btf); BCL2-associated transcription factor 1
9782	3.88E-34	-	MATR3	matrin 3
9788	2.25E-21	-	mtss1	metastasis suppressor 1
9792	2.43E-24	-	SERTAD2	SERTA domain containing 2
9804	1.10E-38	-	LOC100131463	similar to translocase of outer mitochondrial membrane 20 homolog; similar to mitochondrial outer membrane protein 19; translocase of outer mitochondrial membrane 20 homolog (yeast)
9804	1.10E-38	-	TOMM20	similar to translocase of outer mitochondrial membrane 20 homolog; similar to mitochondrial outer membrane protein 19; translocase of outer mitochondrial membrane 20 homolog (yeast)
9804	1.10E-38	-	LOC100129272	similar to translocase of outer mitochondrial membrane 20 homolog; similar to mitochondrial outer membrane protein 19; translocase of outer mitochondrial membrane 20 homolog (yeast)
9804	9.49E-32	-	LOC100131463	similar to translocase of outer mitochondrial membrane 20 homolog; similar to mitochondrial outer membrane protein 19; translocase of outer mitochondrial membrane 20 homolog (yeast)
9804	9.49E-32	-	TOMM20	similar to translocase of outer mitochondrial membrane 20 homolog; similar to mitochondrial outer membrane protein 19; translocase of outer mitochondrial membrane 20 homolog (yeast)
9804	9.49E-32	-	LOC100129272	similar to translocase of outer mitochondrial membrane 20 homolog; similar to mitochondrial outer membrane protein 19; translocase of outer mitochondrial membrane 20 homolog (yeast)
9806	3.79E-16	-	SPOCK2	"sparc/osteonectin, cwcv and kazal-like domains proteoglycan (testican) 2"
9840	6.16E-13	-	KIAA0748	KIAA0748
9847	1.33E-20	-	KIAA0528	KIAA0528
9882	9.00E-37	-	TBC1D4	"TBC1 domain family, member 4"
9908	1.61E-21	-	G3BP2	GTPase activating protein (SH3 domain) binding protein 2
9921	7.01E-34	+	RNF10	ring finger protein 10
9987	1.32E-27	-	HNRPDL	heterogeneous nuclear ribonucleoprotein D-like
9997	1.82E-16	+	SCO2	SCO cytochrome oxidase deficient homolog 2 (yeast)
10009	2.42E-25	-	ZBTB33	zinc finger and BTB domain containing 33
10098	1.81E-15	+	tspan5	tetraspanin 5
10125	1.11E-20	-	RASGRP1	RAS guanyl releasing protein 1 (calcium and DAG-regulated)
10158	1.11E-05	+	PDZK1IP1	PDZK1 interacting protein 1
10170	2.08E-09	+	dhrs9	dehydrogenase/reductase (SDR family) member 9
10170	1.94E-34	+	dhrs9	dehydrogenase/reductase (SDR family) member 9
10184	7.04E-61	+	LHFPL2	lipoma HMGIC fusion partner-like 2
10215	1.84E-33	+	Olig2	oligodendrocyte lineage transcription factor 2
10289	2.23E-24	+	EIF1B	eukaryotic translation initiation factor 1B
10314	2.85E-29	-	lancl1	LanC lantibiotic synthetase component C-like 1 (bacterial)
10318	8.94E-21	+	Tnip1	TNFAIP3 interacting protein 1
10346	5.98E-12	+	TRIM22	tripartite motif-containing 22
10379	1.03E-29	+	IRF9	interferon regulatory factor 9
10410	1.50E-17	+	ifitm3	interferon induced transmembrane protein 3 (1-8U)
10424	3.37E-28	-	PGRMC2	progesterone receptor membrane component 2
10449	4.25E-41	+	ACAA2	hypothetical LOC648603; acetyl-Coenzyme A acyltransferase 2
10449	4.25E-41	+	LOC648603	hypothetical LOC648603; acetyl-Coenzyme A acyltransferase 2
10490	8.89E-31	+	VTI1B	vesicle transport through interaction with t-SNAREs homolog 1B (yeast)
10501	1.51E-07	+	SEMA6B	"sema domain, transmembrane domain (TM), and cytoplasmic domain, (semaphorin) 6B"
10561	9.52E-21	+	IFI44	interferon-induced protein 44
10562	9.48E-31	+	OLFM4	olfactomedin 4
10578	1.48E-07	+	GNLY	granulysin
10578	0.004998423	+	GNLY	granulysin
10589	1.76E-12	+	DRAP1	DR1-associated protein 1 (negative cofactor 2 alpha)
10644	3.74E-21	+	Igf2bp2	insulin-like growth factor 2 mRNA binding protein 2
10645	1.25E-14	+	camkk2	"calcium/calmodulin-dependent protein kinase kinase 2, beta"
10661	1.09E-21	+	Klf1	Kruppel-like factor 1 (erythroid)
10673	3.70E-24	+	TNFSF13B	"tumor necrosis factor (ligand) superfamily, member 13b"
10673	6.63E-28	+	TNFSF13B	"tumor necrosis factor (ligand) superfamily, member 13b"
10724	6.92E-26	-	mgea5	meningioma expressed antigen 5 (hyaluronidase)
10726	3.67E-11	-	nudC	nuclear distribution gene C homolog (A. nidulans)
10750	1.46E-30	-	GRAP	GRB2-related adaptor protein
10771	1.43E-15	-	zmynd11	"zinc finger, MYND domain containing 11"
10791	1.37E-36	+	vamp5	vesicle-associated membrane protein 5 (myobrevin)
10808	1.01E-16	-	HSPH1	heat shock 105kDa/110kDa protein 1
10900	2.22E-06	+	RUNDC3A	RUN domain containing 3A
10908	1.81E-25	+	PNPLA6	patatin-like phospholipase domain containing 6
10917	2.26E-15	+	BTNL3	butyrophilin-like 3
10964	1.03E-29	+	IFI44L	interferon-induced protein 44-like
10970	3.00E-25	+	Ckap4	cytoskeleton-associated protein 4
10981	4.43E-22	+	RAB32	"RAB32, member RAS oncogene family"
11047	3.87E-21	+	Adrm1	adhesion regulating molecule 1
11059	2.53E-28	-	WWP1	WW domain containing E3 ubiquitin protein ligase 1
11168	1.27E-14	-	PSIP1	PC4 and SFRS1 interacting protein 1
11224	2.01E-15	-	RPL35P2	ribosomal protein L35; ribosomal protein L35 pseudogene 1; ribosomal protein L35 pseudogene 2
11224	2.01E-15	-	rpl35	ribosomal protein L35; ribosomal protein L35 pseudogene 1; ribosomal protein L35 pseudogene 2
11224	2.01E-15	-	RPL35P1	ribosomal protein L35; ribosomal protein L35 pseudogene 1; ribosomal protein L35 pseudogene 2
11251	1.42E-30	+	GPR44	G protein-coupled receptor 44
11315	4.71E-22	-	PARK7	"Parkinson disease (autosomal recessive, early onset) 7"
11316	1.53E-19	+	cope	"coatomer protein complex, subunit epsilon"
11345	6.79E-08	+	GABARAPL2	GABA(A) receptor-associated protein-like 2
22809	4.38E-31	+	ATF5	activating transcription factor 5
22837	5.83E-36	-	Cobll1	COBL-like 1
22841	1.98E-20	-	Rab11fip2	RAB11 family interacting protein 2 (class I)
22918	2.80E-13	-	CD93	CD93 molecule
23178	5.77E-16	-	PASK	PAS domain containing serine/threonine kinase
23190	1.46E-28	-	UBXN4	UBX domain protein 4
23231	1.14E-27	-	Sel1l3	KIAA0746 protein
23253	2.46E-14	-	ANKRD12	ankyrin repeat domain 12
23360	4.84E-30	-	FNBP4	formin binding protein 4
23370	5.07E-27	-	ARHGEF18	Rho/Rac guanine nucleotide exchange factor (GEF) 18
23406	6.47E-10	+	cotl1	coactosin-like 1 (Dictyostelium)
23411	1.80E-18	-	sirt1	sirtuin (silent mating type information regulation 2 homolog) 1 (S. cerevisiae)
23451	3.26E-24	-	sf3b1	"splicing factor 3b, subunit 1, 155kDa"
23471	2.32E-19	-	TRAM1	translocation associated membrane protein 1
23484	1.37E-43	-	LEPROTL1	leptin receptor overlapping transcript-like 1
23512	2.65E-25	-	SUZ12	suppressor of zeste 12 homolog (Drosophila)
23521	3.36E-22	-	Rpl13a	ribosomal protein L13a pseudogene 7; ribosomal protein L13a pseudogene 5; ribosomal protein L13a pseudogene 16; ribosomal protein L13a; ribosomal protein L13a pseudogene 18
23521	3.36E-22	-	RPL13AP7	ribosomal protein L13a pseudogene 7; ribosomal protein L13a pseudogene 5; ribosomal protein L13a pseudogene 16; ribosomal protein L13a; ribosomal protein L13a pseudogene 18
23521	3.36E-22	-	RPL13AP16	ribosomal protein L13a pseudogene 7; ribosomal protein L13a pseudogene 5; ribosomal protein L13a pseudogene 16; ribosomal protein L13a; ribosomal protein L13a pseudogene 18
23521	3.36E-22	-	RPL13AP5	ribosomal protein L13a pseudogene 7; ribosomal protein L13a pseudogene 5; ribosomal protein L13a pseudogene 16; ribosomal protein L13a; ribosomal protein L13a pseudogene 18
23521	3.36E-22	-	RPL13AP18	ribosomal protein L13a pseudogene 7; ribosomal protein L13a pseudogene 5; ribosomal protein L13a pseudogene 16; ribosomal protein L13a; ribosomal protein L13a pseudogene 18
23526	2.36E-11	-	HMHA1	histocompatibility (minor) HA-1
23558	1.09E-13	+	WBP2	WW domain binding protein 2
23592	6.39E-15	-	LEMD3	LEM domain containing 3
23592	7.59E-24	-	LEMD3	LEM domain containing 3
23597	7.60E-30	+	acot9	acyl-CoA thioesterase 9
23608	3.30E-08	+	MKRN9P	makorin ring finger protein pseudogene 6; makorin ring finger protein 1
23608	3.30E-08	+	MKRN1	makorin ring finger protein pseudogene 6; makorin ring finger protein 1
23642	9.50E-26	-	SNHG1	small nucleolar RNA host gene 1 (non-protein coding)
23762	2.60E-12	+	OSBP2	oxysterol binding protein 2
23770	2.70E-10	+	FKBP8	"FK506 binding protein 8, 38kDa"
25777	2.29E-13	-	SUN2	unc-84 homolog B (C. elegans)
25793	2.92E-33	+	Fbxo7	F-box protein 7
25793	1.05E-23	+	Fbxo7	F-box protein 7
25798	2.21E-09	+	Bri3	brain protein I3; brain protein I3 pseudogene 1
25798	2.21E-09	+	BRI3P1	brain protein I3; brain protein I3 pseudogene 1
25816	1.38E-29	-	TNFAIP8	"tumor necrosis factor, alpha-induced protein 8"
25853	5.29E-12	+	DCAF12	WD repeat domain 40A
25893	4.97E-16	+	Trim58	tripartite motif-containing 58
25907	3.61E-06	+	TMEM158	transmembrane protein 158
25909	1.28E-17	-	AHCTF1P1	AT hook containing transcription factor 1; AT hook containing transcription factor 1 pseudogene
25909	1.28E-17	-	AHCTF1	AT hook containing transcription factor 1; AT hook containing transcription factor 1 pseudogene
25941	1.44E-15	+	c18orf10	chromosome 18 open reading frame 10
25941	1.23E-10	+	c18orf10	chromosome 18 open reading frame 10
25948	8.04E-25	-	KBTBD2	kelch repeat and BTB (POZ) domain containing 2
25953	3.69E-19	+	PNKD	paroxysmal nonkinesigenic dyskinesia
25957	7.59E-24	-	sfrs18	"splicing factor, arginine/serine-rich 18"
25998	2.54E-22	-	Ibtk	inhibitor of Bruton agammaglobulinemia tyrosine kinase
26000	1.09E-06	+	TBC1D10B	"TBC1 domain family, member 10B"
26009	9.08E-39	-	ZZZ3	"zinc finger, ZZ-type containing 3"
26010	7.00E-37	+	Spats2l	"spermatogenesis associated, serine-rich 2-like"
26018	1.27E-26	-	lrig1	leucine-rich repeats and immunoglobulin-like domains 1
26019	6.49E-39	-	Upf2	UPF2 regulator of nonsense transcripts homolog (yeast)
26065	1.03E-24	-	lsm14a	"LSM14A, SCD6 homolog A (S. cerevisiae)"
26225	3.08E-15	-	arl5a	ADP-ribosylation factor-like 5A
26249	1.14E-20	-	KLHL3	kelch-like 3 (Drosophila)
26270	1.29E-22	+	FBXO6	F-box protein 6
26354	1.77E-32	-	gnl3	guanine nucleotide binding protein-like 3 (nucleolar)
26499	1.52E-13	+	PLEK2	pleckstrin 2
26519	8.99E-16	+	TIMM10	translocase of inner mitochondrial membrane 10 homolog (yeast)
26994	7.64E-12	+	RNF11	ring finger protein 11
26999	2.05E-24	-	CYFIP2	cytoplasmic FMR1 interacting protein 2
27065	2.43E-08	-	D4S234E	DNA segment on chromosome 4 (unique) 234 expressed sequence
27090	2.48E-06	+	ST6GALNAC4	"ST6 (alpha-N-acetyl-neuraminyl-2,3-beta-galactosyl-1,3)-N-acetylgalactosaminide alpha-2,6-sialyltransferase 4"
27090	7.49E-17	+	ST6GALNAC4	"ST6 (alpha-N-acetyl-neuraminyl-2,3-beta-galactosyl-1,3)-N-acetylgalactosaminide alpha-2,6-sialyltransferase 4"
27239	2.29E-15	-	GPR162	G protein-coupled receptor 162
27243	1.43E-19	+	CHMP2A	chromatin modifying protein 2A
27244	1.25E-22	-	sesn1	sestrin 1
27433	1.47E-54	+	tor2a	"torsin family 2, member A"
27436	7.79E-50	-	eml4	echinoderm microtubule associated protein like 4
28984	1.93E-14	-	c13orf15	chromosome 13 open reading frame 15
29121	2.22E-23	-	Clec2d	"C-type lectin domain family 2, member D"
29123	1.42E-26	-	ankrd11	ankyrin repeat domain 11; hypothetical protein LOC100128265
29123	1.42E-26	-	LOC100128265	ankyrin repeat domain 11; hypothetical protein LOC100128265
29780	2.34E-10	+	PARVB	"parvin, beta"
29802	6.61E-17	-	Vpreb3	pre-B lymphocyte 3
29883	2.68E-30	-	cnot7	"CCR4-NOT transcription complex, subunit 7"
29979	9.35E-27	-	Ubqln1	ubiquilin 1
30833	5.81E-19	-	NT5C	"5', 3'-nucleotidase, cytosolic"
50628	2.14E-19	-	GEMIN4	gem (nuclear organelle) associated protein 4
50650	8.93E-16	-	ARHGEF3	Rho guanine nucleotide exchange factor (GEF) 3
50861	4.49E-26	-	STMN3	stathmin-like 3
51028	6.18E-17	-	VPS36	vacuolar protein sorting 36 homolog (S. cerevisiae)
51056	1.43E-14	+	LAP3	leucine aminopeptidase 3
51082	1.63E-23	+	POLR1D	"polymerase (RNA) I polypeptide D, 16kDa"
51094	3.96E-19	+	adipor1	adiponectin receptor 1
51094	1.56E-24	+	adipor1	adiponectin receptor 1
51160	7.25E-20	+	VPS28	vacuolar protein sorting 28 homolog (S. cerevisiae)
51176	8.86E-34	-	Lef1	lymphoid enhancer-binding factor 1
51176	3.62E-41	-	Lef1	lymphoid enhancer-binding factor 1
51187	6.87E-16	-	RSL24D1	ribosomal L24 domain containing 1; similar to ribosomal protein L24-like
51187	6.87E-16	-	RSL24D1P11	ribosomal L24 domain containing 1; similar to ribosomal protein L24-like
51191	7.04E-24	+	HERC5	hect domain and RLD 5
51202	6.46E-29	-	DDX47	DEAD (Asp-Glu-Ala-Asp) box polypeptide 47
51218	1.89E-09	+	glrx5	glutaredoxin 5
51246	1.05E-29	+	SHISA5	shisa homolog 5 (Xenopus laevis)
51257	5.77E-15	+	Mar-02	membrane-associated ring finger (C3HC4) 2
51257	4.49E-18	+	Mar-02	membrane-associated ring finger (C3HC4) 2
51257	7.14E-15	+	Mar-02	membrane-associated ring finger (C3HC4) 2
51275	1.13E-18	-	C12orf47	chromosome 12 open reading frame 47
51312	5.06E-22	+	Slc25a37	"solute carrier family 25, member 37"
51327	8.14E-09	+	AHSP	erythroid associated factor
51379	1.03E-18	-	CRLF3	cytokine receptor-like factor 3
51386	6.59E-31	-	EIF3L	"eukaryotic translation initiation factor 3, subunit L"
51466	2.40E-19	-	EVL	Enah/Vasp-like
51582	6.85E-18	-	AZIN1	antizyme inhibitor 1
51621	4.67E-22	-	KLF13	Kruppel-like factor 13
51629	1.47E-11	+	SLC25A39	"solute carrier family 25, member 39"
51669	6.04E-23	-	TMEM66	transmembrane protein 66
51719	8.49E-18	-	cab39	calcium binding protein 39
51720	1.69E-15	-	uimc1	ubiquitin interaction motif containing 1
51747	1.78E-15	-	LUC7L3	cisplatin resistance-associated overexpressed protein
51759	8.68E-22	+	C9orf78	chromosome 9 open reading frame 78
53335	2.10E-28	-	BCL11A	B-cell CLL/lymphoma 11A (zinc finger protein)
53335	8.02E-23	-	BCL11A	B-cell CLL/lymphoma 11A (zinc finger protein)
53938	2.62E-33	-	PPIL3	peptidylprolyl isomerase (cyclophilin)-like 3
54431	3.41E-36	-	DNAJC10	"DnaJ (Hsp40) homolog, subfamily C, member 10"
54438	5.37E-26	+	GFOD1	glucose-fructose oxidoreductase domain containing 1
54463	1.43E-20	-	FAM134B	"family with sequence similarity 134, member B"
54498	3.59E-16	+	SMOX	spermine oxidase
54498	1.09E-20	+	SMOX	spermine oxidase
54543	5.95E-25	-	Tomm7	translocase of outer mitochondrial membrane 7 homolog (yeast)
54543	1.84E-30	-	Tomm7	translocase of outer mitochondrial membrane 7 homolog (yeast)
54625	1.44E-20	+	PARP14	"poly (ADP-ribose) polymerase family, member 14"
54665	2.06E-32	-	RSBN1	round spermatid basic protein 1
54674	1.92E-51	-	lrrn3	leucine rich repeat neuronal 3
54674	1.27E-44	-	lrrn3	leucine rich repeat neuronal 3
54739	1.37E-24	+	XAF1	XIAP associated factor 1
54739	3.57E-10	+	XAF1	XIAP associated factor 1
54855	2.91E-14	+	FAM46C	"family with sequence similarity 46, member C"
54861	1.49E-15	-	Snrk	SNF related kinase
54880	6.38E-25	-	bcor	BCL6 co-repressor
54888	7.77E-41	-	nsun2	"NOL1/NOP2/Sun domain family, member 2"
54934	3.44E-22	-	c12orf41	chromosome 12 open reading frame 41
54985	2.00E-17	+	HCFC1R1	host cell factor C1 regulator 1 (XPO1 dependent)
54997	7.32E-07	+	TESC	tescalcin
55020	1.48E-10	+	TTC38	tetratricopeptide repeat domain 38
55074	5.68E-16	-	oxr1	oxidation resistance 1
55082	3.00E-31	-	arglu1	arginine and glutamate rich 1
55114	8.39E-18	-	arhgap17	Rho GTPase activating protein 17
55201	8.85E-24	+	MAP1S	microtubule-associated protein 1S
55251	5.27E-17	-	pcmtd2	protein-L-isoaspartate (D-aspartate) O-methyltransferase domain containing 2
55281	1.22E-13	+	TMEM140	transmembrane protein 140
55437	2.32E-07	+	STRADB	STE20-related kinase adaptor beta
55544	5.72E-29	+	rbm38	RNA binding motif protein 38
55544	3.96E-23	+	rbm38	RNA binding motif protein 38
55556	3.42E-24	-	ENOSF1	enolase superfamily member 1
55619	5.24E-30	-	dock10	dedicator of cytokinesis 10
55623	1.49E-14	-	THUMPD1	THUMP domain containing 1
55629	1.50E-31	-	pnrc2	proline-rich nuclear receptor coactivator 2; similar to hCG1728885
55629	1.50E-31	-	LOC100131261	proline-rich nuclear receptor coactivator 2; similar to hCG1728885
55652	4.65E-24	+	SLC48A1	"solute carrier family 48 (heme transporter), member 1"
55671	8.53E-19	-	smek1	"SMEK homolog 1, suppressor of mek1 (Dictyostelium)"
55707	4.63E-09	+	NECAP2	NECAP endocytosis associated 2
55769	2.23E-18	-	ZNF83	zinc finger protein 83
55796	8.33E-24	+	Mbnl3	muscleblind-like 3 (Drosophila)
55796	9.53E-14	+	Mbnl3	muscleblind-like 3 (Drosophila)
55824	2.06E-23	-	pAG1	phosphoprotein associated with glycosphingolipid microdomains 1
55831	2.86E-10	+	Tmem111	transmembrane protein 111
55863	3.14E-14	-	TMEM126B	transmembrane protein 126B
55900	7.84E-24	-	ZNF302	zinc finger protein 302
55969	1.09E-19	+	c20orf24	chromosome 20 open reading frame 24
56729	3.99E-31	+	RETN	resistin
56896	0.000167914	+	DPYSL5	dihydropyrimidinase-like 5
56990	3.26E-19	-	CDC42SE2	CDC42 small effector 2
56994	8.41E-14	+	CHPT1	choline phosphotransferase 1
56994	1.06E-15	+	CHPT1	choline phosphotransferase 1
57018	1.40E-23	-	ccnl1	cyclin L1
57085	1.79E-35	+	Agtrap	angiotensin II receptor-associated protein
57085	1.88E-32	+	Agtrap	angiotensin II receptor-associated protein
57095	1.22E-15	+	c1orf128	chromosome 1 open reading frame 128
57104	3.42E-10	+	PNPLA2	patatin-like phospholipase domain containing 2
57189	7.89E-50	-	KIAA1147	KIAA1147
57192	1.51E-10	+	mcoln1	mucolipin 1
57198	2.68E-21	-	ATP8B2	"ATPase, class I, type 8B, member 2"
57222	1.92E-23	+	ERGIC1	endoplasmic reticulum-golgi intermediate compartment (ERGIC) 1
57337	2.53E-18	-	Senp7	SUMO1/sentrin specific peptidase 7
57674	1.80E-08	+	RNF213	ring finger protein 213
58486	3.94E-29	-	ZBED5	"zinc finger, BED-type containing 5"
58488	1.49E-34	+	PCTP	phosphatidylcholine transfer protein
59285	9.10E-30	+	CACNG6	"calcium channel, voltage-dependent, gamma subunit 6"
59338	5.23E-21	-	plekha1	"pleckstrin homology domain containing, family A (phosphoinositide binding specific) member 1"
60468	5.25E-23	-	Bach2	"BTB and CNC homology 1, basic leucine zipper transcription factor 2"
60489	2.70E-19	+	APOBEC3G	"apolipoprotein B mRNA editing enzyme, catalytic polypeptide-like 3G"
60489	2.93E-28	+	APOBEC3G	"apolipoprotein B mRNA editing enzyme, catalytic polypeptide-like 3G"
64423	5.59E-08	-	INF2	"inverted formin, FH2 and WH2 domain containing"
64744	4.43E-12	+	SMAP2	small ArfGAP2
64761	1.40E-22	+	PARP12	"poly (ADP-ribose) polymerase family, member 12"
64784	3.40E-25	-	crtc3	CREB regulated transcription coactivator 3
64789	8.29E-29	+	DEM1	defects in morphology 1 homolog (S. cerevisiae)
64844	4.37E-09	-	Mar-07	membrane-associated ring finger (C3HC4) 7
64864	1.30E-17	-	RFX7	"regulatory factor X, 7"
65018	3.22E-30	+	Pink1	PTEN induced putative kinase 1
65982	1.04E-24	-	ZSCAN18	zinc finger and SCAN domain containing 18
79091	1.30E-28	+	c16orf68	chromosome 16 open reading frame 68
79137	7.37E-42	+	FAM134A	"family with sequence similarity 134, member A"
79668	8.36E-34	+	PARP8	"poly (ADP-ribose) polymerase family, member 8"
79753	2.29E-18	-	SNIP1	Smad nuclear interacting protein 1
79811	7.41E-22	-	SLTM	"SAFB-like, transcription modulator"
79887	1.89E-15	+	Plbd1	phospholipase B domain containing 1
79932	3.00E-29	+	KIAA0319L	KIAA0319-like
79932	1.83E-14	+	KIAA0319L	KIAA0319-like
80169	7.33E-21	-	C17orf68	chromosome 17 open reading frame 68
80256	9.19E-25	+	KIAA1539	KIAA1539
80700	2.74E-19	+	ubxn6	UBX domain protein 6
81030	6.44E-35	+	Zbp1	Z-DNA binding protein 1
81542	1.04E-12	-	tmx1	thioredoxin-related transmembrane protein 1
81606	9.17E-17	-	lbh	limb bud and heart development homolog (mouse)
81857	3.89E-10	+	MED25	mediator complex subunit 25
81858	1.29E-21	+	Sharpin	SHANK-associated RH domain interactor
83442	9.82E-23	+	SH3BGRL3	SH3 domain binding glutamic acid-rich protein like 3
83464	2.37E-29	+	APH1B	anterior pharynx defective 1 homolog B (C. elegans)
83606	9.51E-21	+	c22orf13	chromosome 22 open reading frame 13
83658	3.62E-19	+	DYNLRB1	"dynein, light chain, roadblock-type 1"
83658	1.83E-24	+	DYNLRB1	"dynein, light chain, roadblock-type 1"
83666	1.16E-13	+	PARP9	"poly (ADP-ribose) polymerase family, member 9"
83666	5.82E-22	+	PARP9	"poly (ADP-ribose) polymerase family, member 9"
83716	7.89E-20	+	CRISPLD2	cysteine-rich secretory protein LCCL domain containing 2
83719	2.07E-22	+	ypel3	yippee-like 3 (Drosophila)
83888	1.32E-08	+	FGFBP2	fibroblast growth factor binding protein 2
83938	2.29E-34	+	C10orf11	chromosome 10 open reading frame 11
83939	1.01E-17	-	Eif2a	"eukaryotic translation initiation factor 2A, 65kDa"
84128	3.34E-29	-	WDR75	WD repeat domain 75
84196	1.59E-18	+	usp48	ubiquitin specific peptidase 48
84365	2.78E-28	-	Mki67ip	MKI67 (FHA domain) interacting nucleolar phosphoprotein
84433	5.55E-12	-	CARD11	"caspase recruitment domain family, member 11"
84557	8.22E-11	+	map1lc3a	microtubule-associated protein 1 light chain 3 alpha
84824	1.96E-16	-	FCRLA	Fc receptor-like A
84923	6.71E-08	+	FAM104A	"family with sequence similarity 104, member A"
84926	0.00012334	+	SPRYD3	SPRY domain containing 3
84928	1.02E-21	-	TMEM209	transmembrane protein 209
84959	2.87E-20	-	UBASH3B	"ubiquitin associated and SH3 domain containing, B"
85236	8.13E-12	+	HIST1H2BK	"histone cluster 1, H2bk"
85236	2.73E-14	+	HIST1H2BK	"histone cluster 1, H2bk"
85329	2.51E-41	+	LGALS12	"lectin, galactoside-binding, soluble, 12"
89122	2.72E-20	-	TRIM4	tripartite motif-containing 4
90313	5.19E-12	+	TP53I13	tumor protein p53 inducible protein 13
90592	2.03E-30	-	ZNF700	zinc finger protein 700
90925	9.63E-19	-	LOC90925	hypothetical protein LOC90925
91300	7.26E-22	+	c19orf22	chromosome 19 open reading frame 22
91353	2.04E-34	+	IGLL3	immunoglobulin lambda-like polypeptide 3
91523	1.49E-25	-	FAM113B	"family with sequence similarity 113, member B"
91543	6.27E-35	+	RSAD2	radical S-adenosyl methionine domain containing 2
91561	8.12E-28	-	RPS2P40	ribosomal protein S2 pseudogene 40
91612	2.22E-11	-	CHURC1	churchill domain containing 1
91662	1.45E-14	+	Nlrp12	"NLR family, pyrin domain containing 12"
91663	5.87E-08	+	Myadm	myeloid-associated differentiation marker
113791	2.00E-18	-	Pik3ip1	phosphoinositide-3-kinase interacting protein 1
113828	2.14E-13	+	Fam83f	"family with sequence similarity 83, member F"
114882	1.28E-08	-	OSBPL8	oxysterol binding protein-like 8
115294	7.58E-15	-	PCMTD1	protein-L-isoaspartate (D-aspartate) O-methyltransferase domain containing 1
115330	2.25E-26	+	GPR146	G protein-coupled receptor 146
115361	3.64E-14	+	GBP4	guanylate binding protein 4
115362	4.77E-14	+	gbp5	guanylate binding protein 5
116151	6.74E-20	+	c20orf108	chromosome 20 open reading frame 108
116448	4.53E-30	+	OLIG1	oligodendrocyte transcription factor 1
116461	1.73E-19	-	TSEN15	tRNA splicing endonuclease 15 homolog (S. cerevisiae)
118932	2.82E-29	+	ANKRD22	ankyrin repeat domain 22
118932	5.28E-27	+	ANKRD22	ankyrin repeat domain 22
122416	4.12E-24	+	Ankrd9	ankyrin repeat domain 9
123036	3.05E-22	-	tc2n	"tandem C2 domains, nuclear"
123803	2.27E-18	+	NTAN1	N-terminal asparagine amidase
125150	3.65E-17	-	ZSWIM7	"zinc finger, SWIM-type containing 7"
126003	3.49E-14	+	Trappc5	trafficking protein particle complex 5
126014	3.09E-15	+	OSCAR	"osteoclast associated, immunoglobulin-like receptor"
129293	2.28E-24	-	C2orf89	hypothetical protein LOC129293
139818	1.05E-22	-	DOCK11	dedicator of cytokinesis 11
140032	9.67E-10	-	RPS4Y2	"ribosomal protein S4, Y-linked 2"
140807	8.22E-14	+	KRT72	keratin 72
143686	1.78E-27	+	SESN3	sestrin 3
144581	6.97E-18	-	RPL14P1	ribosomal protein L14 pseudogene 1
144581	2.21E-14	-	RPL14P1	ribosomal protein L14 pseudogene 1
146198	4.61E-23	-	Zfp90	zinc finger protein 90 homolog (mouse)
150864	2.37E-15	-	fam117b	"family with sequence similarity 117, member B"
152015	5.19E-05	+	ROPN1B	"ropporin, rhophilin associated protein 1B"
157285	6.65E-36	-	SGK223	homolog of rat pragma of Rnd2
158345	9.71E-14	-	rpl4	ribosomal protein L4; ribosomal protein L4 pseudogene 5; ribosomal protein L4 pseudogene 4
158345	9.71E-14	-	RPL4P4	ribosomal protein L4; ribosomal protein L4 pseudogene 5; ribosomal protein L4 pseudogene 4
158345	9.71E-14	-	RPL4P5	ribosomal protein L4; ribosomal protein L4 pseudogene 5; ribosomal protein L4 pseudogene 4
162466	3.12E-19	+	PHOSPHO1	"phosphatase, orphan 1"
163882	2.11E-16	-	Cnst	chromosome 1 open reading frame 71
168537	3.99E-28	-	GIMAP7	"GTPase, IMAP family member 7"
168850	7.96E-19	-	ZNF800	zinc finger protein 800
170622	7.56E-15	-	Commd6	COMM domain containing 6
199675	5.75E-08	+	C19orf59	chromosome 19 open reading frame 59
200315	3.31E-12	+	APOBEC3A	"apolipoprotein B mRNA editing enzyme, catalytic polypeptide-like 3A"
202134	3.77E-36	-	FAM153B	"family with sequence similarity 153, member B"
202309	7.09E-18	+	Gapt	"GRB2-binding adaptor protein, transmembrane"
202309	3.97E-15	+	Gapt	"GRB2-binding adaptor protein, transmembrane"
203068	2.12E-10	-	tubB	"tubulin, beta; similar to tubulin, beta 5; tubulin, beta pseudogene 2; tubulin, beta pseudogene 1"
203068	2.12E-10	-	TUBBP2	"tubulin, beta; similar to tubulin, beta 5; tubulin, beta pseudogene 2; tubulin, beta pseudogene 1"
203068	2.12E-10	-	TUBBP1	"tubulin, beta; similar to tubulin, beta 5; tubulin, beta pseudogene 2; tubulin, beta pseudogene 1"
203068	2.12E-10	-	LOC442308	"tubulin, beta; similar to tubulin, beta 5; tubulin, beta pseudogene 2; tubulin, beta pseudogene 1"
219285	8.98E-29	+	SAMD9L	sterile alpha motif domain containing 9-like
220001	2.30E-16	+	VWCE	von Willebrand factor C and EGF domains
220972	1.58E-15	+	Mar-08	membrane-associated ring finger (C3HC4) 8
220972	9.85E-10	+	Mar-08	membrane-associated ring finger (C3HC4) 8
221037	4.46E-17	-	JMJD1C	jumonji domain containing 1C
221037	3.02E-13	-	JMJD1C	jumonji domain containing 1C
221927	1.06E-08	-	C7orf27	chromosome 7 open reading frame 27
246126	4.82E-14	-	CYorf15A	chromosome Y open reading frame 15A
255043	7.35E-18	+	Tmem86b	transmembrane protein 86B
256236	1.16E-20	-	NAPSB	napsin B aspartic peptidase pseudogene
256236	1.79E-26	-	NAPSB	napsin B aspartic peptidase pseudogene
260429	9.04E-32	+	PRSS33	"protease, serine, 33"
283412	8.80E-23	-	RPL29P9	ribosomal protein L29 pseudogene 9; ribosomal protein L29 pseudogene 12; ribosomal protein L29 pseudogene 11; ribosomal protein L29; ribosomal protein L29 pseudogene 26
283412	8.80E-23	-	rpl29	ribosomal protein L29 pseudogene 9; ribosomal protein L29 pseudogene 12; ribosomal protein L29 pseudogene 11; ribosomal protein L29; ribosomal protein L29 pseudogene 26
283412	8.80E-23	-	RPL29P12	ribosomal protein L29 pseudogene 9; ribosomal protein L29 pseudogene 12; ribosomal protein L29 pseudogene 11; ribosomal protein L29; ribosomal protein L29 pseudogene 26
283412	8.80E-23	-	RPL29P11	ribosomal protein L29 pseudogene 9; ribosomal protein L29 pseudogene 12; ribosomal protein L29 pseudogene 11; ribosomal protein L29; ribosomal protein L29 pseudogene 26
283412	8.80E-23	-	RPL29P26	ribosomal protein L29 pseudogene 9; ribosomal protein L29 pseudogene 12; ribosomal protein L29 pseudogene 11; ribosomal protein L29; ribosomal protein L29 pseudogene 26
284207	5.56E-29	+	LOC653506	"meteorin, glial cell differentiation regulator-like; similar to meteorin, glial cell differentiation regulator-like"
284207	5.56E-29	+	metrnl	"meteorin, glial cell differentiation regulator-like; similar to meteorin, glial cell differentiation regulator-like"
284230	2.06E-29	-	RPL36AP49	ribosomal protein L36a pseudogene 51; ribosomal protein L36a pseudogene 37; ribosomal protein L36a pseudogene 49; heterogeneous nuclear ribonucleoprotein H2 (H'); ribosomal protein L36a
284230	2.06E-29	-	RPL36A	ribosomal protein L36a pseudogene 51; ribosomal protein L36a pseudogene 37; ribosomal protein L36a pseudogene 49; heterogeneous nuclear ribonucleoprotein H2 (H'); ribosomal protein L36a
284230	2.06E-29	-	Hnrnph2	ribosomal protein L36a pseudogene 51; ribosomal protein L36a pseudogene 37; ribosomal protein L36a pseudogene 49; heterogeneous nuclear ribonucleoprotein H2 (H'); ribosomal protein L36a
284230	2.06E-29	-	RPL36AP51	ribosomal protein L36a pseudogene 51; ribosomal protein L36a pseudogene 37; ribosomal protein L36a pseudogene 49; heterogeneous nuclear ribonucleoprotein H2 (H'); ribosomal protein L36a
284230	2.06E-29	-	RPL36AP37	ribosomal protein L36a pseudogene 51; ribosomal protein L36a pseudogene 37; ribosomal protein L36a pseudogene 49; heterogeneous nuclear ribonucleoprotein H2 (H'); ribosomal protein L36a
284415	5.81E-39	+	VSTM1	V-set and transmembrane domain containing 1
284648	4.24E-25	+	LOC284648	hypothetical protein LOC284648
284757	2.73E-16	+	LOC284757	hypothetical protein LOC284757
285440	6.45E-27	-	CYP4V2	"cytochrome P450, family 4, subfamily V, polypeptide 2"
286512	2.38E-15	-	LOC286512	"similar to eukaryotic translation initiation factor 4A2; eukaryotic translation initiation factor 4A, isoform 2"
286512	2.38E-15	-	EIF4A2	"similar to eukaryotic translation initiation factor 4A2; eukaryotic translation initiation factor 4A, isoform 2"
339970	2.84E-26	-	GRINL1A	"glutamate receptor, ionotropic, N-methyl D-aspartate-like 1B; glutamate receptor, ionotropic, N-methyl D-aspartate-like 1A; GRINL1A complex locus"
339970	2.84E-26	-	GCOM1	"glutamate receptor, ionotropic, N-methyl D-aspartate-like 1B; glutamate receptor, ionotropic, N-methyl D-aspartate-like 1A; GRINL1A complex locus"
339970	2.84E-26	-	GRINL1B	"glutamate receptor, ionotropic, N-methyl D-aspartate-like 1B; glutamate receptor, ionotropic, N-methyl D-aspartate-like 1A; GRINL1A complex locus"
343171	2.55E-21	+	OR2W3	"olfactory receptor, family 2, subfamily T, member 8; olfactory receptor, family 2, subfamily W, member 3"
343171	2.55E-21	+	OR2T8	"olfactory receptor, family 2, subfamily T, member 8; olfactory receptor, family 2, subfamily W, member 3"
343184	2.02E-15	-	RPS2P11	ribosomal protein S2 pseudogene 8; ribosomal protein S2 pseudogene 11; ribosomal protein S2 pseudogene 5; ribosomal protein S2 pseudogene 12; ribosomal protein S2 pseudogene 51; ribosomal protein S2 pseudogene 17; ribosomal protein S2 pseudogene 55; ribosomal protein S2 pseudogene 20; ribosomal protein S2
343184	2.02E-15	-	RPS2P17	ribosomal protein S2 pseudogene 8; ribosomal protein S2 pseudogene 11; ribosomal protein S2 pseudogene 5; ribosomal protein S2 pseudogene 12; ribosomal protein S2 pseudogene 51; ribosomal protein S2 pseudogene 17; ribosomal protein S2 pseudogene 55; ribosomal protein S2 pseudogene 20; ribosomal protein S2
343184	2.02E-15	-	RPS2P12	ribosomal protein S2 pseudogene 8; ribosomal protein S2 pseudogene 11; ribosomal protein S2 pseudogene 5; ribosomal protein S2 pseudogene 12; ribosomal protein S2 pseudogene 51; ribosomal protein S2 pseudogene 17; ribosomal protein S2 pseudogene 55; ribosomal protein S2 pseudogene 20; ribosomal protein S2
343184	2.02E-15	-	RPS2P8	ribosomal protein S2 pseudogene 8; ribosomal protein S2 pseudogene 11; ribosomal protein S2 pseudogene 5; ribosomal protein S2 pseudogene 12; ribosomal protein S2 pseudogene 51; ribosomal protein S2 pseudogene 17; ribosomal protein S2 pseudogene 55; ribosomal protein S2 pseudogene 20; ribosomal protein S2
343184	2.02E-15	-	rps2	ribosomal protein S2 pseudogene 8; ribosomal protein S2 pseudogene 11; ribosomal protein S2 pseudogene 5; ribosomal protein S2 pseudogene 12; ribosomal protein S2 pseudogene 51; ribosomal protein S2 pseudogene 17; ribosomal protein S2 pseudogene 55; ribosomal protein S2 pseudogene 20; ribosomal protein S2
343184	2.02E-15	-	RPS2P51	ribosomal protein S2 pseudogene 8; ribosomal protein S2 pseudogene 11; ribosomal protein S2 pseudogene 5; ribosomal protein S2 pseudogene 12; ribosomal protein S2 pseudogene 51; ribosomal protein S2 pseudogene 17; ribosomal protein S2 pseudogene 55; ribosomal protein S2 pseudogene 20; ribosomal protein S2
343184	2.02E-15	-	RPS2P55	ribosomal protein S2 pseudogene 8; ribosomal protein S2 pseudogene 11; ribosomal protein S2 pseudogene 5; ribosomal protein S2 pseudogene 12; ribosomal protein S2 pseudogene 51; ribosomal protein S2 pseudogene 17; ribosomal protein S2 pseudogene 55; ribosomal protein S2 pseudogene 20; ribosomal protein S2
343184	2.02E-15	-	RPS2P20	ribosomal protein S2 pseudogene 8; ribosomal protein S2 pseudogene 11; ribosomal protein S2 pseudogene 5; ribosomal protein S2 pseudogene 12; ribosomal protein S2 pseudogene 51; ribosomal protein S2 pseudogene 17; ribosomal protein S2 pseudogene 55; ribosomal protein S2 pseudogene 20; ribosomal protein S2
343184	2.02E-15	-	RPS2P5	ribosomal protein S2 pseudogene 8; ribosomal protein S2 pseudogene 11; ribosomal protein S2 pseudogene 5; ribosomal protein S2 pseudogene 12; ribosomal protein S2 pseudogene 51; ribosomal protein S2 pseudogene 17; ribosomal protein S2 pseudogene 55; ribosomal protein S2 pseudogene 20; ribosomal protein S2
347376	1.94E-07	+	LOC347376	"H3 histone, family 3A"
353514	3.66E-16	+	Lilra5	"leukocyte immunoglobulin-like receptor, subfamily A (with TM domain), member 5"
353514	7.42E-11	+	Lilra5	"leukocyte immunoglobulin-like receptor, subfamily A (with TM domain), member 5"
374969	3.12E-19	+	Ccdc23	coiled-coil domain containing 23
379025	2.56E-23	-	FLJ31306	hypothetical LOC379025
386757	2.86E-18	+	LOC653562	"solute carrier family 6 (neurotransmitter transporter, creatine), member 10 (pseudogene); similar to solute carrier family 6 member 8"
386757	2.86E-18	+	SLC6A10P	"solute carrier family 6 (neurotransmitter transporter, creatine), member 10 (pseudogene); similar to solute carrier family 6 member 8"
387357	4.40E-10	-	THEMIS	thymocyte selection pathway associated
387825	1.11E-30	-	NA	NA
387841	3.00E-25	-	RPL13AP25	ribosomal protein L13a pseudogene 20; ribosomal protein L13a pseudogene 22; ribosomal protein L13a pseudogene 25
387841	3.00E-25	-	RPL13AP22	ribosomal protein L13a pseudogene 20; ribosomal protein L13a pseudogene 22; ribosomal protein L13a pseudogene 25
387841	3.00E-25	-	RPL13AP20	ribosomal protein L13a pseudogene 20; ribosomal protein L13a pseudogene 22; ribosomal protein L13a pseudogene 25
387867	5.01E-17	-	RPSAP15	ribosomal protein SA pseudogene 9; ribosomal protein SA pseudogene 8; ribosomal protein SA pseudogene 58; ribosomal protein SA pseudogene 19; ribosomal protein SA pseudogene 18; ribosomal protein SA; ribosomal protein SA pseudogene 15; ribosomal protein SA pseudogene 61; ribosomal protein SA pseudogene 29; ribosomal protein SA pseudogene 12
387867	5.01E-17	-	RPSAP58	ribosomal protein SA pseudogene 9; ribosomal protein SA pseudogene 8; ribosomal protein SA pseudogene 58; ribosomal protein SA pseudogene 19; ribosomal protein SA pseudogene 18; ribosomal protein SA; ribosomal protein SA pseudogene 15; ribosomal protein SA pseudogene 61; ribosomal protein SA pseudogene 29; ribosomal protein SA pseudogene 12
387867	5.01E-17	-	rpsA	ribosomal protein SA pseudogene 9; ribosomal protein SA pseudogene 8; ribosomal protein SA pseudogene 58; ribosomal protein SA pseudogene 19; ribosomal protein SA pseudogene 18; ribosomal protein SA; ribosomal protein SA pseudogene 15; ribosomal protein SA pseudogene 61; ribosomal protein SA pseudogene 29; ribosomal protein SA pseudogene 12
387867	5.01E-17	-	RPSAP8	ribosomal protein SA pseudogene 9; ribosomal protein SA pseudogene 8; ribosomal protein SA pseudogene 58; ribosomal protein SA pseudogene 19; ribosomal protein SA pseudogene 18; ribosomal protein SA; ribosomal protein SA pseudogene 15; ribosomal protein SA pseudogene 61; ribosomal protein SA pseudogene 29; ribosomal protein SA pseudogene 12
387867	5.01E-17	-	RPSAP18	ribosomal protein SA pseudogene 9; ribosomal protein SA pseudogene 8; ribosomal protein SA pseudogene 58; ribosomal protein SA pseudogene 19; ribosomal protein SA pseudogene 18; ribosomal protein SA; ribosomal protein SA pseudogene 15; ribosomal protein SA pseudogene 61; ribosomal protein SA pseudogene 29; ribosomal protein SA pseudogene 12
387867	5.01E-17	-	RPSAP61	ribosomal protein SA pseudogene 9; ribosomal protein SA pseudogene 8; ribosomal protein SA pseudogene 58; ribosomal protein SA pseudogene 19; ribosomal protein SA pseudogene 18; ribosomal protein SA; ribosomal protein SA pseudogene 15; ribosomal protein SA pseudogene 61; ribosomal protein SA pseudogene 29; ribosomal protein SA pseudogene 12
387867	5.01E-17	-	RPSAP9	ribosomal protein SA pseudogene 9; ribosomal protein SA pseudogene 8; ribosomal protein SA pseudogene 58; ribosomal protein SA pseudogene 19; ribosomal protein SA pseudogene 18; ribosomal protein SA; ribosomal protein SA pseudogene 15; ribosomal protein SA pseudogene 61; ribosomal protein SA pseudogene 29; ribosomal protein SA pseudogene 12
387867	5.01E-17	-	RPSAP19	ribosomal protein SA pseudogene 9; ribosomal protein SA pseudogene 8; ribosomal protein SA pseudogene 58; ribosomal protein SA pseudogene 19; ribosomal protein SA pseudogene 18; ribosomal protein SA; ribosomal protein SA pseudogene 15; ribosomal protein SA pseudogene 61; ribosomal protein SA pseudogene 29; ribosomal protein SA pseudogene 12
387867	5.01E-17	-	RPSAP12	ribosomal protein SA pseudogene 9; ribosomal protein SA pseudogene 8; ribosomal protein SA pseudogene 58; ribosomal protein SA pseudogene 19; ribosomal protein SA pseudogene 18; ribosomal protein SA; ribosomal protein SA pseudogene 15; ribosomal protein SA pseudogene 61; ribosomal protein SA pseudogene 29; ribosomal protein SA pseudogene 12
387867	5.01E-17	-	RPSAP29	ribosomal protein SA pseudogene 9; ribosomal protein SA pseudogene 8; ribosomal protein SA pseudogene 58; ribosomal protein SA pseudogene 19; ribosomal protein SA pseudogene 18; ribosomal protein SA; ribosomal protein SA pseudogene 15; ribosomal protein SA pseudogene 61; ribosomal protein SA pseudogene 29; ribosomal protein SA pseudogene 12
388275	2.36E-28	-	HNRPA1L-2	heterogeneous nuclear ribonucleoprotein A1-like 3; similar to heterogeneous nuclear ribonucleoprotein A1; heterogeneous nuclear ribonucleoprotein A1 pseudogene 2; heterogeneous nuclear ribonucleoprotein A1; heterogeneous nuclear ribonucleoprotein A1 pseudogene
388275	2.36E-28	-	LOC728643	heterogeneous nuclear ribonucleoprotein A1-like 3; similar to heterogeneous nuclear ribonucleoprotein A1; heterogeneous nuclear ribonucleoprotein A1 pseudogene 2; heterogeneous nuclear ribonucleoprotein A1; heterogeneous nuclear ribonucleoprotein A1 pseudogene
388275	2.36E-28	-	HNRNPA1	heterogeneous nuclear ribonucleoprotein A1-like 3; similar to heterogeneous nuclear ribonucleoprotein A1; heterogeneous nuclear ribonucleoprotein A1 pseudogene 2; heterogeneous nuclear ribonucleoprotein A1; heterogeneous nuclear ribonucleoprotein A1 pseudogene
388275	2.36E-28	-	HNRNPA1P2	heterogeneous nuclear ribonucleoprotein A1-like 3; similar to heterogeneous nuclear ribonucleoprotein A1; heterogeneous nuclear ribonucleoprotein A1 pseudogene 2; heterogeneous nuclear ribonucleoprotein A1; heterogeneous nuclear ribonucleoprotein A1 pseudogene
388275	2.36E-28	-	HNRPA1L3	heterogeneous nuclear ribonucleoprotein A1-like 3; similar to heterogeneous nuclear ribonucleoprotein A1; heterogeneous nuclear ribonucleoprotein A1 pseudogene 2; heterogeneous nuclear ribonucleoprotein A1; heterogeneous nuclear ribonucleoprotein A1 pseudogene
388275	2.36E-28	-	LOC645691	heterogeneous nuclear ribonucleoprotein A1-like 3; similar to heterogeneous nuclear ribonucleoprotein A1; heterogeneous nuclear ribonucleoprotein A1 pseudogene 2; heterogeneous nuclear ribonucleoprotein A1; heterogeneous nuclear ribonucleoprotein A1 pseudogene
388275	2.36E-28	-	LOC644037	heterogeneous nuclear ribonucleoprotein A1-like 3; similar to heterogeneous nuclear ribonucleoprotein A1; heterogeneous nuclear ribonucleoprotein A1 pseudogene 2; heterogeneous nuclear ribonucleoprotein A1; heterogeneous nuclear ribonucleoprotein A1 pseudogene
388372	4.39E-10	+	CCL4L1	chemokine (C-C motif) ligand 4-like 1; chemokine (C-C motif) ligand 4-like 2
388372	4.39E-10	+	CCL4L2	chemokine (C-C motif) ligand 4-like 1; chemokine (C-C motif) ligand 4-like 2
388524	4.31E-22	-	RPSAP8	ribosomal protein SA pseudogene 9; ribosomal protein SA pseudogene 8; ribosomal protein SA pseudogene 58; ribosomal protein SA pseudogene 19; ribosomal protein SA pseudogene 18; ribosomal protein SA; ribosomal protein SA pseudogene 15; ribosomal protein SA pseudogene 61; ribosomal protein SA pseudogene 29; ribosomal protein SA pseudogene 12
388524	4.31E-22	-	RPSAP61	ribosomal protein SA pseudogene 9; ribosomal protein SA pseudogene 8; ribosomal protein SA pseudogene 58; ribosomal protein SA pseudogene 19; ribosomal protein SA pseudogene 18; ribosomal protein SA; ribosomal protein SA pseudogene 15; ribosomal protein SA pseudogene 61; ribosomal protein SA pseudogene 29; ribosomal protein SA pseudogene 12
388524	4.31E-22	-	RPSAP15	ribosomal protein SA pseudogene 9; ribosomal protein SA pseudogene 8; ribosomal protein SA pseudogene 58; ribosomal protein SA pseudogene 19; ribosomal protein SA pseudogene 18; ribosomal protein SA; ribosomal protein SA pseudogene 15; ribosomal protein SA pseudogene 61; ribosomal protein SA pseudogene 29; ribosomal protein SA pseudogene 12
388524	4.31E-22	-	RPSAP18	ribosomal protein SA pseudogene 9; ribosomal protein SA pseudogene 8; ribosomal protein SA pseudogene 58; ribosomal protein SA pseudogene 19; ribosomal protein SA pseudogene 18; ribosomal protein SA; ribosomal protein SA pseudogene 15; ribosomal protein SA pseudogene 61; ribosomal protein SA pseudogene 29; ribosomal protein SA pseudogene 12
388524	4.31E-22	-	RPSAP12	ribosomal protein SA pseudogene 9; ribosomal protein SA pseudogene 8; ribosomal protein SA pseudogene 58; ribosomal protein SA pseudogene 19; ribosomal protein SA pseudogene 18; ribosomal protein SA; ribosomal protein SA pseudogene 15; ribosomal protein SA pseudogene 61; ribosomal protein SA pseudogene 29; ribosomal protein SA pseudogene 12
388524	4.31E-22	-	RPSAP9	ribosomal protein SA pseudogene 9; ribosomal protein SA pseudogene 8; ribosomal protein SA pseudogene 58; ribosomal protein SA pseudogene 19; ribosomal protein SA pseudogene 18; ribosomal protein SA; ribosomal protein SA pseudogene 15; ribosomal protein SA pseudogene 61; ribosomal protein SA pseudogene 29; ribosomal protein SA pseudogene 12
388524	4.31E-22	-	RPSAP19	ribosomal protein SA pseudogene 9; ribosomal protein SA pseudogene 8; ribosomal protein SA pseudogene 58; ribosomal protein SA pseudogene 19; ribosomal protein SA pseudogene 18; ribosomal protein SA; ribosomal protein SA pseudogene 15; ribosomal protein SA pseudogene 61; ribosomal protein SA pseudogene 29; ribosomal protein SA pseudogene 12
388524	4.31E-22	-	rpsA	ribosomal protein SA pseudogene 9; ribosomal protein SA pseudogene 8; ribosomal protein SA pseudogene 58; ribosomal protein SA pseudogene 19; ribosomal protein SA pseudogene 18; ribosomal protein SA; ribosomal protein SA pseudogene 15; ribosomal protein SA pseudogene 61; ribosomal protein SA pseudogene 29; ribosomal protein SA pseudogene 12
388524	4.31E-22	-	RPSAP29	ribosomal protein SA pseudogene 9; ribosomal protein SA pseudogene 8; ribosomal protein SA pseudogene 58; ribosomal protein SA pseudogene 19; ribosomal protein SA pseudogene 18; ribosomal protein SA; ribosomal protein SA pseudogene 15; ribosomal protein SA pseudogene 61; ribosomal protein SA pseudogene 29; ribosomal protein SA pseudogene 12
388524	4.31E-22	-	RPSAP58	ribosomal protein SA pseudogene 9; ribosomal protein SA pseudogene 8; ribosomal protein SA pseudogene 58; ribosomal protein SA pseudogene 19; ribosomal protein SA pseudogene 18; ribosomal protein SA; ribosomal protein SA pseudogene 15; ribosomal protein SA pseudogene 61; ribosomal protein SA pseudogene 29; ribosomal protein SA pseudogene 12
388532	1.60E-07	-	RPL21P105	ribosomal protein L21 pseudogene 134; ribosomal protein L21 pseudogene 80; ribosomal protein L21 pseudogene 20; ribosomal protein L21 pseudogene 46; ribosomal protein L21 pseudogene 45; ribosomal protein L21 pseudogene 131; ribosomal protein L21 pseudogene 16; ribosomal protein L21 pseudogene 53; ribosomal protein L21 pseudogene 120; ribosomal protein L21 pseudogene 37; ribosomal protein L21 pseudogene 93; ribosomal protein L21 pseudogene 39; ribosomal protein L21 pseudogene 29; ribosomal protein L21 pseudogene 28; ribosomal protein L21 pseudogene 14; ribosomal protein L21 pseudogene 98; ribosomal protein L21 pseudogene 105; ribosomal protein L21 pseudogene 87; ribosomal protein L21 pseudogene 128; ribosomal protein L21 pseudogene 69; ribosomal protein L21 pseudogene 97; ribosomal protein L21; ribosomal protein L21 pseudogene 119; ribosomal protein L21 pseudogene 125
388532	1.60E-07	-	RPL21P134	ribosomal protein L21 pseudogene 134; ribosomal protein L21 pseudogene 80; ribosomal protein L21 pseudogene 20; ribosomal protein L21 pseudogene 46; ribosomal protein L21 pseudogene 45; ribosomal protein L21 pseudogene 131; ribosomal protein L21 pseudogene 16; ribosomal protein L21 pseudogene 53; ribosomal protein L21 pseudogene 120; ribosomal protein L21 pseudogene 37; ribosomal protein L21 pseudogene 93; ribosomal protein L21 pseudogene 39; ribosomal protein L21 pseudogene 29; ribosomal protein L21 pseudogene 28; ribosomal protein L21 pseudogene 14; ribosomal protein L21 pseudogene 98; ribosomal protein L21 pseudogene 105; ribosomal protein L21 pseudogene 87; ribosomal protein L21 pseudogene 128; ribosomal protein L21 pseudogene 69; ribosomal protein L21 pseudogene 97; ribosomal protein L21; ribosomal protein L21 pseudogene 119; ribosomal protein L21 pseudogene 125
388532	1.60E-07	-	RPL21P131	ribosomal protein L21 pseudogene 134; ribosomal protein L21 pseudogene 80; ribosomal protein L21 pseudogene 20; ribosomal protein L21 pseudogene 46; ribosomal protein L21 pseudogene 45; ribosomal protein L21 pseudogene 131; ribosomal protein L21 pseudogene 16; ribosomal protein L21 pseudogene 53; ribosomal protein L21 pseudogene 120; ribosomal protein L21 pseudogene 37; ribosomal protein L21 pseudogene 93; ribosomal protein L21 pseudogene 39; ribosomal protein L21 pseudogene 29; ribosomal protein L21 pseudogene 28; ribosomal protein L21 pseudogene 14; ribosomal protein L21 pseudogene 98; ribosomal protein L21 pseudogene 105; ribosomal protein L21 pseudogene 87; ribosomal protein L21 pseudogene 128; ribosomal protein L21 pseudogene 69; ribosomal protein L21 pseudogene 97; ribosomal protein L21; ribosomal protein L21 pseudogene 119; ribosomal protein L21 pseudogene 125
388532	1.60E-07	-	RPL21P97	ribosomal protein L21 pseudogene 134; ribosomal protein L21 pseudogene 80; ribosomal protein L21 pseudogene 20; ribosomal protein L21 pseudogene 46; ribosomal protein L21 pseudogene 45; ribosomal protein L21 pseudogene 131; ribosomal protein L21 pseudogene 16; ribosomal protein L21 pseudogene 53; ribosomal protein L21 pseudogene 120; ribosomal protein L21 pseudogene 37; ribosomal protein L21 pseudogene 93; ribosomal protein L21 pseudogene 39; ribosomal protein L21 pseudogene 29; ribosomal protein L21 pseudogene 28; ribosomal protein L21 pseudogene 14; ribosomal protein L21 pseudogene 98; ribosomal protein L21 pseudogene 105; ribosomal protein L21 pseudogene 87; ribosomal protein L21 pseudogene 128; ribosomal protein L21 pseudogene 69; ribosomal protein L21 pseudogene 97; ribosomal protein L21; ribosomal protein L21 pseudogene 119; ribosomal protein L21 pseudogene 125
388532	1.60E-07	-	RPL21P69	ribosomal protein L21 pseudogene 134; ribosomal protein L21 pseudogene 80; ribosomal protein L21 pseudogene 20; ribosomal protein L21 pseudogene 46; ribosomal protein L21 pseudogene 45; ribosomal protein L21 pseudogene 131; ribosomal protein L21 pseudogene 16; ribosomal protein L21 pseudogene 53; ribosomal protein L21 pseudogene 120; ribosomal protein L21 pseudogene 37; ribosomal protein L21 pseudogene 93; ribosomal protein L21 pseudogene 39; ribosomal protein L21 pseudogene 29; ribosomal protein L21 pseudogene 28; ribosomal protein L21 pseudogene 14; ribosomal protein L21 pseudogene 98; ribosomal protein L21 pseudogene 105; ribosomal protein L21 pseudogene 87; ribosomal protein L21 pseudogene 128; ribosomal protein L21 pseudogene 69; ribosomal protein L21 pseudogene 97; ribosomal protein L21; ribosomal protein L21 pseudogene 119; ribosomal protein L21 pseudogene 125
388532	1.60E-07	-	RPL21P46	ribosomal protein L21 pseudogene 134; ribosomal protein L21 pseudogene 80; ribosomal protein L21 pseudogene 20; ribosomal protein L21 pseudogene 46; ribosomal protein L21 pseudogene 45; ribosomal protein L21 pseudogene 131; ribosomal protein L21 pseudogene 16; ribosomal protein L21 pseudogene 53; ribosomal protein L21 pseudogene 120; ribosomal protein L21 pseudogene 37; ribosomal protein L21 pseudogene 93; ribosomal protein L21 pseudogene 39; ribosomal protein L21 pseudogene 29; ribosomal protein L21 pseudogene 28; ribosomal protein L21 pseudogene 14; ribosomal protein L21 pseudogene 98; ribosomal protein L21 pseudogene 105; ribosomal protein L21 pseudogene 87; ribosomal protein L21 pseudogene 128; ribosomal protein L21 pseudogene 69; ribosomal protein L21 pseudogene 97; ribosomal protein L21; ribosomal protein L21 pseudogene 119; ribosomal protein L21 pseudogene 125
388532	1.60E-07	-	RPL21P119	ribosomal protein L21 pseudogene 134; ribosomal protein L21 pseudogene 80; ribosomal protein L21 pseudogene 20; ribosomal protein L21 pseudogene 46; ribosomal protein L21 pseudogene 45; ribosomal protein L21 pseudogene 131; ribosomal protein L21 pseudogene 16; ribosomal protein L21 pseudogene 53; ribosomal protein L21 pseudogene 120; ribosomal protein L21 pseudogene 37; ribosomal protein L21 pseudogene 93; ribosomal protein L21 pseudogene 39; ribosomal protein L21 pseudogene 29; ribosomal protein L21 pseudogene 28; ribosomal protein L21 pseudogene 14; ribosomal protein L21 pseudogene 98; ribosomal protein L21 pseudogene 105; ribosomal protein L21 pseudogene 87; ribosomal protein L21 pseudogene 128; ribosomal protein L21 pseudogene 69; ribosomal protein L21 pseudogene 97; ribosomal protein L21; ribosomal protein L21 pseudogene 119; ribosomal protein L21 pseudogene 125
388532	1.60E-07	-	RPL21P28	ribosomal protein L21 pseudogene 134; ribosomal protein L21 pseudogene 80; ribosomal protein L21 pseudogene 20; ribosomal protein L21 pseudogene 46; ribosomal protein L21 pseudogene 45; ribosomal protein L21 pseudogene 131; ribosomal protein L21 pseudogene 16; ribosomal protein L21 pseudogene 53; ribosomal protein L21 pseudogene 120; ribosomal protein L21 pseudogene 37; ribosomal protein L21 pseudogene 93; ribosomal protein L21 pseudogene 39; ribosomal protein L21 pseudogene 29; ribosomal protein L21 pseudogene 28; ribosomal protein L21 pseudogene 14; ribosomal protein L21 pseudogene 98; ribosomal protein L21 pseudogene 105; ribosomal protein L21 pseudogene 87; ribosomal protein L21 pseudogene 128; ribosomal protein L21 pseudogene 69; ribosomal protein L21 pseudogene 97; ribosomal protein L21; ribosomal protein L21 pseudogene 119; ribosomal protein L21 pseudogene 125
388532	1.60E-07	-	RPL21P16	ribosomal protein L21 pseudogene 134; ribosomal protein L21 pseudogene 80; ribosomal protein L21 pseudogene 20; ribosomal protein L21 pseudogene 46; ribosomal protein L21 pseudogene 45; ribosomal protein L21 pseudogene 131; ribosomal protein L21 pseudogene 16; ribosomal protein L21 pseudogene 53; ribosomal protein L21 pseudogene 120; ribosomal protein L21 pseudogene 37; ribosomal protein L21 pseudogene 93; ribosomal protein L21 pseudogene 39; ribosomal protein L21 pseudogene 29; ribosomal protein L21 pseudogene 28; ribosomal protein L21 pseudogene 14; ribosomal protein L21 pseudogene 98; ribosomal protein L21 pseudogene 105; ribosomal protein L21 pseudogene 87; ribosomal protein L21 pseudogene 128; ribosomal protein L21 pseudogene 69; ribosomal protein L21 pseudogene 97; ribosomal protein L21; ribosomal protein L21 pseudogene 119; ribosomal protein L21 pseudogene 125
388532	1.60E-07	-	RPL21P128	ribosomal protein L21 pseudogene 134; ribosomal protein L21 pseudogene 80; ribosomal protein L21 pseudogene 20; ribosomal protein L21 pseudogene 46; ribosomal protein L21 pseudogene 45; ribosomal protein L21 pseudogene 131; ribosomal protein L21 pseudogene 16; ribosomal protein L21 pseudogene 53; ribosomal protein L21 pseudogene 120; ribosomal protein L21 pseudogene 37; ribosomal protein L21 pseudogene 93; ribosomal protein L21 pseudogene 39; ribosomal protein L21 pseudogene 29; ribosomal protein L21 pseudogene 28; ribosomal protein L21 pseudogene 14; ribosomal protein L21 pseudogene 98; ribosomal protein L21 pseudogene 105; ribosomal protein L21 pseudogene 87; ribosomal protein L21 pseudogene 128; ribosomal protein L21 pseudogene 69; ribosomal protein L21 pseudogene 97; ribosomal protein L21; ribosomal protein L21 pseudogene 119; ribosomal protein L21 pseudogene 125
388532	1.60E-07	-	RPL21P37	ribosomal protein L21 pseudogene 134; ribosomal protein L21 pseudogene 80; ribosomal protein L21 pseudogene 20; ribosomal protein L21 pseudogene 46; ribosomal protein L21 pseudogene 45; ribosomal protein L21 pseudogene 131; ribosomal protein L21 pseudogene 16; ribosomal protein L21 pseudogene 53; ribosomal protein L21 pseudogene 120; ribosomal protein L21 pseudogene 37; ribosomal protein L21 pseudogene 93; ribosomal protein L21 pseudogene 39; ribosomal protein L21 pseudogene 29; ribosomal protein L21 pseudogene 28; ribosomal protein L21 pseudogene 14; ribosomal protein L21 pseudogene 98; ribosomal protein L21 pseudogene 105; ribosomal protein L21 pseudogene 87; ribosomal protein L21 pseudogene 128; ribosomal protein L21 pseudogene 69; ribosomal protein L21 pseudogene 97; ribosomal protein L21; ribosomal protein L21 pseudogene 119; ribosomal protein L21 pseudogene 125
388532	1.60E-07	-	RPL21P80	ribosomal protein L21 pseudogene 134; ribosomal protein L21 pseudogene 80; ribosomal protein L21 pseudogene 20; ribosomal protein L21 pseudogene 46; ribosomal protein L21 pseudogene 45; ribosomal protein L21 pseudogene 131; ribosomal protein L21 pseudogene 16; ribosomal protein L21 pseudogene 53; ribosomal protein L21 pseudogene 120; ribosomal protein L21 pseudogene 37; ribosomal protein L21 pseudogene 93; ribosomal protein L21 pseudogene 39; ribosomal protein L21 pseudogene 29; ribosomal protein L21 pseudogene 28; ribosomal protein L21 pseudogene 14; ribosomal protein L21 pseudogene 98; ribosomal protein L21 pseudogene 105; ribosomal protein L21 pseudogene 87; ribosomal protein L21 pseudogene 128; ribosomal protein L21 pseudogene 69; ribosomal protein L21 pseudogene 97; ribosomal protein L21; ribosomal protein L21 pseudogene 119; ribosomal protein L21 pseudogene 125
388532	1.60E-07	-	RPL21P29	ribosomal protein L21 pseudogene 134; ribosomal protein L21 pseudogene 80; ribosomal protein L21 pseudogene 20; ribosomal protein L21 pseudogene 46; ribosomal protein L21 pseudogene 45; ribosomal protein L21 pseudogene 131; ribosomal protein L21 pseudogene 16; ribosomal protein L21 pseudogene 53; ribosomal protein L21 pseudogene 120; ribosomal protein L21 pseudogene 37; ribosomal protein L21 pseudogene 93; ribosomal protein L21 pseudogene 39; ribosomal protein L21 pseudogene 29; ribosomal protein L21 pseudogene 28; ribosomal protein L21 pseudogene 14; ribosomal protein L21 pseudogene 98; ribosomal protein L21 pseudogene 105; ribosomal protein L21 pseudogene 87; ribosomal protein L21 pseudogene 128; ribosomal protein L21 pseudogene 69; ribosomal protein L21 pseudogene 97; ribosomal protein L21; ribosomal protein L21 pseudogene 119; ribosomal protein L21 pseudogene 125
388532	1.60E-07	-	RPL21P125	ribosomal protein L21 pseudogene 134; ribosomal protein L21 pseudogene 80; ribosomal protein L21 pseudogene 20; ribosomal protein L21 pseudogene 46; ribosomal protein L21 pseudogene 45; ribosomal protein L21 pseudogene 131; ribosomal protein L21 pseudogene 16; ribosomal protein L21 pseudogene 53; ribosomal protein L21 pseudogene 120; ribosomal protein L21 pseudogene 37; ribosomal protein L21 pseudogene 93; ribosomal protein L21 pseudogene 39; ribosomal protein L21 pseudogene 29; ribosomal protein L21 pseudogene 28; ribosomal protein L21 pseudogene 14; ribosomal protein L21 pseudogene 98; ribosomal protein L21 pseudogene 105; ribosomal protein L21 pseudogene 87; ribosomal protein L21 pseudogene 128; ribosomal protein L21 pseudogene 69; ribosomal protein L21 pseudogene 97; ribosomal protein L21; ribosomal protein L21 pseudogene 119; ribosomal protein L21 pseudogene 125
388532	1.60E-07	-	RPL21P98	ribosomal protein L21 pseudogene 134; ribosomal protein L21 pseudogene 80; ribosomal protein L21 pseudogene 20; ribosomal protein L21 pseudogene 46; ribosomal protein L21 pseudogene 45; ribosomal protein L21 pseudogene 131; ribosomal protein L21 pseudogene 16; ribosomal protein L21 pseudogene 53; ribosomal protein L21 pseudogene 120; ribosomal protein L21 pseudogene 37; ribosomal protein L21 pseudogene 93; ribosomal protein L21 pseudogene 39; ribosomal protein L21 pseudogene 29; ribosomal protein L21 pseudogene 28; ribosomal protein L21 pseudogene 14; ribosomal protein L21 pseudogene 98; ribosomal protein L21 pseudogene 105; ribosomal protein L21 pseudogene 87; ribosomal protein L21 pseudogene 128; ribosomal protein L21 pseudogene 69; ribosomal protein L21 pseudogene 97; ribosomal protein L21; ribosomal protein L21 pseudogene 119; ribosomal protein L21 pseudogene 125
388532	1.60E-07	-	RPL21P120	ribosomal protein L21 pseudogene 134; ribosomal protein L21 pseudogene 80; ribosomal protein L21 pseudogene 20; ribosomal protein L21 pseudogene 46; ribosomal protein L21 pseudogene 45; ribosomal protein L21 pseudogene 131; ribosomal protein L21 pseudogene 16; ribosomal protein L21 pseudogene 53; ribosomal protein L21 pseudogene 120; ribosomal protein L21 pseudogene 37; ribosomal protein L21 pseudogene 93; ribosomal protein L21 pseudogene 39; ribosomal protein L21 pseudogene 29; ribosomal protein L21 pseudogene 28; ribosomal protein L21 pseudogene 14; ribosomal protein L21 pseudogene 98; ribosomal protein L21 pseudogene 105; ribosomal protein L21 pseudogene 87; ribosomal protein L21 pseudogene 128; ribosomal protein L21 pseudogene 69; ribosomal protein L21 pseudogene 97; ribosomal protein L21; ribosomal protein L21 pseudogene 119; ribosomal protein L21 pseudogene 125
388532	1.60E-07	-	rpl21	ribosomal protein L21 pseudogene 134; ribosomal protein L21 pseudogene 80; ribosomal protein L21 pseudogene 20; ribosomal protein L21 pseudogene 46; ribosomal protein L21 pseudogene 45; ribosomal protein L21 pseudogene 131; ribosomal protein L21 pseudogene 16; ribosomal protein L21 pseudogene 53; ribosomal protein L21 pseudogene 120; ribosomal protein L21 pseudogene 37; ribosomal protein L21 pseudogene 93; ribosomal protein L21 pseudogene 39; ribosomal protein L21 pseudogene 29; ribosomal protein L21 pseudogene 28; ribosomal protein L21 pseudogene 14; ribosomal protein L21 pseudogene 98; ribosomal protein L21 pseudogene 105; ribosomal protein L21 pseudogene 87; ribosomal protein L21 pseudogene 128; ribosomal protein L21 pseudogene 69; ribosomal protein L21 pseudogene 97; ribosomal protein L21; ribosomal protein L21 pseudogene 119; ribosomal protein L21 pseudogene 125
388532	1.60E-07	-	RPL21P20	ribosomal protein L21 pseudogene 134; ribosomal protein L21 pseudogene 80; ribosomal protein L21 pseudogene 20; ribosomal protein L21 pseudogene 46; ribosomal protein L21 pseudogene 45; ribosomal protein L21 pseudogene 131; ribosomal protein L21 pseudogene 16; ribosomal protein L21 pseudogene 53; ribosomal protein L21 pseudogene 120; ribosomal protein L21 pseudogene 37; ribosomal protein L21 pseudogene 93; ribosomal protein L21 pseudogene 39; ribosomal protein L21 pseudogene 29; ribosomal protein L21 pseudogene 28; ribosomal protein L21 pseudogene 14; ribosomal protein L21 pseudogene 98; ribosomal protein L21 pseudogene 105; ribosomal protein L21 pseudogene 87; ribosomal protein L21 pseudogene 128; ribosomal protein L21 pseudogene 69; ribosomal protein L21 pseudogene 97; ribosomal protein L21; ribosomal protein L21 pseudogene 119; ribosomal protein L21 pseudogene 125
388532	1.60E-07	-	RPL21P39	ribosomal protein L21 pseudogene 134; ribosomal protein L21 pseudogene 80; ribosomal protein L21 pseudogene 20; ribosomal protein L21 pseudogene 46; ribosomal protein L21 pseudogene 45; ribosomal protein L21 pseudogene 131; ribosomal protein L21 pseudogene 16; ribosomal protein L21 pseudogene 53; ribosomal protein L21 pseudogene 120; ribosomal protein L21 pseudogene 37; ribosomal protein L21 pseudogene 93; ribosomal protein L21 pseudogene 39; ribosomal protein L21 pseudogene 29; ribosomal protein L21 pseudogene 28; ribosomal protein L21 pseudogene 14; ribosomal protein L21 pseudogene 98; ribosomal protein L21 pseudogene 105; ribosomal protein L21 pseudogene 87; ribosomal protein L21 pseudogene 128; ribosomal protein L21 pseudogene 69; ribosomal protein L21 pseudogene 97; ribosomal protein L21; ribosomal protein L21 pseudogene 119; ribosomal protein L21 pseudogene 125
388532	1.60E-07	-	RPL21P93	ribosomal protein L21 pseudogene 134; ribosomal protein L21 pseudogene 80; ribosomal protein L21 pseudogene 20; ribosomal protein L21 pseudogene 46; ribosomal protein L21 pseudogene 45; ribosomal protein L21 pseudogene 131; ribosomal protein L21 pseudogene 16; ribosomal protein L21 pseudogene 53; ribosomal protein L21 pseudogene 120; ribosomal protein L21 pseudogene 37; ribosomal protein L21 pseudogene 93; ribosomal protein L21 pseudogene 39; ribosomal protein L21 pseudogene 29; ribosomal protein L21 pseudogene 28; ribosomal protein L21 pseudogene 14; ribosomal protein L21 pseudogene 98; ribosomal protein L21 pseudogene 105; ribosomal protein L21 pseudogene 87; ribosomal protein L21 pseudogene 128; ribosomal protein L21 pseudogene 69; ribosomal protein L21 pseudogene 97; ribosomal protein L21; ribosomal protein L21 pseudogene 119; ribosomal protein L21 pseudogene 125
388532	1.60E-07	-	RPL21P45	ribosomal protein L21 pseudogene 134; ribosomal protein L21 pseudogene 80; ribosomal protein L21 pseudogene 20; ribosomal protein L21 pseudogene 46; ribosomal protein L21 pseudogene 45; ribosomal protein L21 pseudogene 131; ribosomal protein L21 pseudogene 16; ribosomal protein L21 pseudogene 53; ribosomal protein L21 pseudogene 120; ribosomal protein L21 pseudogene 37; ribosomal protein L21 pseudogene 93; ribosomal protein L21 pseudogene 39; ribosomal protein L21 pseudogene 29; ribosomal protein L21 pseudogene 28; ribosomal protein L21 pseudogene 14; ribosomal protein L21 pseudogene 98; ribosomal protein L21 pseudogene 105; ribosomal protein L21 pseudogene 87; ribosomal protein L21 pseudogene 128; ribosomal protein L21 pseudogene 69; ribosomal protein L21 pseudogene 97; ribosomal protein L21; ribosomal protein L21 pseudogene 119; ribosomal protein L21 pseudogene 125
388532	1.60E-07	-	RPL21P53	ribosomal protein L21 pseudogene 134; ribosomal protein L21 pseudogene 80; ribosomal protein L21 pseudogene 20; ribosomal protein L21 pseudogene 46; ribosomal protein L21 pseudogene 45; ribosomal protein L21 pseudogene 131; ribosomal protein L21 pseudogene 16; ribosomal protein L21 pseudogene 53; ribosomal protein L21 pseudogene 120; ribosomal protein L21 pseudogene 37; ribosomal protein L21 pseudogene 93; ribosomal protein L21 pseudogene 39; ribosomal protein L21 pseudogene 29; ribosomal protein L21 pseudogene 28; ribosomal protein L21 pseudogene 14; ribosomal protein L21 pseudogene 98; ribosomal protein L21 pseudogene 105; ribosomal protein L21 pseudogene 87; ribosomal protein L21 pseudogene 128; ribosomal protein L21 pseudogene 69; ribosomal protein L21 pseudogene 97; ribosomal protein L21; ribosomal protein L21 pseudogene 119; ribosomal protein L21 pseudogene 125
388532	1.60E-07	-	RPL21P87	ribosomal protein L21 pseudogene 134; ribosomal protein L21 pseudogene 80; ribosomal protein L21 pseudogene 20; ribosomal protein L21 pseudogene 46; ribosomal protein L21 pseudogene 45; ribosomal protein L21 pseudogene 131; ribosomal protein L21 pseudogene 16; ribosomal protein L21 pseudogene 53; ribosomal protein L21 pseudogene 120; ribosomal protein L21 pseudogene 37; ribosomal protein L21 pseudogene 93; ribosomal protein L21 pseudogene 39; ribosomal protein L21 pseudogene 29; ribosomal protein L21 pseudogene 28; ribosomal protein L21 pseudogene 14; ribosomal protein L21 pseudogene 98; ribosomal protein L21 pseudogene 105; ribosomal protein L21 pseudogene 87; ribosomal protein L21 pseudogene 128; ribosomal protein L21 pseudogene 69; ribosomal protein L21 pseudogene 97; ribosomal protein L21; ribosomal protein L21 pseudogene 119; ribosomal protein L21 pseudogene 125
388532	1.60E-07	-	RPL21P14	ribosomal protein L21 pseudogene 134; ribosomal protein L21 pseudogene 80; ribosomal protein L21 pseudogene 20; ribosomal protein L21 pseudogene 46; ribosomal protein L21 pseudogene 45; ribosomal protein L21 pseudogene 131; ribosomal protein L21 pseudogene 16; ribosomal protein L21 pseudogene 53; ribosomal protein L21 pseudogene 120; ribosomal protein L21 pseudogene 37; ribosomal protein L21 pseudogene 93; ribosomal protein L21 pseudogene 39; ribosomal protein L21 pseudogene 29; ribosomal protein L21 pseudogene 28; ribosomal protein L21 pseudogene 14; ribosomal protein L21 pseudogene 98; ribosomal protein L21 pseudogene 105; ribosomal protein L21 pseudogene 87; ribosomal protein L21 pseudogene 128; ribosomal protein L21 pseudogene 69; ribosomal protein L21 pseudogene 97; ribosomal protein L21; ribosomal protein L21 pseudogene 119; ribosomal protein L21 pseudogene 125
388621	5.31E-09	-	RPL21P69	ribosomal protein L21 pseudogene 134; ribosomal protein L21 pseudogene 80; ribosomal protein L21 pseudogene 20; ribosomal protein L21 pseudogene 46; ribosomal protein L21 pseudogene 45; ribosomal protein L21 pseudogene 131; ribosomal protein L21 pseudogene 16; ribosomal protein L21 pseudogene 53; ribosomal protein L21 pseudogene 120; ribosomal protein L21 pseudogene 37; ribosomal protein L21 pseudogene 93; ribosomal protein L21 pseudogene 39; ribosomal protein L21 pseudogene 29; ribosomal protein L21 pseudogene 28; ribosomal protein L21 pseudogene 14; ribosomal protein L21 pseudogene 98; ribosomal protein L21 pseudogene 105; ribosomal protein L21 pseudogene 87; ribosomal protein L21 pseudogene 128; ribosomal protein L21 pseudogene 69; ribosomal protein L21 pseudogene 97; ribosomal protein L21; ribosomal protein L21 pseudogene 119; ribosomal protein L21 pseudogene 125
388621	5.31E-09	-	RPL21P134	ribosomal protein L21 pseudogene 134; ribosomal protein L21 pseudogene 80; ribosomal protein L21 pseudogene 20; ribosomal protein L21 pseudogene 46; ribosomal protein L21 pseudogene 45; ribosomal protein L21 pseudogene 131; ribosomal protein L21 pseudogene 16; ribosomal protein L21 pseudogene 53; ribosomal protein L21 pseudogene 120; ribosomal protein L21 pseudogene 37; ribosomal protein L21 pseudogene 93; ribosomal protein L21 pseudogene 39; ribosomal protein L21 pseudogene 29; ribosomal protein L21 pseudogene 28; ribosomal protein L21 pseudogene 14; ribosomal protein L21 pseudogene 98; ribosomal protein L21 pseudogene 105; ribosomal protein L21 pseudogene 87; ribosomal protein L21 pseudogene 128; ribosomal protein L21 pseudogene 69; ribosomal protein L21 pseudogene 97; ribosomal protein L21; ribosomal protein L21 pseudogene 119; ribosomal protein L21 pseudogene 125
388621	5.31E-09	-	RPL21P97	ribosomal protein L21 pseudogene 134; ribosomal protein L21 pseudogene 80; ribosomal protein L21 pseudogene 20; ribosomal protein L21 pseudogene 46; ribosomal protein L21 pseudogene 45; ribosomal protein L21 pseudogene 131; ribosomal protein L21 pseudogene 16; ribosomal protein L21 pseudogene 53; ribosomal protein L21 pseudogene 120; ribosomal protein L21 pseudogene 37; ribosomal protein L21 pseudogene 93; ribosomal protein L21 pseudogene 39; ribosomal protein L21 pseudogene 29; ribosomal protein L21 pseudogene 28; ribosomal protein L21 pseudogene 14; ribosomal protein L21 pseudogene 98; ribosomal protein L21 pseudogene 105; ribosomal protein L21 pseudogene 87; ribosomal protein L21 pseudogene 128; ribosomal protein L21 pseudogene 69; ribosomal protein L21 pseudogene 97; ribosomal protein L21; ribosomal protein L21 pseudogene 119; ribosomal protein L21 pseudogene 125
388621	5.31E-09	-	RPL21P46	ribosomal protein L21 pseudogene 134; ribosomal protein L21 pseudogene 80; ribosomal protein L21 pseudogene 20; ribosomal protein L21 pseudogene 46; ribosomal protein L21 pseudogene 45; ribosomal protein L21 pseudogene 131; ribosomal protein L21 pseudogene 16; ribosomal protein L21 pseudogene 53; ribosomal protein L21 pseudogene 120; ribosomal protein L21 pseudogene 37; ribosomal protein L21 pseudogene 93; ribosomal protein L21 pseudogene 39; ribosomal protein L21 pseudogene 29; ribosomal protein L21 pseudogene 28; ribosomal protein L21 pseudogene 14; ribosomal protein L21 pseudogene 98; ribosomal protein L21 pseudogene 105; ribosomal protein L21 pseudogene 87; ribosomal protein L21 pseudogene 128; ribosomal protein L21 pseudogene 69; ribosomal protein L21 pseudogene 97; ribosomal protein L21; ribosomal protein L21 pseudogene 119; ribosomal protein L21 pseudogene 125
388621	5.31E-09	-	RPL21P131	ribosomal protein L21 pseudogene 134; ribosomal protein L21 pseudogene 80; ribosomal protein L21 pseudogene 20; ribosomal protein L21 pseudogene 46; ribosomal protein L21 pseudogene 45; ribosomal protein L21 pseudogene 131; ribosomal protein L21 pseudogene 16; ribosomal protein L21 pseudogene 53; ribosomal protein L21 pseudogene 120; ribosomal protein L21 pseudogene 37; ribosomal protein L21 pseudogene 93; ribosomal protein L21 pseudogene 39; ribosomal protein L21 pseudogene 29; ribosomal protein L21 pseudogene 28; ribosomal protein L21 pseudogene 14; ribosomal protein L21 pseudogene 98; ribosomal protein L21 pseudogene 105; ribosomal protein L21 pseudogene 87; ribosomal protein L21 pseudogene 128; ribosomal protein L21 pseudogene 69; ribosomal protein L21 pseudogene 97; ribosomal protein L21; ribosomal protein L21 pseudogene 119; ribosomal protein L21 pseudogene 125
388621	5.31E-09	-	RPL21P39	ribosomal protein L21 pseudogene 134; ribosomal protein L21 pseudogene 80; ribosomal protein L21 pseudogene 20; ribosomal protein L21 pseudogene 46; ribosomal protein L21 pseudogene 45; ribosomal protein L21 pseudogene 131; ribosomal protein L21 pseudogene 16; ribosomal protein L21 pseudogene 53; ribosomal protein L21 pseudogene 120; ribosomal protein L21 pseudogene 37; ribosomal protein L21 pseudogene 93; ribosomal protein L21 pseudogene 39; ribosomal protein L21 pseudogene 29; ribosomal protein L21 pseudogene 28; ribosomal protein L21 pseudogene 14; ribosomal protein L21 pseudogene 98; ribosomal protein L21 pseudogene 105; ribosomal protein L21 pseudogene 87; ribosomal protein L21 pseudogene 128; ribosomal protein L21 pseudogene 69; ribosomal protein L21 pseudogene 97; ribosomal protein L21; ribosomal protein L21 pseudogene 119; ribosomal protein L21 pseudogene 125
388621	5.31E-09	-	RPL21P98	ribosomal protein L21 pseudogene 134; ribosomal protein L21 pseudogene 80; ribosomal protein L21 pseudogene 20; ribosomal protein L21 pseudogene 46; ribosomal protein L21 pseudogene 45; ribosomal protein L21 pseudogene 131; ribosomal protein L21 pseudogene 16; ribosomal protein L21 pseudogene 53; ribosomal protein L21 pseudogene 120; ribosomal protein L21 pseudogene 37; ribosomal protein L21 pseudogene 93; ribosomal protein L21 pseudogene 39; ribosomal protein L21 pseudogene 29; ribosomal protein L21 pseudogene 28; ribosomal protein L21 pseudogene 14; ribosomal protein L21 pseudogene 98; ribosomal protein L21 pseudogene 105; ribosomal protein L21 pseudogene 87; ribosomal protein L21 pseudogene 128; ribosomal protein L21 pseudogene 69; ribosomal protein L21 pseudogene 97; ribosomal protein L21; ribosomal protein L21 pseudogene 119; ribosomal protein L21 pseudogene 125
388621	5.31E-09	-	RPL21P87	ribosomal protein L21 pseudogene 134; ribosomal protein L21 pseudogene 80; ribosomal protein L21 pseudogene 20; ribosomal protein L21 pseudogene 46; ribosomal protein L21 pseudogene 45; ribosomal protein L21 pseudogene 131; ribosomal protein L21 pseudogene 16; ribosomal protein L21 pseudogene 53; ribosomal protein L21 pseudogene 120; ribosomal protein L21 pseudogene 37; ribosomal protein L21 pseudogene 93; ribosomal protein L21 pseudogene 39; ribosomal protein L21 pseudogene 29; ribosomal protein L21 pseudogene 28; ribosomal protein L21 pseudogene 14; ribosomal protein L21 pseudogene 98; ribosomal protein L21 pseudogene 105; ribosomal protein L21 pseudogene 87; ribosomal protein L21 pseudogene 128; ribosomal protein L21 pseudogene 69; ribosomal protein L21 pseudogene 97; ribosomal protein L21; ribosomal protein L21 pseudogene 119; ribosomal protein L21 pseudogene 125
388621	5.31E-09	-	RPL21P119	ribosomal protein L21 pseudogene 134; ribosomal protein L21 pseudogene 80; ribosomal protein L21 pseudogene 20; ribosomal protein L21 pseudogene 46; ribosomal protein L21 pseudogene 45; ribosomal protein L21 pseudogene 131; ribosomal protein L21 pseudogene 16; ribosomal protein L21 pseudogene 53; ribosomal protein L21 pseudogene 120; ribosomal protein L21 pseudogene 37; ribosomal protein L21 pseudogene 93; ribosomal protein L21 pseudogene 39; ribosomal protein L21 pseudogene 29; ribosomal protein L21 pseudogene 28; ribosomal protein L21 pseudogene 14; ribosomal protein L21 pseudogene 98; ribosomal protein L21 pseudogene 105; ribosomal protein L21 pseudogene 87; ribosomal protein L21 pseudogene 128; ribosomal protein L21 pseudogene 69; ribosomal protein L21 pseudogene 97; ribosomal protein L21; ribosomal protein L21 pseudogene 119; ribosomal protein L21 pseudogene 125
388621	5.31E-09	-	RPL21P105	ribosomal protein L21 pseudogene 134; ribosomal protein L21 pseudogene 80; ribosomal protein L21 pseudogene 20; ribosomal protein L21 pseudogene 46; ribosomal protein L21 pseudogene 45; ribosomal protein L21 pseudogene 131; ribosomal protein L21 pseudogene 16; ribosomal protein L21 pseudogene 53; ribosomal protein L21 pseudogene 120; ribosomal protein L21 pseudogene 37; ribosomal protein L21 pseudogene 93; ribosomal protein L21 pseudogene 39; ribosomal protein L21 pseudogene 29; ribosomal protein L21 pseudogene 28; ribosomal protein L21 pseudogene 14; ribosomal protein L21 pseudogene 98; ribosomal protein L21 pseudogene 105; ribosomal protein L21 pseudogene 87; ribosomal protein L21 pseudogene 128; ribosomal protein L21 pseudogene 69; ribosomal protein L21 pseudogene 97; ribosomal protein L21; ribosomal protein L21 pseudogene 119; ribosomal protein L21 pseudogene 125
388621	5.31E-09	-	RPL21P120	ribosomal protein L21 pseudogene 134; ribosomal protein L21 pseudogene 80; ribosomal protein L21 pseudogene 20; ribosomal protein L21 pseudogene 46; ribosomal protein L21 pseudogene 45; ribosomal protein L21 pseudogene 131; ribosomal protein L21 pseudogene 16; ribosomal protein L21 pseudogene 53; ribosomal protein L21 pseudogene 120; ribosomal protein L21 pseudogene 37; ribosomal protein L21 pseudogene 93; ribosomal protein L21 pseudogene 39; ribosomal protein L21 pseudogene 29; ribosomal protein L21 pseudogene 28; ribosomal protein L21 pseudogene 14; ribosomal protein L21 pseudogene 98; ribosomal protein L21 pseudogene 105; ribosomal protein L21 pseudogene 87; ribosomal protein L21 pseudogene 128; ribosomal protein L21 pseudogene 69; ribosomal protein L21 pseudogene 97; ribosomal protein L21; ribosomal protein L21 pseudogene 119; ribosomal protein L21 pseudogene 125
388621	5.31E-09	-	RPL21P37	ribosomal protein L21 pseudogene 134; ribosomal protein L21 pseudogene 80; ribosomal protein L21 pseudogene 20; ribosomal protein L21 pseudogene 46; ribosomal protein L21 pseudogene 45; ribosomal protein L21 pseudogene 131; ribosomal protein L21 pseudogene 16; ribosomal protein L21 pseudogene 53; ribosomal protein L21 pseudogene 120; ribosomal protein L21 pseudogene 37; ribosomal protein L21 pseudogene 93; ribosomal protein L21 pseudogene 39; ribosomal protein L21 pseudogene 29; ribosomal protein L21 pseudogene 28; ribosomal protein L21 pseudogene 14; ribosomal protein L21 pseudogene 98; ribosomal protein L21 pseudogene 105; ribosomal protein L21 pseudogene 87; ribosomal protein L21 pseudogene 128; ribosomal protein L21 pseudogene 69; ribosomal protein L21 pseudogene 97; ribosomal protein L21; ribosomal protein L21 pseudogene 119; ribosomal protein L21 pseudogene 125
388621	5.31E-09	-	rpl21	ribosomal protein L21 pseudogene 134; ribosomal protein L21 pseudogene 80; ribosomal protein L21 pseudogene 20; ribosomal protein L21 pseudogene 46; ribosomal protein L21 pseudogene 45; ribosomal protein L21 pseudogene 131; ribosomal protein L21 pseudogene 16; ribosomal protein L21 pseudogene 53; ribosomal protein L21 pseudogene 120; ribosomal protein L21 pseudogene 37; ribosomal protein L21 pseudogene 93; ribosomal protein L21 pseudogene 39; ribosomal protein L21 pseudogene 29; ribosomal protein L21 pseudogene 28; ribosomal protein L21 pseudogene 14; ribosomal protein L21 pseudogene 98; ribosomal protein L21 pseudogene 105; ribosomal protein L21 pseudogene 87; ribosomal protein L21 pseudogene 128; ribosomal protein L21 pseudogene 69; ribosomal protein L21 pseudogene 97; ribosomal protein L21; ribosomal protein L21 pseudogene 119; ribosomal protein L21 pseudogene 125
388621	5.31E-09	-	RPL21P128	ribosomal protein L21 pseudogene 134; ribosomal protein L21 pseudogene 80; ribosomal protein L21 pseudogene 20; ribosomal protein L21 pseudogene 46; ribosomal protein L21 pseudogene 45; ribosomal protein L21 pseudogene 131; ribosomal protein L21 pseudogene 16; ribosomal protein L21 pseudogene 53; ribosomal protein L21 pseudogene 120; ribosomal protein L21 pseudogene 37; ribosomal protein L21 pseudogene 93; ribosomal protein L21 pseudogene 39; ribosomal protein L21 pseudogene 29; ribosomal protein L21 pseudogene 28; ribosomal protein L21 pseudogene 14; ribosomal protein L21 pseudogene 98; ribosomal protein L21 pseudogene 105; ribosomal protein L21 pseudogene 87; ribosomal protein L21 pseudogene 128; ribosomal protein L21 pseudogene 69; ribosomal protein L21 pseudogene 97; ribosomal protein L21; ribosomal protein L21 pseudogene 119; ribosomal protein L21 pseudogene 125
388621	5.31E-09	-	RPL21P93	ribosomal protein L21 pseudogene 134; ribosomal protein L21 pseudogene 80; ribosomal protein L21 pseudogene 20; ribosomal protein L21 pseudogene 46; ribosomal protein L21 pseudogene 45; ribosomal protein L21 pseudogene 131; ribosomal protein L21 pseudogene 16; ribosomal protein L21 pseudogene 53; ribosomal protein L21 pseudogene 120; ribosomal protein L21 pseudogene 37; ribosomal protein L21 pseudogene 93; ribosomal protein L21 pseudogene 39; ribosomal protein L21 pseudogene 29; ribosomal protein L21 pseudogene 28; ribosomal protein L21 pseudogene 14; ribosomal protein L21 pseudogene 98; ribosomal protein L21 pseudogene 105; ribosomal protein L21 pseudogene 87; ribosomal protein L21 pseudogene 128; ribosomal protein L21 pseudogene 69; ribosomal protein L21 pseudogene 97; ribosomal protein L21; ribosomal protein L21 pseudogene 119; ribosomal protein L21 pseudogene 125
388621	5.31E-09	-	RPL21P20	ribosomal protein L21 pseudogene 134; ribosomal protein L21 pseudogene 80; ribosomal protein L21 pseudogene 20; ribosomal protein L21 pseudogene 46; ribosomal protein L21 pseudogene 45; ribosomal protein L21 pseudogene 131; ribosomal protein L21 pseudogene 16; ribosomal protein L21 pseudogene 53; ribosomal protein L21 pseudogene 120; ribosomal protein L21 pseudogene 37; ribosomal protein L21 pseudogene 93; ribosomal protein L21 pseudogene 39; ribosomal protein L21 pseudogene 29; ribosomal protein L21 pseudogene 28; ribosomal protein L21 pseudogene 14; ribosomal protein L21 pseudogene 98; ribosomal protein L21 pseudogene 105; ribosomal protein L21 pseudogene 87; ribosomal protein L21 pseudogene 128; ribosomal protein L21 pseudogene 69; ribosomal protein L21 pseudogene 97; ribosomal protein L21; ribosomal protein L21 pseudogene 119; ribosomal protein L21 pseudogene 125
388621	5.31E-09	-	RPL21P29	ribosomal protein L21 pseudogene 134; ribosomal protein L21 pseudogene 80; ribosomal protein L21 pseudogene 20; ribosomal protein L21 pseudogene 46; ribosomal protein L21 pseudogene 45; ribosomal protein L21 pseudogene 131; ribosomal protein L21 pseudogene 16; ribosomal protein L21 pseudogene 53; ribosomal protein L21 pseudogene 120; ribosomal protein L21 pseudogene 37; ribosomal protein L21 pseudogene 93; ribosomal protein L21 pseudogene 39; ribosomal protein L21 pseudogene 29; ribosomal protein L21 pseudogene 28; ribosomal protein L21 pseudogene 14; ribosomal protein L21 pseudogene 98; ribosomal protein L21 pseudogene 105; ribosomal protein L21 pseudogene 87; ribosomal protein L21 pseudogene 128; ribosomal protein L21 pseudogene 69; ribosomal protein L21 pseudogene 97; ribosomal protein L21; ribosomal protein L21 pseudogene 119; ribosomal protein L21 pseudogene 125
388621	5.31E-09	-	RPL21P14	ribosomal protein L21 pseudogene 134; ribosomal protein L21 pseudogene 80; ribosomal protein L21 pseudogene 20; ribosomal protein L21 pseudogene 46; ribosomal protein L21 pseudogene 45; ribosomal protein L21 pseudogene 131; ribosomal protein L21 pseudogene 16; ribosomal protein L21 pseudogene 53; ribosomal protein L21 pseudogene 120; ribosomal protein L21 pseudogene 37; ribosomal protein L21 pseudogene 93; ribosomal protein L21 pseudogene 39; ribosomal protein L21 pseudogene 29; ribosomal protein L21 pseudogene 28; ribosomal protein L21 pseudogene 14; ribosomal protein L21 pseudogene 98; ribosomal protein L21 pseudogene 105; ribosomal protein L21 pseudogene 87; ribosomal protein L21 pseudogene 128; ribosomal protein L21 pseudogene 69; ribosomal protein L21 pseudogene 97; ribosomal protein L21; ribosomal protein L21 pseudogene 119; ribosomal protein L21 pseudogene 125
388621	5.31E-09	-	RPL21P80	ribosomal protein L21 pseudogene 134; ribosomal protein L21 pseudogene 80; ribosomal protein L21 pseudogene 20; ribosomal protein L21 pseudogene 46; ribosomal protein L21 pseudogene 45; ribosomal protein L21 pseudogene 131; ribosomal protein L21 pseudogene 16; ribosomal protein L21 pseudogene 53; ribosomal protein L21 pseudogene 120; ribosomal protein L21 pseudogene 37; ribosomal protein L21 pseudogene 93; ribosomal protein L21 pseudogene 39; ribosomal protein L21 pseudogene 29; ribosomal protein L21 pseudogene 28; ribosomal protein L21 pseudogene 14; ribosomal protein L21 pseudogene 98; ribosomal protein L21 pseudogene 105; ribosomal protein L21 pseudogene 87; ribosomal protein L21 pseudogene 128; ribosomal protein L21 pseudogene 69; ribosomal protein L21 pseudogene 97; ribosomal protein L21; ribosomal protein L21 pseudogene 119; ribosomal protein L21 pseudogene 125
388621	5.31E-09	-	RPL21P28	ribosomal protein L21 pseudogene 134; ribosomal protein L21 pseudogene 80; ribosomal protein L21 pseudogene 20; ribosomal protein L21 pseudogene 46; ribosomal protein L21 pseudogene 45; ribosomal protein L21 pseudogene 131; ribosomal protein L21 pseudogene 16; ribosomal protein L21 pseudogene 53; ribosomal protein L21 pseudogene 120; ribosomal protein L21 pseudogene 37; ribosomal protein L21 pseudogene 93; ribosomal protein L21 pseudogene 39; ribosomal protein L21 pseudogene 29; ribosomal protein L21 pseudogene 28; ribosomal protein L21 pseudogene 14; ribosomal protein L21 pseudogene 98; ribosomal protein L21 pseudogene 105; ribosomal protein L21 pseudogene 87; ribosomal protein L21 pseudogene 128; ribosomal protein L21 pseudogene 69; ribosomal protein L21 pseudogene 97; ribosomal protein L21; ribosomal protein L21 pseudogene 119; ribosomal protein L21 pseudogene 125
388621	5.31E-09	-	RPL21P125	ribosomal protein L21 pseudogene 134; ribosomal protein L21 pseudogene 80; ribosomal protein L21 pseudogene 20; ribosomal protein L21 pseudogene 46; ribosomal protein L21 pseudogene 45; ribosomal protein L21 pseudogene 131; ribosomal protein L21 pseudogene 16; ribosomal protein L21 pseudogene 53; ribosomal protein L21 pseudogene 120; ribosomal protein L21 pseudogene 37; ribosomal protein L21 pseudogene 93; ribosomal protein L21 pseudogene 39; ribosomal protein L21 pseudogene 29; ribosomal protein L21 pseudogene 28; ribosomal protein L21 pseudogene 14; ribosomal protein L21 pseudogene 98; ribosomal protein L21 pseudogene 105; ribosomal protein L21 pseudogene 87; ribosomal protein L21 pseudogene 128; ribosomal protein L21 pseudogene 69; ribosomal protein L21 pseudogene 97; ribosomal protein L21; ribosomal protein L21 pseudogene 119; ribosomal protein L21 pseudogene 125
388621	5.31E-09	-	RPL21P53	ribosomal protein L21 pseudogene 134; ribosomal protein L21 pseudogene 80; ribosomal protein L21 pseudogene 20; ribosomal protein L21 pseudogene 46; ribosomal protein L21 pseudogene 45; ribosomal protein L21 pseudogene 131; ribosomal protein L21 pseudogene 16; ribosomal protein L21 pseudogene 53; ribosomal protein L21 pseudogene 120; ribosomal protein L21 pseudogene 37; ribosomal protein L21 pseudogene 93; ribosomal protein L21 pseudogene 39; ribosomal protein L21 pseudogene 29; ribosomal protein L21 pseudogene 28; ribosomal protein L21 pseudogene 14; ribosomal protein L21 pseudogene 98; ribosomal protein L21 pseudogene 105; ribosomal protein L21 pseudogene 87; ribosomal protein L21 pseudogene 128; ribosomal protein L21 pseudogene 69; ribosomal protein L21 pseudogene 97; ribosomal protein L21; ribosomal protein L21 pseudogene 119; ribosomal protein L21 pseudogene 125
388621	5.31E-09	-	RPL21P16	ribosomal protein L21 pseudogene 134; ribosomal protein L21 pseudogene 80; ribosomal protein L21 pseudogene 20; ribosomal protein L21 pseudogene 46; ribosomal protein L21 pseudogene 45; ribosomal protein L21 pseudogene 131; ribosomal protein L21 pseudogene 16; ribosomal protein L21 pseudogene 53; ribosomal protein L21 pseudogene 120; ribosomal protein L21 pseudogene 37; ribosomal protein L21 pseudogene 93; ribosomal protein L21 pseudogene 39; ribosomal protein L21 pseudogene 29; ribosomal protein L21 pseudogene 28; ribosomal protein L21 pseudogene 14; ribosomal protein L21 pseudogene 98; ribosomal protein L21 pseudogene 105; ribosomal protein L21 pseudogene 87; ribosomal protein L21 pseudogene 128; ribosomal protein L21 pseudogene 69; ribosomal protein L21 pseudogene 97; ribosomal protein L21; ribosomal protein L21 pseudogene 119; ribosomal protein L21 pseudogene 125
388621	5.31E-09	-	RPL21P45	ribosomal protein L21 pseudogene 134; ribosomal protein L21 pseudogene 80; ribosomal protein L21 pseudogene 20; ribosomal protein L21 pseudogene 46; ribosomal protein L21 pseudogene 45; ribosomal protein L21 pseudogene 131; ribosomal protein L21 pseudogene 16; ribosomal protein L21 pseudogene 53; ribosomal protein L21 pseudogene 120; ribosomal protein L21 pseudogene 37; ribosomal protein L21 pseudogene 93; ribosomal protein L21 pseudogene 39; ribosomal protein L21 pseudogene 29; ribosomal protein L21 pseudogene 28; ribosomal protein L21 pseudogene 14; ribosomal protein L21 pseudogene 98; ribosomal protein L21 pseudogene 105; ribosomal protein L21 pseudogene 87; ribosomal protein L21 pseudogene 128; ribosomal protein L21 pseudogene 69; ribosomal protein L21 pseudogene 97; ribosomal protein L21; ribosomal protein L21 pseudogene 119; ribosomal protein L21 pseudogene 125
388707	3.84E-32	-	RPSAP61	ribosomal protein SA pseudogene 9; ribosomal protein SA pseudogene 8; ribosomal protein SA pseudogene 58; ribosomal protein SA pseudogene 19; ribosomal protein SA pseudogene 18; ribosomal protein SA; ribosomal protein SA pseudogene 15; ribosomal protein SA pseudogene 61; ribosomal protein SA pseudogene 29; ribosomal protein SA pseudogene 12
388707	3.84E-32	-	RPSAP9	ribosomal protein SA pseudogene 9; ribosomal protein SA pseudogene 8; ribosomal protein SA pseudogene 58; ribosomal protein SA pseudogene 19; ribosomal protein SA pseudogene 18; ribosomal protein SA; ribosomal protein SA pseudogene 15; ribosomal protein SA pseudogene 61; ribosomal protein SA pseudogene 29; ribosomal protein SA pseudogene 12
388707	3.84E-32	-	RPSAP12	ribosomal protein SA pseudogene 9; ribosomal protein SA pseudogene 8; ribosomal protein SA pseudogene 58; ribosomal protein SA pseudogene 19; ribosomal protein SA pseudogene 18; ribosomal protein SA; ribosomal protein SA pseudogene 15; ribosomal protein SA pseudogene 61; ribosomal protein SA pseudogene 29; ribosomal protein SA pseudogene 12
388707	3.84E-32	-	RPSAP58	ribosomal protein SA pseudogene 9; ribosomal protein SA pseudogene 8; ribosomal protein SA pseudogene 58; ribosomal protein SA pseudogene 19; ribosomal protein SA pseudogene 18; ribosomal protein SA; ribosomal protein SA pseudogene 15; ribosomal protein SA pseudogene 61; ribosomal protein SA pseudogene 29; ribosomal protein SA pseudogene 12
388707	3.84E-32	-	RPSAP18	ribosomal protein SA pseudogene 9; ribosomal protein SA pseudogene 8; ribosomal protein SA pseudogene 58; ribosomal protein SA pseudogene 19; ribosomal protein SA pseudogene 18; ribosomal protein SA; ribosomal protein SA pseudogene 15; ribosomal protein SA pseudogene 61; ribosomal protein SA pseudogene 29; ribosomal protein SA pseudogene 12
388707	3.84E-32	-	RPSAP8	ribosomal protein SA pseudogene 9; ribosomal protein SA pseudogene 8; ribosomal protein SA pseudogene 58; ribosomal protein SA pseudogene 19; ribosomal protein SA pseudogene 18; ribosomal protein SA; ribosomal protein SA pseudogene 15; ribosomal protein SA pseudogene 61; ribosomal protein SA pseudogene 29; ribosomal protein SA pseudogene 12
388707	3.84E-32	-	rpsA	ribosomal protein SA pseudogene 9; ribosomal protein SA pseudogene 8; ribosomal protein SA pseudogene 58; ribosomal protein SA pseudogene 19; ribosomal protein SA pseudogene 18; ribosomal protein SA; ribosomal protein SA pseudogene 15; ribosomal protein SA pseudogene 61; ribosomal protein SA pseudogene 29; ribosomal protein SA pseudogene 12
388707	3.84E-32	-	RPSAP29	ribosomal protein SA pseudogene 9; ribosomal protein SA pseudogene 8; ribosomal protein SA pseudogene 58; ribosomal protein SA pseudogene 19; ribosomal protein SA pseudogene 18; ribosomal protein SA; ribosomal protein SA pseudogene 15; ribosomal protein SA pseudogene 61; ribosomal protein SA pseudogene 29; ribosomal protein SA pseudogene 12
388707	3.84E-32	-	RPSAP15	ribosomal protein SA pseudogene 9; ribosomal protein SA pseudogene 8; ribosomal protein SA pseudogene 58; ribosomal protein SA pseudogene 19; ribosomal protein SA pseudogene 18; ribosomal protein SA; ribosomal protein SA pseudogene 15; ribosomal protein SA pseudogene 61; ribosomal protein SA pseudogene 29; ribosomal protein SA pseudogene 12
388707	3.84E-32	-	RPSAP19	ribosomal protein SA pseudogene 9; ribosomal protein SA pseudogene 8; ribosomal protein SA pseudogene 58; ribosomal protein SA pseudogene 19; ribosomal protein SA pseudogene 18; ribosomal protein SA; ribosomal protein SA pseudogene 15; ribosomal protein SA pseudogene 61; ribosomal protein SA pseudogene 29; ribosomal protein SA pseudogene 12
388720	2.58E-33	-	NA	NA
389141	4.66E-21	-	RPSAP15	ribosomal protein SA pseudogene 9; ribosomal protein SA pseudogene 8; ribosomal protein SA pseudogene 58; ribosomal protein SA pseudogene 19; ribosomal protein SA pseudogene 18; ribosomal protein SA; ribosomal protein SA pseudogene 15; ribosomal protein SA pseudogene 61; ribosomal protein SA pseudogene 29; ribosomal protein SA pseudogene 12
389141	4.66E-21	-	RPSAP9	ribosomal protein SA pseudogene 9; ribosomal protein SA pseudogene 8; ribosomal protein SA pseudogene 58; ribosomal protein SA pseudogene 19; ribosomal protein SA pseudogene 18; ribosomal protein SA; ribosomal protein SA pseudogene 15; ribosomal protein SA pseudogene 61; ribosomal protein SA pseudogene 29; ribosomal protein SA pseudogene 12
389141	4.66E-21	-	RPSAP58	ribosomal protein SA pseudogene 9; ribosomal protein SA pseudogene 8; ribosomal protein SA pseudogene 58; ribosomal protein SA pseudogene 19; ribosomal protein SA pseudogene 18; ribosomal protein SA; ribosomal protein SA pseudogene 15; ribosomal protein SA pseudogene 61; ribosomal protein SA pseudogene 29; ribosomal protein SA pseudogene 12
389141	4.66E-21	-	RPSAP61	ribosomal protein SA pseudogene 9; ribosomal protein SA pseudogene 8; ribosomal protein SA pseudogene 58; ribosomal protein SA pseudogene 19; ribosomal protein SA pseudogene 18; ribosomal protein SA; ribosomal protein SA pseudogene 15; ribosomal protein SA pseudogene 61; ribosomal protein SA pseudogene 29; ribosomal protein SA pseudogene 12
389141	4.66E-21	-	rpsA	ribosomal protein SA pseudogene 9; ribosomal protein SA pseudogene 8; ribosomal protein SA pseudogene 58; ribosomal protein SA pseudogene 19; ribosomal protein SA pseudogene 18; ribosomal protein SA; ribosomal protein SA pseudogene 15; ribosomal protein SA pseudogene 61; ribosomal protein SA pseudogene 29; ribosomal protein SA pseudogene 12
389141	4.66E-21	-	RPSAP8	ribosomal protein SA pseudogene 9; ribosomal protein SA pseudogene 8; ribosomal protein SA pseudogene 58; ribosomal protein SA pseudogene 19; ribosomal protein SA pseudogene 18; ribosomal protein SA; ribosomal protein SA pseudogene 15; ribosomal protein SA pseudogene 61; ribosomal protein SA pseudogene 29; ribosomal protein SA pseudogene 12
389141	4.66E-21	-	RPSAP12	ribosomal protein SA pseudogene 9; ribosomal protein SA pseudogene 8; ribosomal protein SA pseudogene 58; ribosomal protein SA pseudogene 19; ribosomal protein SA pseudogene 18; ribosomal protein SA; ribosomal protein SA pseudogene 15; ribosomal protein SA pseudogene 61; ribosomal protein SA pseudogene 29; ribosomal protein SA pseudogene 12
389141	4.66E-21	-	RPSAP29	ribosomal protein SA pseudogene 9; ribosomal protein SA pseudogene 8; ribosomal protein SA pseudogene 58; ribosomal protein SA pseudogene 19; ribosomal protein SA pseudogene 18; ribosomal protein SA; ribosomal protein SA pseudogene 15; ribosomal protein SA pseudogene 61; ribosomal protein SA pseudogene 29; ribosomal protein SA pseudogene 12
389141	4.66E-21	-	RPSAP19	ribosomal protein SA pseudogene 9; ribosomal protein SA pseudogene 8; ribosomal protein SA pseudogene 58; ribosomal protein SA pseudogene 19; ribosomal protein SA pseudogene 18; ribosomal protein SA; ribosomal protein SA pseudogene 15; ribosomal protein SA pseudogene 61; ribosomal protein SA pseudogene 29; ribosomal protein SA pseudogene 12
389141	4.66E-21	-	RPSAP18	ribosomal protein SA pseudogene 9; ribosomal protein SA pseudogene 8; ribosomal protein SA pseudogene 58; ribosomal protein SA pseudogene 19; ribosomal protein SA pseudogene 18; ribosomal protein SA; ribosomal protein SA pseudogene 15; ribosomal protein SA pseudogene 61; ribosomal protein SA pseudogene 29; ribosomal protein SA pseudogene 12
389293	1.72E-08	+	ISCA1P1	iron-sulfur cluster assembly 1 homolog (S. cerevisiae)-like; similar to HESB like domain containing 2
389293	1.72E-08	+	ISCA1P6	iron-sulfur cluster assembly 1 homolog (S. cerevisiae)-like; similar to HESB like domain containing 2
389404	3.41E-21	-	RPL9P18	ribosomal protein L9 pseudogene 18
389599	6.42E-13	+	LOC389599	"amyotrophic lateral sclerosis 2 (juvenile) chromosome region, candidate 2 pseudogene"
389674	8.66E-19	-	HNRNPA1P4	heterogeneous nuclear ribonucleoprotein A1 pseudogene 4
391075	1.43E-14	+	GAPDHP23	glyceraldehyde-3-phosphate dehydrogenase pseudogene
391126	2.95E-22	-	RPL26P12	ribosomal protein L26 pseudogene 12
392437	5.08E-21	+	FTLP2	"similar to ferritin, light polypeptide; ferritin, light polypeptide"
392437	5.08E-21	+	FTL	"similar to ferritin, light polypeptide; ferritin, light polypeptide"
399665	2.90E-32	-	FAM102A	"family with sequence similarity 102, member A"
399665	1.01E-16	-	FAM102A	"family with sequence similarity 102, member A"
399804	8.01E-41	-	Npm1	"nucleophosmin 1 (nucleolar phosphoprotein B23, numatrin) pseudogene 21; hypothetical LOC100131044; similar to nucleophosmin 1; nucleophosmin (nucleolar phosphoprotein B23, numatrin)"
399804	8.01E-41	-	LOC729686	"nucleophosmin 1 (nucleolar phosphoprotein B23, numatrin) pseudogene 21; hypothetical LOC100131044; similar to nucleophosmin 1; nucleophosmin (nucleolar phosphoprotein B23, numatrin)"
399804	8.01E-41	-	LOC399804	"nucleophosmin 1 (nucleolar phosphoprotein B23, numatrin) pseudogene 21; hypothetical LOC100131044; similar to nucleophosmin 1; nucleophosmin (nucleolar phosphoprotein B23, numatrin)"
399804	8.01E-41	-	LOC440577	"nucleophosmin 1 (nucleolar phosphoprotein B23, numatrin) pseudogene 21; hypothetical LOC100131044; similar to nucleophosmin 1; nucleophosmin (nucleolar phosphoprotein B23, numatrin)"
399804	8.01E-41	-	LOC100131044	"nucleophosmin 1 (nucleolar phosphoprotein B23, numatrin) pseudogene 21; hypothetical LOC100131044; similar to nucleophosmin 1; nucleophosmin (nucleolar phosphoprotein B23, numatrin)"
399804	8.01E-41	-	NPM1P21	"nucleophosmin 1 (nucleolar phosphoprotein B23, numatrin) pseudogene 21; hypothetical LOC100131044; similar to nucleophosmin 1; nucleophosmin (nucleolar phosphoprotein B23, numatrin)"
399804	8.01E-41	-	LOC729342	"nucleophosmin 1 (nucleolar phosphoprotein B23, numatrin) pseudogene 21; hypothetical LOC100131044; similar to nucleophosmin 1; nucleophosmin (nucleolar phosphoprotein B23, numatrin)"
400759	6.18E-29	+	LOC400759	interferon-induced guanylate-binding protein 1 pseudogene
401537	2.55E-46	-	RPSAP49	ribosomal protein SA pseudogene 49
402055	7.57E-18	+	SRRD	SRR1 domain containing
402057	1.21E-20	-	RPS17P16	ribosomal protein S17 pseudogene 16
402694	2.72E-17	-	RPL15P11	ribosomal protein L15 pseudogene 11
407835	2.10E-12	+	Map2k2	mitogen-activated protein kinase kinase 2 pseudogene; mitogen-activated protein kinase kinase 2
407835	2.10E-12	+	LOC407835	mitogen-activated protein kinase kinase 2 pseudogene; mitogen-activated protein kinase kinase 2
414918	1.53E-07	+	Fam116b	"family with sequence similarity 116, member B"
439949	6.23E-10	-	LOC439949	hypothetical protein LOC439949
439996	4.83E-24	+	IFIT1B	interferon-induced protein with tetratricopeptide repeats 1-like
440026	3.48E-44	-	TMEM41B	transmembrane protein 41B
440270	2.25E-18	-	GOLGA8B	"golgi autoantigen, golgin subfamily a, 8B; golgi autoantigen, golgin subfamily a, 8A"
440270	2.25E-18	-	GOLGA8A	"golgi autoantigen, golgin subfamily a, 8B; golgi autoantigen, golgin subfamily a, 8A"
440359	1.22E-22	+	CSDAP1	cold shock domain protein A; cold shock domain protein A pseudogene 1
440359	1.22E-22	+	csdA	cold shock domain protein A; cold shock domain protein A pseudogene 1
440400	2.30E-21	+	Rnasek	"ribonuclease, RNase K"
440400	2.23E-21	+	Rnasek	"ribonuclease, RNase K"
440926	0.000379241	+	h3f3a	"H3 histone, family 3B (H3.3B); H3 histone, family 3A pseudogene; H3 histone, family 3A; similar to H3 histone, family 3B; similar to histone H3.3B"
440926	0.000379241	+	LOC644914	"H3 histone, family 3B (H3.3B); H3 histone, family 3A pseudogene; H3 histone, family 3A; similar to H3 histone, family 3B; similar to histone H3.3B"
440926	0.000379241	+	LOC728914	"H3 histone, family 3B (H3.3B); H3 histone, family 3A pseudogene; H3 histone, family 3A; similar to H3 histone, family 3B; similar to histone H3.3B"
440926	0.000379241	+	H3f3b	"H3 histone, family 3B (H3.3B); H3 histone, family 3A pseudogene; H3 histone, family 3A; similar to H3 histone, family 3B; similar to histone H3.3B"
440926	0.000379241	+	LOC440926	"H3 histone, family 3B (H3.3B); H3 histone, family 3A pseudogene; H3 histone, family 3A; similar to H3 histone, family 3B; similar to histone H3.3B"
441019	1.57E-40	+	NA	NA
441073	2.16E-27	-	RPL26P6	ribosomal protein L26 pseudogene 33; ribosomal protein L26; ribosomal protein L26 pseudogene 16; ribosomal protein L26 pseudogene 19; ribosomal protein L26 pseudogene 6
441073	2.16E-27	-	RPL26P19	ribosomal protein L26 pseudogene 33; ribosomal protein L26; ribosomal protein L26 pseudogene 16; ribosomal protein L26 pseudogene 19; ribosomal protein L26 pseudogene 6
441073	2.16E-27	-	RPL26P33	ribosomal protein L26 pseudogene 33; ribosomal protein L26; ribosomal protein L26 pseudogene 16; ribosomal protein L26 pseudogene 19; ribosomal protein L26 pseudogene 6
441073	2.16E-27	-	RPL26	ribosomal protein L26 pseudogene 33; ribosomal protein L26; ribosomal protein L26 pseudogene 16; ribosomal protein L26 pseudogene 19; ribosomal protein L26 pseudogene 6
441073	2.16E-27	-	RPL26P16	ribosomal protein L26 pseudogene 33; ribosomal protein L26; ribosomal protein L26 pseudogene 16; ribosomal protein L26 pseudogene 19; ribosomal protein L26 pseudogene 6
441268	2.38E-14	+	LOC441268	hypothetical LOC441268
441455	2.47E-10	+	LOC441455	makorin ring finger protein 1 pseudogene
441481	1.09E-14	+	LOC441481	similar to Glutathione peroxidase 1
441506	2.92E-18	-	NA	NA
441763	0.018328257	-	NA	NA
441775	1.51E-19	-	RPL18P13	ribosomal protein L18 pseudogene 13
442454	2.75E-21	-	LOC442454	similar to ubiquinol-cytochrome c reductase binding protein; ubiquinol-cytochrome c reductase binding protein pseudogene; ubiquinol-cytochrome c reductase binding protein
442454	2.75E-21	-	LOC727947	similar to ubiquinol-cytochrome c reductase binding protein; ubiquinol-cytochrome c reductase binding protein pseudogene; ubiquinol-cytochrome c reductase binding protein
442454	2.75E-21	-	UQCRB	similar to ubiquinol-cytochrome c reductase binding protein; ubiquinol-cytochrome c reductase binding protein pseudogene; ubiquinol-cytochrome c reductase binding protein
493753	1.88E-36	-	c2orf64	chromosome 2 open reading frame 64
552900	1.64E-26	+	bolA2	bolA homolog 2 (E. coli); bolA homolog 2B (E. coli)
552900	1.64E-26	+	BOLA2B	bolA homolog 2 (E. coli); bolA homolog 2B (E. coli)
552900	8.71E-29	+	bolA2	bolA homolog 2 (E. coli); bolA homolog 2B (E. coli)
552900	8.71E-29	+	BOLA2B	bolA homolog 2 (E. coli); bolA homolog 2B (E. coli)
554223	1.68E-10	+	LOC554223	hypothetical LOC554223
642073	1.33E-16	+	NA	NA
642250	3.96E-19	-	NA	NA
642357	1.12E-23	-	LOC642357	similar to Elongation factor 1-gamma (EF-1-gamma) (eEF-1B gamma)
642377	1.67E-10	+	NA	NA
642489	4.33E-08	+	FKBP1C	FK506 binding protein 1C
642567	6.12E-08	+	NA	NA
642741	2.08E-24	-	RPL3P7	ribosomal protein L3 pseudogene 7
642892	5.60E-22	-	RPS29P9	ribosomal protein S29 pseudogene 11; ribosomal protein S29 pseudogene 16; ribosomal protein S29 pseudogene 17; ribosomal protein S29 pseudogene 3; ribosomal protein S29 pseudogene 9; ribosomal protein S29
642892	5.60E-22	-	RPS29P3	ribosomal protein S29 pseudogene 11; ribosomal protein S29 pseudogene 16; ribosomal protein S29 pseudogene 17; ribosomal protein S29 pseudogene 3; ribosomal protein S29 pseudogene 9; ribosomal protein S29
642892	5.60E-22	-	RPS29	ribosomal protein S29 pseudogene 11; ribosomal protein S29 pseudogene 16; ribosomal protein S29 pseudogene 17; ribosomal protein S29 pseudogene 3; ribosomal protein S29 pseudogene 9; ribosomal protein S29
642892	5.60E-22	-	RPS29P17	ribosomal protein S29 pseudogene 11; ribosomal protein S29 pseudogene 16; ribosomal protein S29 pseudogene 17; ribosomal protein S29 pseudogene 3; ribosomal protein S29 pseudogene 9; ribosomal protein S29
642892	5.60E-22	-	RPS29P11	ribosomal protein S29 pseudogene 11; ribosomal protein S29 pseudogene 16; ribosomal protein S29 pseudogene 17; ribosomal protein S29 pseudogene 3; ribosomal protein S29 pseudogene 9; ribosomal protein S29
642892	5.60E-22	-	RPS29P16	ribosomal protein S29 pseudogene 11; ribosomal protein S29 pseudogene 16; ribosomal protein S29 pseudogene 17; ribosomal protein S29 pseudogene 3; ribosomal protein S29 pseudogene 9; ribosomal protein S29
642934	7.78E-30	-	LOC642934	hypothetical LOC642934
642989	1.16E-14	-	NA	NA
643284	1.64E-24	-	RPS29P18	ribosomal protein S29 pseudogene 18
643332	1.20E-38	+	LOC643332	similar to Nonsecretory ribonuclease precursor (Ribonuclease US) (Eosinophil-derived neurotoxin) (RNase UpI-2) (Ribonuclease 2) (RNase 2)
643358	6.25E-21	-	RPS27AP11	ribosomal protein S27a pseudogene 12; ribosomal protein S27a; ribosomal protein S27a pseudogene 11; ribosomal protein S27a pseudogene 16
643358	6.25E-21	-	RPS27AP16	ribosomal protein S27a pseudogene 12; ribosomal protein S27a; ribosomal protein S27a pseudogene 11; ribosomal protein S27a pseudogene 16
643358	6.25E-21	-	RPS27AP12	ribosomal protein S27a pseudogene 12; ribosomal protein S27a; ribosomal protein S27a pseudogene 11; ribosomal protein S27a pseudogene 16
643358	6.25E-21	-	RPS27A	ribosomal protein S27a pseudogene 12; ribosomal protein S27a; ribosomal protein S27a pseudogene 11; ribosomal protein S27a pseudogene 16
643433	1.22E-33	-	NA	NA
643863	5.58E-16	-	RPL17P20	ribosomal protein L17 pseudogene 22; ribosomal protein L17 pseudogene 36; ribosomal protein L17 pseudogene 20; similar to ribosomal protein L17; ribosomal protein L17 pseudogene 33; ribosomal protein L17 pseudogene 34; ribosomal protein L17 pseudogene 9; ribosomal protein L17; ribosomal protein L17 pseudogene 18; ribosomal protein L17 pseudogene 7; ribosomal protein L17 pseudogene 39
643863	5.58E-16	-	RPL17P33	ribosomal protein L17 pseudogene 22; ribosomal protein L17 pseudogene 36; ribosomal protein L17 pseudogene 20; similar to ribosomal protein L17; ribosomal protein L17 pseudogene 33; ribosomal protein L17 pseudogene 34; ribosomal protein L17 pseudogene 9; ribosomal protein L17; ribosomal protein L17 pseudogene 18; ribosomal protein L17 pseudogene 7; ribosomal protein L17 pseudogene 39
643863	5.58E-16	-	RPL17P22	ribosomal protein L17 pseudogene 22; ribosomal protein L17 pseudogene 36; ribosomal protein L17 pseudogene 20; similar to ribosomal protein L17; ribosomal protein L17 pseudogene 33; ribosomal protein L17 pseudogene 34; ribosomal protein L17 pseudogene 9; ribosomal protein L17; ribosomal protein L17 pseudogene 18; ribosomal protein L17 pseudogene 7; ribosomal protein L17 pseudogene 39
643863	5.58E-16	-	RpL17	ribosomal protein L17 pseudogene 22; ribosomal protein L17 pseudogene 36; ribosomal protein L17 pseudogene 20; similar to ribosomal protein L17; ribosomal protein L17 pseudogene 33; ribosomal protein L17 pseudogene 34; ribosomal protein L17 pseudogene 9; ribosomal protein L17; ribosomal protein L17 pseudogene 18; ribosomal protein L17 pseudogene 7; ribosomal protein L17 pseudogene 39
643863	5.58E-16	-	RPL17P9	ribosomal protein L17 pseudogene 22; ribosomal protein L17 pseudogene 36; ribosomal protein L17 pseudogene 20; similar to ribosomal protein L17; ribosomal protein L17 pseudogene 33; ribosomal protein L17 pseudogene 34; ribosomal protein L17 pseudogene 9; ribosomal protein L17; ribosomal protein L17 pseudogene 18; ribosomal protein L17 pseudogene 7; ribosomal protein L17 pseudogene 39
643863	5.58E-16	-	LOC729046	ribosomal protein L17 pseudogene 22; ribosomal protein L17 pseudogene 36; ribosomal protein L17 pseudogene 20; similar to ribosomal protein L17; ribosomal protein L17 pseudogene 33; ribosomal protein L17 pseudogene 34; ribosomal protein L17 pseudogene 9; ribosomal protein L17; ribosomal protein L17 pseudogene 18; ribosomal protein L17 pseudogene 7; ribosomal protein L17 pseudogene 39
643863	5.58E-16	-	RPL17P7	ribosomal protein L17 pseudogene 22; ribosomal protein L17 pseudogene 36; ribosomal protein L17 pseudogene 20; similar to ribosomal protein L17; ribosomal protein L17 pseudogene 33; ribosomal protein L17 pseudogene 34; ribosomal protein L17 pseudogene 9; ribosomal protein L17; ribosomal protein L17 pseudogene 18; ribosomal protein L17 pseudogene 7; ribosomal protein L17 pseudogene 39
643863	5.58E-16	-	RPL17P18	ribosomal protein L17 pseudogene 22; ribosomal protein L17 pseudogene 36; ribosomal protein L17 pseudogene 20; similar to ribosomal protein L17; ribosomal protein L17 pseudogene 33; ribosomal protein L17 pseudogene 34; ribosomal protein L17 pseudogene 9; ribosomal protein L17; ribosomal protein L17 pseudogene 18; ribosomal protein L17 pseudogene 7; ribosomal protein L17 pseudogene 39
643863	5.58E-16	-	RPL17P36	ribosomal protein L17 pseudogene 22; ribosomal protein L17 pseudogene 36; ribosomal protein L17 pseudogene 20; similar to ribosomal protein L17; ribosomal protein L17 pseudogene 33; ribosomal protein L17 pseudogene 34; ribosomal protein L17 pseudogene 9; ribosomal protein L17; ribosomal protein L17 pseudogene 18; ribosomal protein L17 pseudogene 7; ribosomal protein L17 pseudogene 39
643863	5.58E-16	-	RPL17P34	ribosomal protein L17 pseudogene 22; ribosomal protein L17 pseudogene 36; ribosomal protein L17 pseudogene 20; similar to ribosomal protein L17; ribosomal protein L17 pseudogene 33; ribosomal protein L17 pseudogene 34; ribosomal protein L17 pseudogene 9; ribosomal protein L17; ribosomal protein L17 pseudogene 18; ribosomal protein L17 pseudogene 7; ribosomal protein L17 pseudogene 39
643863	5.58E-16	-	RPL17P39	ribosomal protein L17 pseudogene 22; ribosomal protein L17 pseudogene 36; ribosomal protein L17 pseudogene 20; similar to ribosomal protein L17; ribosomal protein L17 pseudogene 33; ribosomal protein L17 pseudogene 34; ribosomal protein L17 pseudogene 9; ribosomal protein L17; ribosomal protein L17 pseudogene 18; ribosomal protein L17 pseudogene 7; ribosomal protein L17 pseudogene 39
643949	2.05E-07	-	RPLP2P3	"ribosomal protein, large, P2 pseudogene 3; ribosomal protein, large, P2"
643949	2.05E-07	-	Rplp2	"ribosomal protein, large, P2 pseudogene 3; ribosomal protein, large, P2"
644363	1.75E-17	-	NA	NA
644464	4.06E-18	-	RPSAP15	ribosomal protein SA pseudogene 9; ribosomal protein SA pseudogene 8; ribosomal protein SA pseudogene 58; ribosomal protein SA pseudogene 19; ribosomal protein SA pseudogene 18; ribosomal protein SA; ribosomal protein SA pseudogene 15; ribosomal protein SA pseudogene 61; ribosomal protein SA pseudogene 29; ribosomal protein SA pseudogene 12
644464	4.06E-18	-	RPSAP8	ribosomal protein SA pseudogene 9; ribosomal protein SA pseudogene 8; ribosomal protein SA pseudogene 58; ribosomal protein SA pseudogene 19; ribosomal protein SA pseudogene 18; ribosomal protein SA; ribosomal protein SA pseudogene 15; ribosomal protein SA pseudogene 61; ribosomal protein SA pseudogene 29; ribosomal protein SA pseudogene 12
644464	4.06E-18	-	RPSAP19	ribosomal protein SA pseudogene 9; ribosomal protein SA pseudogene 8; ribosomal protein SA pseudogene 58; ribosomal protein SA pseudogene 19; ribosomal protein SA pseudogene 18; ribosomal protein SA; ribosomal protein SA pseudogene 15; ribosomal protein SA pseudogene 61; ribosomal protein SA pseudogene 29; ribosomal protein SA pseudogene 12
644464	4.06E-18	-	RPSAP29	ribosomal protein SA pseudogene 9; ribosomal protein SA pseudogene 8; ribosomal protein SA pseudogene 58; ribosomal protein SA pseudogene 19; ribosomal protein SA pseudogene 18; ribosomal protein SA; ribosomal protein SA pseudogene 15; ribosomal protein SA pseudogene 61; ribosomal protein SA pseudogene 29; ribosomal protein SA pseudogene 12
644464	4.06E-18	-	RPSAP18	ribosomal protein SA pseudogene 9; ribosomal protein SA pseudogene 8; ribosomal protein SA pseudogene 58; ribosomal protein SA pseudogene 19; ribosomal protein SA pseudogene 18; ribosomal protein SA; ribosomal protein SA pseudogene 15; ribosomal protein SA pseudogene 61; ribosomal protein SA pseudogene 29; ribosomal protein SA pseudogene 12
644464	4.06E-18	-	RPSAP61	ribosomal protein SA pseudogene 9; ribosomal protein SA pseudogene 8; ribosomal protein SA pseudogene 58; ribosomal protein SA pseudogene 19; ribosomal protein SA pseudogene 18; ribosomal protein SA; ribosomal protein SA pseudogene 15; ribosomal protein SA pseudogene 61; ribosomal protein SA pseudogene 29; ribosomal protein SA pseudogene 12
644464	4.06E-18	-	RPSAP58	ribosomal protein SA pseudogene 9; ribosomal protein SA pseudogene 8; ribosomal protein SA pseudogene 58; ribosomal protein SA pseudogene 19; ribosomal protein SA pseudogene 18; ribosomal protein SA; ribosomal protein SA pseudogene 15; ribosomal protein SA pseudogene 61; ribosomal protein SA pseudogene 29; ribosomal protein SA pseudogene 12
644464	4.06E-18	-	rpsA	ribosomal protein SA pseudogene 9; ribosomal protein SA pseudogene 8; ribosomal protein SA pseudogene 58; ribosomal protein SA pseudogene 19; ribosomal protein SA pseudogene 18; ribosomal protein SA; ribosomal protein SA pseudogene 15; ribosomal protein SA pseudogene 61; ribosomal protein SA pseudogene 29; ribosomal protein SA pseudogene 12
644464	4.06E-18	-	RPSAP9	ribosomal protein SA pseudogene 9; ribosomal protein SA pseudogene 8; ribosomal protein SA pseudogene 58; ribosomal protein SA pseudogene 19; ribosomal protein SA pseudogene 18; ribosomal protein SA; ribosomal protein SA pseudogene 15; ribosomal protein SA pseudogene 61; ribosomal protein SA pseudogene 29; ribosomal protein SA pseudogene 12
644464	4.06E-18	-	RPSAP12	ribosomal protein SA pseudogene 9; ribosomal protein SA pseudogene 8; ribosomal protein SA pseudogene 58; ribosomal protein SA pseudogene 19; ribosomal protein SA pseudogene 18; ribosomal protein SA; ribosomal protein SA pseudogene 15; ribosomal protein SA pseudogene 61; ribosomal protein SA pseudogene 29; ribosomal protein SA pseudogene 12
644464	1.08E-25	-	RPSAP15	ribosomal protein SA pseudogene 9; ribosomal protein SA pseudogene 8; ribosomal protein SA pseudogene 58; ribosomal protein SA pseudogene 19; ribosomal protein SA pseudogene 18; ribosomal protein SA; ribosomal protein SA pseudogene 15; ribosomal protein SA pseudogene 61; ribosomal protein SA pseudogene 29; ribosomal protein SA pseudogene 12
644464	1.08E-25	-	RPSAP8	ribosomal protein SA pseudogene 9; ribosomal protein SA pseudogene 8; ribosomal protein SA pseudogene 58; ribosomal protein SA pseudogene 19; ribosomal protein SA pseudogene 18; ribosomal protein SA; ribosomal protein SA pseudogene 15; ribosomal protein SA pseudogene 61; ribosomal protein SA pseudogene 29; ribosomal protein SA pseudogene 12
644464	1.08E-25	-	RPSAP19	ribosomal protein SA pseudogene 9; ribosomal protein SA pseudogene 8; ribosomal protein SA pseudogene 58; ribosomal protein SA pseudogene 19; ribosomal protein SA pseudogene 18; ribosomal protein SA; ribosomal protein SA pseudogene 15; ribosomal protein SA pseudogene 61; ribosomal protein SA pseudogene 29; ribosomal protein SA pseudogene 12
644464	1.08E-25	-	RPSAP29	ribosomal protein SA pseudogene 9; ribosomal protein SA pseudogene 8; ribosomal protein SA pseudogene 58; ribosomal protein SA pseudogene 19; ribosomal protein SA pseudogene 18; ribosomal protein SA; ribosomal protein SA pseudogene 15; ribosomal protein SA pseudogene 61; ribosomal protein SA pseudogene 29; ribosomal protein SA pseudogene 12
644464	1.08E-25	-	RPSAP18	ribosomal protein SA pseudogene 9; ribosomal protein SA pseudogene 8; ribosomal protein SA pseudogene 58; ribosomal protein SA pseudogene 19; ribosomal protein SA pseudogene 18; ribosomal protein SA; ribosomal protein SA pseudogene 15; ribosomal protein SA pseudogene 61; ribosomal protein SA pseudogene 29; ribosomal protein SA pseudogene 12
644464	1.08E-25	-	RPSAP61	ribosomal protein SA pseudogene 9; ribosomal protein SA pseudogene 8; ribosomal protein SA pseudogene 58; ribosomal protein SA pseudogene 19; ribosomal protein SA pseudogene 18; ribosomal protein SA; ribosomal protein SA pseudogene 15; ribosomal protein SA pseudogene 61; ribosomal protein SA pseudogene 29; ribosomal protein SA pseudogene 12
644464	1.08E-25	-	RPSAP58	ribosomal protein SA pseudogene 9; ribosomal protein SA pseudogene 8; ribosomal protein SA pseudogene 58; ribosomal protein SA pseudogene 19; ribosomal protein SA pseudogene 18; ribosomal protein SA; ribosomal protein SA pseudogene 15; ribosomal protein SA pseudogene 61; ribosomal protein SA pseudogene 29; ribosomal protein SA pseudogene 12
644464	1.08E-25	-	rpsA	ribosomal protein SA pseudogene 9; ribosomal protein SA pseudogene 8; ribosomal protein SA pseudogene 58; ribosomal protein SA pseudogene 19; ribosomal protein SA pseudogene 18; ribosomal protein SA; ribosomal protein SA pseudogene 15; ribosomal protein SA pseudogene 61; ribosomal protein SA pseudogene 29; ribosomal protein SA pseudogene 12
644464	1.08E-25	-	RPSAP9	ribosomal protein SA pseudogene 9; ribosomal protein SA pseudogene 8; ribosomal protein SA pseudogene 58; ribosomal protein SA pseudogene 19; ribosomal protein SA pseudogene 18; ribosomal protein SA; ribosomal protein SA pseudogene 15; ribosomal protein SA pseudogene 61; ribosomal protein SA pseudogene 29; ribosomal protein SA pseudogene 12
644464	1.08E-25	-	RPSAP12	ribosomal protein SA pseudogene 9; ribosomal protein SA pseudogene 8; ribosomal protein SA pseudogene 58; ribosomal protein SA pseudogene 19; ribosomal protein SA pseudogene 18; ribosomal protein SA; ribosomal protein SA pseudogene 15; ribosomal protein SA pseudogene 61; ribosomal protein SA pseudogene 29; ribosomal protein SA pseudogene 12
644511	3.29E-11	-	RPL13AP6	ribosomal protein L13a pseudogene 6
644907	1.76E-16	-	RPL32P18	ribosomal protein L32 pseudogene 18
644914	1.19E-07	+	LOC440926	"H3 histone, family 3B (H3.3B); H3 histone, family 3A pseudogene; H3 histone, family 3A; similar to H3 histone, family 3B; similar to histone H3.3B"
644914	1.19E-07	+	h3f3a	"H3 histone, family 3B (H3.3B); H3 histone, family 3A pseudogene; H3 histone, family 3A; similar to H3 histone, family 3B; similar to histone H3.3B"
644914	1.19E-07	+	H3f3b	"H3 histone, family 3B (H3.3B); H3 histone, family 3A pseudogene; H3 histone, family 3A; similar to H3 histone, family 3B; similar to histone H3.3B"
644914	1.19E-07	+	LOC728914	"H3 histone, family 3B (H3.3B); H3 histone, family 3A pseudogene; H3 histone, family 3A; similar to H3 histone, family 3B; similar to histone H3.3B"
644914	1.19E-07	+	LOC644914	"H3 histone, family 3B (H3.3B); H3 histone, family 3A pseudogene; H3 histone, family 3A; similar to H3 histone, family 3B; similar to histone H3.3B"
644931	1.25E-09	+	NA	NA
645128	2.89E-17	+	LOC645128	similar to DEAD/H (Asp-Glu-Ala-Asp/His) box polypeptide 11
645296	1.77E-09	-	LOC729046	ribosomal protein L17 pseudogene 22; ribosomal protein L17 pseudogene 36; ribosomal protein L17 pseudogene 20; similar to ribosomal protein L17; ribosomal protein L17 pseudogene 33; ribosomal protein L17 pseudogene 34; ribosomal protein L17 pseudogene 9; ribosomal protein L17; ribosomal protein L17 pseudogene 18; ribosomal protein L17 pseudogene 7; ribosomal protein L17 pseudogene 39
645296	1.77E-09	-	RPL17P36	ribosomal protein L17 pseudogene 22; ribosomal protein L17 pseudogene 36; ribosomal protein L17 pseudogene 20; similar to ribosomal protein L17; ribosomal protein L17 pseudogene 33; ribosomal protein L17 pseudogene 34; ribosomal protein L17 pseudogene 9; ribosomal protein L17; ribosomal protein L17 pseudogene 18; ribosomal protein L17 pseudogene 7; ribosomal protein L17 pseudogene 39
645296	1.77E-09	-	RPL17P39	ribosomal protein L17 pseudogene 22; ribosomal protein L17 pseudogene 36; ribosomal protein L17 pseudogene 20; similar to ribosomal protein L17; ribosomal protein L17 pseudogene 33; ribosomal protein L17 pseudogene 34; ribosomal protein L17 pseudogene 9; ribosomal protein L17; ribosomal protein L17 pseudogene 18; ribosomal protein L17 pseudogene 7; ribosomal protein L17 pseudogene 39
645296	1.77E-09	-	RPL17P33	ribosomal protein L17 pseudogene 22; ribosomal protein L17 pseudogene 36; ribosomal protein L17 pseudogene 20; similar to ribosomal protein L17; ribosomal protein L17 pseudogene 33; ribosomal protein L17 pseudogene 34; ribosomal protein L17 pseudogene 9; ribosomal protein L17; ribosomal protein L17 pseudogene 18; ribosomal protein L17 pseudogene 7; ribosomal protein L17 pseudogene 39
645296	1.77E-09	-	RPL17P20	ribosomal protein L17 pseudogene 22; ribosomal protein L17 pseudogene 36; ribosomal protein L17 pseudogene 20; similar to ribosomal protein L17; ribosomal protein L17 pseudogene 33; ribosomal protein L17 pseudogene 34; ribosomal protein L17 pseudogene 9; ribosomal protein L17; ribosomal protein L17 pseudogene 18; ribosomal protein L17 pseudogene 7; ribosomal protein L17 pseudogene 39
645296	1.77E-09	-	RPL17P34	ribosomal protein L17 pseudogene 22; ribosomal protein L17 pseudogene 36; ribosomal protein L17 pseudogene 20; similar to ribosomal protein L17; ribosomal protein L17 pseudogene 33; ribosomal protein L17 pseudogene 34; ribosomal protein L17 pseudogene 9; ribosomal protein L17; ribosomal protein L17 pseudogene 18; ribosomal protein L17 pseudogene 7; ribosomal protein L17 pseudogene 39
645296	1.77E-09	-	RPL17P7	ribosomal protein L17 pseudogene 22; ribosomal protein L17 pseudogene 36; ribosomal protein L17 pseudogene 20; similar to ribosomal protein L17; ribosomal protein L17 pseudogene 33; ribosomal protein L17 pseudogene 34; ribosomal protein L17 pseudogene 9; ribosomal protein L17; ribosomal protein L17 pseudogene 18; ribosomal protein L17 pseudogene 7; ribosomal protein L17 pseudogene 39
645296	1.77E-09	-	RPL17P9	ribosomal protein L17 pseudogene 22; ribosomal protein L17 pseudogene 36; ribosomal protein L17 pseudogene 20; similar to ribosomal protein L17; ribosomal protein L17 pseudogene 33; ribosomal protein L17 pseudogene 34; ribosomal protein L17 pseudogene 9; ribosomal protein L17; ribosomal protein L17 pseudogene 18; ribosomal protein L17 pseudogene 7; ribosomal protein L17 pseudogene 39
645296	1.77E-09	-	RPL17P22	ribosomal protein L17 pseudogene 22; ribosomal protein L17 pseudogene 36; ribosomal protein L17 pseudogene 20; similar to ribosomal protein L17; ribosomal protein L17 pseudogene 33; ribosomal protein L17 pseudogene 34; ribosomal protein L17 pseudogene 9; ribosomal protein L17; ribosomal protein L17 pseudogene 18; ribosomal protein L17 pseudogene 7; ribosomal protein L17 pseudogene 39
645296	1.77E-09	-	RpL17	ribosomal protein L17 pseudogene 22; ribosomal protein L17 pseudogene 36; ribosomal protein L17 pseudogene 20; similar to ribosomal protein L17; ribosomal protein L17 pseudogene 33; ribosomal protein L17 pseudogene 34; ribosomal protein L17 pseudogene 9; ribosomal protein L17; ribosomal protein L17 pseudogene 18; ribosomal protein L17 pseudogene 7; ribosomal protein L17 pseudogene 39
645296	1.77E-09	-	RPL17P18	ribosomal protein L17 pseudogene 22; ribosomal protein L17 pseudogene 36; ribosomal protein L17 pseudogene 20; similar to ribosomal protein L17; ribosomal protein L17 pseudogene 33; ribosomal protein L17 pseudogene 34; ribosomal protein L17 pseudogene 9; ribosomal protein L17; ribosomal protein L17 pseudogene 18; ribosomal protein L17 pseudogene 7; ribosomal protein L17 pseudogene 39
645683	2.29E-22	-	RPL13AP3	ribosomal protein L13a pseudogene 3
646200	2.19E-30	-	NA	NA
646508	1.02E-12	+	LOC646508	hypothetical LOC646508
646819	5.94E-19	-	RPS15AP24	ribosomal protein S15a pseudogene 17; ribosomal protein S15a pseudogene 19; ribosomal protein S15a pseudogene 12; ribosomal protein S15a pseudogene 24; ribosomal protein S15a pseudogene 11; ribosomal protein S15a
646819	5.94E-19	-	RPS15AP19	ribosomal protein S15a pseudogene 17; ribosomal protein S15a pseudogene 19; ribosomal protein S15a pseudogene 12; ribosomal protein S15a pseudogene 24; ribosomal protein S15a pseudogene 11; ribosomal protein S15a
646819	5.94E-19	-	RPS15AP12	ribosomal protein S15a pseudogene 17; ribosomal protein S15a pseudogene 19; ribosomal protein S15a pseudogene 12; ribosomal protein S15a pseudogene 24; ribosomal protein S15a pseudogene 11; ribosomal protein S15a
646819	5.94E-19	-	RPS15AP17	ribosomal protein S15a pseudogene 17; ribosomal protein S15a pseudogene 19; ribosomal protein S15a pseudogene 12; ribosomal protein S15a pseudogene 24; ribosomal protein S15a pseudogene 11; ribosomal protein S15a
646819	5.94E-19	-	RPS15A	ribosomal protein S15a pseudogene 17; ribosomal protein S15a pseudogene 19; ribosomal protein S15a pseudogene 12; ribosomal protein S15a pseudogene 24; ribosomal protein S15a pseudogene 11; ribosomal protein S15a
646819	5.94E-19	-	RPS15AP11	ribosomal protein S15a pseudogene 17; ribosomal protein S15a pseudogene 19; ribosomal protein S15a pseudogene 12; ribosomal protein S15a pseudogene 24; ribosomal protein S15a pseudogene 11; ribosomal protein S15a
646942	2.69E-15	-	RPS10P14	ribosomal protein S10 pseudogene 14
647361	1.98E-24	-	NA	NA
647506	0.000774863	-	NA	NA
647856	9.99E-39	-	NA	NA
648000	1.44E-21	-	RPL7P16	ribosomal protein L7 pseudogene 26; ribosomal protein L7 pseudogene 16; ribosomal protein L7; ribosomal protein L7 pseudogene 32; ribosomal protein L7 pseudogene 23; ribosomal protein L7 pseudogene 24; ribosomal protein L7 pseudogene 20
648000	1.44E-21	-	RPL7P26	ribosomal protein L7 pseudogene 26; ribosomal protein L7 pseudogene 16; ribosomal protein L7; ribosomal protein L7 pseudogene 32; ribosomal protein L7 pseudogene 23; ribosomal protein L7 pseudogene 24; ribosomal protein L7 pseudogene 20
648000	1.44E-21	-	RPL7P23	ribosomal protein L7 pseudogene 26; ribosomal protein L7 pseudogene 16; ribosomal protein L7; ribosomal protein L7 pseudogene 32; ribosomal protein L7 pseudogene 23; ribosomal protein L7 pseudogene 24; ribosomal protein L7 pseudogene 20
648000	1.44E-21	-	RPL7P32	ribosomal protein L7 pseudogene 26; ribosomal protein L7 pseudogene 16; ribosomal protein L7; ribosomal protein L7 pseudogene 32; ribosomal protein L7 pseudogene 23; ribosomal protein L7 pseudogene 24; ribosomal protein L7 pseudogene 20
648000	1.44E-21	-	RPL7P20	ribosomal protein L7 pseudogene 26; ribosomal protein L7 pseudogene 16; ribosomal protein L7; ribosomal protein L7 pseudogene 32; ribosomal protein L7 pseudogene 23; ribosomal protein L7 pseudogene 24; ribosomal protein L7 pseudogene 20
648000	1.44E-21	-	RPL7	ribosomal protein L7 pseudogene 26; ribosomal protein L7 pseudogene 16; ribosomal protein L7; ribosomal protein L7 pseudogene 32; ribosomal protein L7 pseudogene 23; ribosomal protein L7 pseudogene 24; ribosomal protein L7 pseudogene 20
648000	1.44E-21	-	RPL7P24	ribosomal protein L7 pseudogene 26; ribosomal protein L7 pseudogene 16; ribosomal protein L7; ribosomal protein L7 pseudogene 32; ribosomal protein L7 pseudogene 23; ribosomal protein L7 pseudogene 24; ribosomal protein L7 pseudogene 20
648024	1.95E-16	+	NA	NA
648294	5.70E-22	-	RPL23AP57	ribosomal protein L23a pseudogene 57
648390	1.71E-05	+	NA	NA
648622	2.99E-19	-	NA	NA
649447	1.37E-23	-	NA	NA
649853	0.000280766	+	NA	NA
650276	2.27E-23	-	NA	NA
650369	2.74E-31	-	NA	NA
650832	2.32E-26	+	NA	NA
650898	2.42E-50	+	NA	NA
651149	4.69E-15	-	NA	NA
651202	9.20E-17	-	NA	NA
651436	5.73E-23	-	NA	NA
652140	3.96E-06	+	NA	NA
652616	1.07E-21	+	NA	NA
652694	8.20E-06	-	LOC652694	similar to Ig kappa chain V-I region HK102 precursor
652755	1.09E-33	+	NA	NA
652968	7.38E-10	+	GATSL3	GATS protein-like 3
653162	5.79E-26	-	RPSAP19	ribosomal protein SA pseudogene 9; ribosomal protein SA pseudogene 8; ribosomal protein SA pseudogene 58; ribosomal protein SA pseudogene 19; ribosomal protein SA pseudogene 18; ribosomal protein SA; ribosomal protein SA pseudogene 15; ribosomal protein SA pseudogene 61; ribosomal protein SA pseudogene 29; ribosomal protein SA pseudogene 12
653162	5.79E-26	-	RPSAP58	ribosomal protein SA pseudogene 9; ribosomal protein SA pseudogene 8; ribosomal protein SA pseudogene 58; ribosomal protein SA pseudogene 19; ribosomal protein SA pseudogene 18; ribosomal protein SA; ribosomal protein SA pseudogene 15; ribosomal protein SA pseudogene 61; ribosomal protein SA pseudogene 29; ribosomal protein SA pseudogene 12
653162	5.79E-26	-	RPSAP9	ribosomal protein SA pseudogene 9; ribosomal protein SA pseudogene 8; ribosomal protein SA pseudogene 58; ribosomal protein SA pseudogene 19; ribosomal protein SA pseudogene 18; ribosomal protein SA; ribosomal protein SA pseudogene 15; ribosomal protein SA pseudogene 61; ribosomal protein SA pseudogene 29; ribosomal protein SA pseudogene 12
653162	5.79E-26	-	RPSAP29	ribosomal protein SA pseudogene 9; ribosomal protein SA pseudogene 8; ribosomal protein SA pseudogene 58; ribosomal protein SA pseudogene 19; ribosomal protein SA pseudogene 18; ribosomal protein SA; ribosomal protein SA pseudogene 15; ribosomal protein SA pseudogene 61; ribosomal protein SA pseudogene 29; ribosomal protein SA pseudogene 12
653162	5.79E-26	-	RPSAP8	ribosomal protein SA pseudogene 9; ribosomal protein SA pseudogene 8; ribosomal protein SA pseudogene 58; ribosomal protein SA pseudogene 19; ribosomal protein SA pseudogene 18; ribosomal protein SA; ribosomal protein SA pseudogene 15; ribosomal protein SA pseudogene 61; ribosomal protein SA pseudogene 29; ribosomal protein SA pseudogene 12
653162	5.79E-26	-	RPSAP18	ribosomal protein SA pseudogene 9; ribosomal protein SA pseudogene 8; ribosomal protein SA pseudogene 58; ribosomal protein SA pseudogene 19; ribosomal protein SA pseudogene 18; ribosomal protein SA; ribosomal protein SA pseudogene 15; ribosomal protein SA pseudogene 61; ribosomal protein SA pseudogene 29; ribosomal protein SA pseudogene 12
653162	5.79E-26	-	RPSAP12	ribosomal protein SA pseudogene 9; ribosomal protein SA pseudogene 8; ribosomal protein SA pseudogene 58; ribosomal protein SA pseudogene 19; ribosomal protein SA pseudogene 18; ribosomal protein SA; ribosomal protein SA pseudogene 15; ribosomal protein SA pseudogene 61; ribosomal protein SA pseudogene 29; ribosomal protein SA pseudogene 12
653162	5.79E-26	-	rpsA	ribosomal protein SA pseudogene 9; ribosomal protein SA pseudogene 8; ribosomal protein SA pseudogene 58; ribosomal protein SA pseudogene 19; ribosomal protein SA pseudogene 18; ribosomal protein SA; ribosomal protein SA pseudogene 15; ribosomal protein SA pseudogene 61; ribosomal protein SA pseudogene 29; ribosomal protein SA pseudogene 12
653162	5.79E-26	-	RPSAP61	ribosomal protein SA pseudogene 9; ribosomal protein SA pseudogene 8; ribosomal protein SA pseudogene 58; ribosomal protein SA pseudogene 19; ribosomal protein SA pseudogene 18; ribosomal protein SA; ribosomal protein SA pseudogene 15; ribosomal protein SA pseudogene 61; ribosomal protein SA pseudogene 29; ribosomal protein SA pseudogene 12
653162	5.79E-26	-	RPSAP15	ribosomal protein SA pseudogene 9; ribosomal protein SA pseudogene 8; ribosomal protein SA pseudogene 58; ribosomal protein SA pseudogene 19; ribosomal protein SA pseudogene 18; ribosomal protein SA; ribosomal protein SA pseudogene 15; ribosomal protein SA pseudogene 61; ribosomal protein SA pseudogene 29; ribosomal protein SA pseudogene 12
653226	1.94E-17	-	SRP9L1	signal recognition particle 9-like 1; signal recognition particle 9kDa
653226	1.94E-17	-	srp9	signal recognition particle 9-like 1; signal recognition particle 9kDa
653316	5.80E-24	-	FAM153C	"family with sequence similarity 153, member C"
653361	4.92E-14	+	ncf1	neutrophil cytosolic factor 1; neutrophil cytosolic factor 1C pseudogene
653361	4.92E-14	+	NCF1C	neutrophil cytosolic factor 1; neutrophil cytosolic factor 1C pseudogene
653381	6.74E-24	+	SORD2	SORD pseudogene
653450	1.59E-15	+	Fam21c	"family with sequence similarity 21, member D; family with sequence similarity 21, member C"
653450	1.59E-15	+	FAM21D	"family with sequence similarity 21, member D; family with sequence similarity 21, member C"
653600	7.37E-23	+	NA	NA
653604	4.71E-11	+	Hist1h3i	"histone cluster 1, H3j; histone cluster 1, H3i; histone cluster 1, H3h; histone cluster 1, H3g; histone cluster 1, H3f; histone cluster 1, H3e; histone cluster 1, H3d; histone cluster 1, H3c; histone cluster 1, H3b; histone cluster 1, H3a; histone cluster 1, H2ad; histone cluster 2, H3a; histone cluster 2, H3c; histone cluster 2, H3d"
653604	4.71E-11	+	HIST1H3F	"histone cluster 1, H3j; histone cluster 1, H3i; histone cluster 1, H3h; histone cluster 1, H3g; histone cluster 1, H3f; histone cluster 1, H3e; histone cluster 1, H3d; histone cluster 1, H3c; histone cluster 1, H3b; histone cluster 1, H3a; histone cluster 1, H2ad; histone cluster 2, H3a; histone cluster 2, H3c; histone cluster 2, H3d"
653604	4.71E-11	+	hist1h3g	"histone cluster 1, H3j; histone cluster 1, H3i; histone cluster 1, H3h; histone cluster 1, H3g; histone cluster 1, H3f; histone cluster 1, H3e; histone cluster 1, H3d; histone cluster 1, H3c; histone cluster 1, H3b; histone cluster 1, H3a; histone cluster 1, H2ad; histone cluster 2, H3a; histone cluster 2, H3c; histone cluster 2, H3d"
653604	4.71E-11	+	HIST2H3A	"histone cluster 1, H3j; histone cluster 1, H3i; histone cluster 1, H3h; histone cluster 1, H3g; histone cluster 1, H3f; histone cluster 1, H3e; histone cluster 1, H3d; histone cluster 1, H3c; histone cluster 1, H3b; histone cluster 1, H3a; histone cluster 1, H2ad; histone cluster 2, H3a; histone cluster 2, H3c; histone cluster 2, H3d"
653604	4.71E-11	+	HIST1H3C	"histone cluster 1, H3j; histone cluster 1, H3i; histone cluster 1, H3h; histone cluster 1, H3g; histone cluster 1, H3f; histone cluster 1, H3e; histone cluster 1, H3d; histone cluster 1, H3c; histone cluster 1, H3b; histone cluster 1, H3a; histone cluster 1, H2ad; histone cluster 2, H3a; histone cluster 2, H3c; histone cluster 2, H3d"
653604	4.71E-11	+	hist2h3c	"histone cluster 1, H3j; histone cluster 1, H3i; histone cluster 1, H3h; histone cluster 1, H3g; histone cluster 1, H3f; histone cluster 1, H3e; histone cluster 1, H3d; histone cluster 1, H3c; histone cluster 1, H3b; histone cluster 1, H3a; histone cluster 1, H2ad; histone cluster 2, H3a; histone cluster 2, H3c; histone cluster 2, H3d"
653604	4.71E-11	+	HIST1H3D	"histone cluster 1, H3j; histone cluster 1, H3i; histone cluster 1, H3h; histone cluster 1, H3g; histone cluster 1, H3f; histone cluster 1, H3e; histone cluster 1, H3d; histone cluster 1, H3c; histone cluster 1, H3b; histone cluster 1, H3a; histone cluster 1, H2ad; histone cluster 2, H3a; histone cluster 2, H3c; histone cluster 2, H3d"
653604	4.71E-11	+	HIST1H3H	"histone cluster 1, H3j; histone cluster 1, H3i; histone cluster 1, H3h; histone cluster 1, H3g; histone cluster 1, H3f; histone cluster 1, H3e; histone cluster 1, H3d; histone cluster 1, H3c; histone cluster 1, H3b; histone cluster 1, H3a; histone cluster 1, H2ad; histone cluster 2, H3a; histone cluster 2, H3c; histone cluster 2, H3d"
653604	4.71E-11	+	HIST1H3J	"histone cluster 1, H3j; histone cluster 1, H3i; histone cluster 1, H3h; histone cluster 1, H3g; histone cluster 1, H3f; histone cluster 1, H3e; histone cluster 1, H3d; histone cluster 1, H3c; histone cluster 1, H3b; histone cluster 1, H3a; histone cluster 1, H2ad; histone cluster 2, H3a; histone cluster 2, H3c; histone cluster 2, H3d"
653604	4.71E-11	+	HIST1H3B	"histone cluster 1, H3j; histone cluster 1, H3i; histone cluster 1, H3h; histone cluster 1, H3g; histone cluster 1, H3f; histone cluster 1, H3e; histone cluster 1, H3d; histone cluster 1, H3c; histone cluster 1, H3b; histone cluster 1, H3a; histone cluster 1, H2ad; histone cluster 2, H3a; histone cluster 2, H3c; histone cluster 2, H3d"
653604	4.71E-11	+	Hist1h2ad	"histone cluster 1, H3j; histone cluster 1, H3i; histone cluster 1, H3h; histone cluster 1, H3g; histone cluster 1, H3f; histone cluster 1, H3e; histone cluster 1, H3d; histone cluster 1, H3c; histone cluster 1, H3b; histone cluster 1, H3a; histone cluster 1, H2ad; histone cluster 2, H3a; histone cluster 2, H3c; histone cluster 2, H3d"
653604	4.71E-11	+	HIST1H3E	"histone cluster 1, H3j; histone cluster 1, H3i; histone cluster 1, H3h; histone cluster 1, H3g; histone cluster 1, H3f; histone cluster 1, H3e; histone cluster 1, H3d; histone cluster 1, H3c; histone cluster 1, H3b; histone cluster 1, H3a; histone cluster 1, H2ad; histone cluster 2, H3a; histone cluster 2, H3c; histone cluster 2, H3d"
653604	4.71E-11	+	HIST1H3A	"histone cluster 1, H3j; histone cluster 1, H3i; histone cluster 1, H3h; histone cluster 1, H3g; histone cluster 1, H3f; histone cluster 1, H3e; histone cluster 1, H3d; histone cluster 1, H3c; histone cluster 1, H3b; histone cluster 1, H3a; histone cluster 1, H2ad; histone cluster 2, H3a; histone cluster 2, H3c; histone cluster 2, H3d"
653604	4.71E-11	+	HIST2H3D	"histone cluster 1, H3j; histone cluster 1, H3i; histone cluster 1, H3h; histone cluster 1, H3g; histone cluster 1, H3f; histone cluster 1, H3e; histone cluster 1, H3d; histone cluster 1, H3c; histone cluster 1, H3b; histone cluster 1, H3a; histone cluster 1, H2ad; histone cluster 2, H3a; histone cluster 2, H3c; histone cluster 2, H3d"
653635	4.34E-14	+	WASH5P	WAS protein family homolog 3 pseudogene; WAS protein family homolog 2 pseudogene; WAS protein family homolog 1; WAS protein family homolog 5 pseudogene
653635	4.34E-14	+	WASH3P	WAS protein family homolog 3 pseudogene; WAS protein family homolog 2 pseudogene; WAS protein family homolog 1; WAS protein family homolog 5 pseudogene
653635	4.34E-14	+	WASH2P	WAS protein family homolog 3 pseudogene; WAS protein family homolog 2 pseudogene; WAS protein family homolog 1; WAS protein family homolog 5 pseudogene
653635	4.34E-14	+	LOC375690	WAS protein family homolog 3 pseudogene; WAS protein family homolog 2 pseudogene; WAS protein family homolog 1; WAS protein family homolog 5 pseudogene
653737	1.07E-10	-	RPL21P98	ribosomal protein L21 pseudogene 134; ribosomal protein L21 pseudogene 80; ribosomal protein L21 pseudogene 20; ribosomal protein L21 pseudogene 46; ribosomal protein L21 pseudogene 45; ribosomal protein L21 pseudogene 131; ribosomal protein L21 pseudogene 16; ribosomal protein L21 pseudogene 53; ribosomal protein L21 pseudogene 120; ribosomal protein L21 pseudogene 37; ribosomal protein L21 pseudogene 93; ribosomal protein L21 pseudogene 39; ribosomal protein L21 pseudogene 29; ribosomal protein L21 pseudogene 28; ribosomal protein L21 pseudogene 14; ribosomal protein L21 pseudogene 98; ribosomal protein L21 pseudogene 105; ribosomal protein L21 pseudogene 87; ribosomal protein L21 pseudogene 128; ribosomal protein L21 pseudogene 69; ribosomal protein L21 pseudogene 97; ribosomal protein L21; ribosomal protein L21 pseudogene 119; ribosomal protein L21 pseudogene 125
653737	1.07E-10	-	RPL21P14	ribosomal protein L21 pseudogene 134; ribosomal protein L21 pseudogene 80; ribosomal protein L21 pseudogene 20; ribosomal protein L21 pseudogene 46; ribosomal protein L21 pseudogene 45; ribosomal protein L21 pseudogene 131; ribosomal protein L21 pseudogene 16; ribosomal protein L21 pseudogene 53; ribosomal protein L21 pseudogene 120; ribosomal protein L21 pseudogene 37; ribosomal protein L21 pseudogene 93; ribosomal protein L21 pseudogene 39; ribosomal protein L21 pseudogene 29; ribosomal protein L21 pseudogene 28; ribosomal protein L21 pseudogene 14; ribosomal protein L21 pseudogene 98; ribosomal protein L21 pseudogene 105; ribosomal protein L21 pseudogene 87; ribosomal protein L21 pseudogene 128; ribosomal protein L21 pseudogene 69; ribosomal protein L21 pseudogene 97; ribosomal protein L21; ribosomal protein L21 pseudogene 119; ribosomal protein L21 pseudogene 125
653737	1.07E-10	-	RPL21P134	ribosomal protein L21 pseudogene 134; ribosomal protein L21 pseudogene 80; ribosomal protein L21 pseudogene 20; ribosomal protein L21 pseudogene 46; ribosomal protein L21 pseudogene 45; ribosomal protein L21 pseudogene 131; ribosomal protein L21 pseudogene 16; ribosomal protein L21 pseudogene 53; ribosomal protein L21 pseudogene 120; ribosomal protein L21 pseudogene 37; ribosomal protein L21 pseudogene 93; ribosomal protein L21 pseudogene 39; ribosomal protein L21 pseudogene 29; ribosomal protein L21 pseudogene 28; ribosomal protein L21 pseudogene 14; ribosomal protein L21 pseudogene 98; ribosomal protein L21 pseudogene 105; ribosomal protein L21 pseudogene 87; ribosomal protein L21 pseudogene 128; ribosomal protein L21 pseudogene 69; ribosomal protein L21 pseudogene 97; ribosomal protein L21; ribosomal protein L21 pseudogene 119; ribosomal protein L21 pseudogene 125
653737	1.07E-10	-	RPL21P20	ribosomal protein L21 pseudogene 134; ribosomal protein L21 pseudogene 80; ribosomal protein L21 pseudogene 20; ribosomal protein L21 pseudogene 46; ribosomal protein L21 pseudogene 45; ribosomal protein L21 pseudogene 131; ribosomal protein L21 pseudogene 16; ribosomal protein L21 pseudogene 53; ribosomal protein L21 pseudogene 120; ribosomal protein L21 pseudogene 37; ribosomal protein L21 pseudogene 93; ribosomal protein L21 pseudogene 39; ribosomal protein L21 pseudogene 29; ribosomal protein L21 pseudogene 28; ribosomal protein L21 pseudogene 14; ribosomal protein L21 pseudogene 98; ribosomal protein L21 pseudogene 105; ribosomal protein L21 pseudogene 87; ribosomal protein L21 pseudogene 128; ribosomal protein L21 pseudogene 69; ribosomal protein L21 pseudogene 97; ribosomal protein L21; ribosomal protein L21 pseudogene 119; ribosomal protein L21 pseudogene 125
653737	1.07E-10	-	rpl21	ribosomal protein L21 pseudogene 134; ribosomal protein L21 pseudogene 80; ribosomal protein L21 pseudogene 20; ribosomal protein L21 pseudogene 46; ribosomal protein L21 pseudogene 45; ribosomal protein L21 pseudogene 131; ribosomal protein L21 pseudogene 16; ribosomal protein L21 pseudogene 53; ribosomal protein L21 pseudogene 120; ribosomal protein L21 pseudogene 37; ribosomal protein L21 pseudogene 93; ribosomal protein L21 pseudogene 39; ribosomal protein L21 pseudogene 29; ribosomal protein L21 pseudogene 28; ribosomal protein L21 pseudogene 14; ribosomal protein L21 pseudogene 98; ribosomal protein L21 pseudogene 105; ribosomal protein L21 pseudogene 87; ribosomal protein L21 pseudogene 128; ribosomal protein L21 pseudogene 69; ribosomal protein L21 pseudogene 97; ribosomal protein L21; ribosomal protein L21 pseudogene 119; ribosomal protein L21 pseudogene 125
653737	1.07E-10	-	RPL21P46	ribosomal protein L21 pseudogene 134; ribosomal protein L21 pseudogene 80; ribosomal protein L21 pseudogene 20; ribosomal protein L21 pseudogene 46; ribosomal protein L21 pseudogene 45; ribosomal protein L21 pseudogene 131; ribosomal protein L21 pseudogene 16; ribosomal protein L21 pseudogene 53; ribosomal protein L21 pseudogene 120; ribosomal protein L21 pseudogene 37; ribosomal protein L21 pseudogene 93; ribosomal protein L21 pseudogene 39; ribosomal protein L21 pseudogene 29; ribosomal protein L21 pseudogene 28; ribosomal protein L21 pseudogene 14; ribosomal protein L21 pseudogene 98; ribosomal protein L21 pseudogene 105; ribosomal protein L21 pseudogene 87; ribosomal protein L21 pseudogene 128; ribosomal protein L21 pseudogene 69; ribosomal protein L21 pseudogene 97; ribosomal protein L21; ribosomal protein L21 pseudogene 119; ribosomal protein L21 pseudogene 125
653737	1.07E-10	-	RPL21P37	ribosomal protein L21 pseudogene 134; ribosomal protein L21 pseudogene 80; ribosomal protein L21 pseudogene 20; ribosomal protein L21 pseudogene 46; ribosomal protein L21 pseudogene 45; ribosomal protein L21 pseudogene 131; ribosomal protein L21 pseudogene 16; ribosomal protein L21 pseudogene 53; ribosomal protein L21 pseudogene 120; ribosomal protein L21 pseudogene 37; ribosomal protein L21 pseudogene 93; ribosomal protein L21 pseudogene 39; ribosomal protein L21 pseudogene 29; ribosomal protein L21 pseudogene 28; ribosomal protein L21 pseudogene 14; ribosomal protein L21 pseudogene 98; ribosomal protein L21 pseudogene 105; ribosomal protein L21 pseudogene 87; ribosomal protein L21 pseudogene 128; ribosomal protein L21 pseudogene 69; ribosomal protein L21 pseudogene 97; ribosomal protein L21; ribosomal protein L21 pseudogene 119; ribosomal protein L21 pseudogene 125
653737	1.07E-10	-	RPL21P53	ribosomal protein L21 pseudogene 134; ribosomal protein L21 pseudogene 80; ribosomal protein L21 pseudogene 20; ribosomal protein L21 pseudogene 46; ribosomal protein L21 pseudogene 45; ribosomal protein L21 pseudogene 131; ribosomal protein L21 pseudogene 16; ribosomal protein L21 pseudogene 53; ribosomal protein L21 pseudogene 120; ribosomal protein L21 pseudogene 37; ribosomal protein L21 pseudogene 93; ribosomal protein L21 pseudogene 39; ribosomal protein L21 pseudogene 29; ribosomal protein L21 pseudogene 28; ribosomal protein L21 pseudogene 14; ribosomal protein L21 pseudogene 98; ribosomal protein L21 pseudogene 105; ribosomal protein L21 pseudogene 87; ribosomal protein L21 pseudogene 128; ribosomal protein L21 pseudogene 69; ribosomal protein L21 pseudogene 97; ribosomal protein L21; ribosomal protein L21 pseudogene 119; ribosomal protein L21 pseudogene 125
653737	1.07E-10	-	RPL21P69	ribosomal protein L21 pseudogene 134; ribosomal protein L21 pseudogene 80; ribosomal protein L21 pseudogene 20; ribosomal protein L21 pseudogene 46; ribosomal protein L21 pseudogene 45; ribosomal protein L21 pseudogene 131; ribosomal protein L21 pseudogene 16; ribosomal protein L21 pseudogene 53; ribosomal protein L21 pseudogene 120; ribosomal protein L21 pseudogene 37; ribosomal protein L21 pseudogene 93; ribosomal protein L21 pseudogene 39; ribosomal protein L21 pseudogene 29; ribosomal protein L21 pseudogene 28; ribosomal protein L21 pseudogene 14; ribosomal protein L21 pseudogene 98; ribosomal protein L21 pseudogene 105; ribosomal protein L21 pseudogene 87; ribosomal protein L21 pseudogene 128; ribosomal protein L21 pseudogene 69; ribosomal protein L21 pseudogene 97; ribosomal protein L21; ribosomal protein L21 pseudogene 119; ribosomal protein L21 pseudogene 125
653737	1.07E-10	-	RPL21P45	ribosomal protein L21 pseudogene 134; ribosomal protein L21 pseudogene 80; ribosomal protein L21 pseudogene 20; ribosomal protein L21 pseudogene 46; ribosomal protein L21 pseudogene 45; ribosomal protein L21 pseudogene 131; ribosomal protein L21 pseudogene 16; ribosomal protein L21 pseudogene 53; ribosomal protein L21 pseudogene 120; ribosomal protein L21 pseudogene 37; ribosomal protein L21 pseudogene 93; ribosomal protein L21 pseudogene 39; ribosomal protein L21 pseudogene 29; ribosomal protein L21 pseudogene 28; ribosomal protein L21 pseudogene 14; ribosomal protein L21 pseudogene 98; ribosomal protein L21 pseudogene 105; ribosomal protein L21 pseudogene 87; ribosomal protein L21 pseudogene 128; ribosomal protein L21 pseudogene 69; ribosomal protein L21 pseudogene 97; ribosomal protein L21; ribosomal protein L21 pseudogene 119; ribosomal protein L21 pseudogene 125
653737	1.07E-10	-	RPL21P97	ribosomal protein L21 pseudogene 134; ribosomal protein L21 pseudogene 80; ribosomal protein L21 pseudogene 20; ribosomal protein L21 pseudogene 46; ribosomal protein L21 pseudogene 45; ribosomal protein L21 pseudogene 131; ribosomal protein L21 pseudogene 16; ribosomal protein L21 pseudogene 53; ribosomal protein L21 pseudogene 120; ribosomal protein L21 pseudogene 37; ribosomal protein L21 pseudogene 93; ribosomal protein L21 pseudogene 39; ribosomal protein L21 pseudogene 29; ribosomal protein L21 pseudogene 28; ribosomal protein L21 pseudogene 14; ribosomal protein L21 pseudogene 98; ribosomal protein L21 pseudogene 105; ribosomal protein L21 pseudogene 87; ribosomal protein L21 pseudogene 128; ribosomal protein L21 pseudogene 69; ribosomal protein L21 pseudogene 97; ribosomal protein L21; ribosomal protein L21 pseudogene 119; ribosomal protein L21 pseudogene 125
653737	1.07E-10	-	RPL21P80	ribosomal protein L21 pseudogene 134; ribosomal protein L21 pseudogene 80; ribosomal protein L21 pseudogene 20; ribosomal protein L21 pseudogene 46; ribosomal protein L21 pseudogene 45; ribosomal protein L21 pseudogene 131; ribosomal protein L21 pseudogene 16; ribosomal protein L21 pseudogene 53; ribosomal protein L21 pseudogene 120; ribosomal protein L21 pseudogene 37; ribosomal protein L21 pseudogene 93; ribosomal protein L21 pseudogene 39; ribosomal protein L21 pseudogene 29; ribosomal protein L21 pseudogene 28; ribosomal protein L21 pseudogene 14; ribosomal protein L21 pseudogene 98; ribosomal protein L21 pseudogene 105; ribosomal protein L21 pseudogene 87; ribosomal protein L21 pseudogene 128; ribosomal protein L21 pseudogene 69; ribosomal protein L21 pseudogene 97; ribosomal protein L21; ribosomal protein L21 pseudogene 119; ribosomal protein L21 pseudogene 125
653737	1.07E-10	-	RPL21P105	ribosomal protein L21 pseudogene 134; ribosomal protein L21 pseudogene 80; ribosomal protein L21 pseudogene 20; ribosomal protein L21 pseudogene 46; ribosomal protein L21 pseudogene 45; ribosomal protein L21 pseudogene 131; ribosomal protein L21 pseudogene 16; ribosomal protein L21 pseudogene 53; ribosomal protein L21 pseudogene 120; ribosomal protein L21 pseudogene 37; ribosomal protein L21 pseudogene 93; ribosomal protein L21 pseudogene 39; ribosomal protein L21 pseudogene 29; ribosomal protein L21 pseudogene 28; ribosomal protein L21 pseudogene 14; ribosomal protein L21 pseudogene 98; ribosomal protein L21 pseudogene 105; ribosomal protein L21 pseudogene 87; ribosomal protein L21 pseudogene 128; ribosomal protein L21 pseudogene 69; ribosomal protein L21 pseudogene 97; ribosomal protein L21; ribosomal protein L21 pseudogene 119; ribosomal protein L21 pseudogene 125
653737	1.07E-10	-	RPL21P29	ribosomal protein L21 pseudogene 134; ribosomal protein L21 pseudogene 80; ribosomal protein L21 pseudogene 20; ribosomal protein L21 pseudogene 46; ribosomal protein L21 pseudogene 45; ribosomal protein L21 pseudogene 131; ribosomal protein L21 pseudogene 16; ribosomal protein L21 pseudogene 53; ribosomal protein L21 pseudogene 120; ribosomal protein L21 pseudogene 37; ribosomal protein L21 pseudogene 93; ribosomal protein L21 pseudogene 39; ribosomal protein L21 pseudogene 29; ribosomal protein L21 pseudogene 28; ribosomal protein L21 pseudogene 14; ribosomal protein L21 pseudogene 98; ribosomal protein L21 pseudogene 105; ribosomal protein L21 pseudogene 87; ribosomal protein L21 pseudogene 128; ribosomal protein L21 pseudogene 69; ribosomal protein L21 pseudogene 97; ribosomal protein L21; ribosomal protein L21 pseudogene 119; ribosomal protein L21 pseudogene 125
653737	1.07E-10	-	RPL21P131	ribosomal protein L21 pseudogene 134; ribosomal protein L21 pseudogene 80; ribosomal protein L21 pseudogene 20; ribosomal protein L21 pseudogene 46; ribosomal protein L21 pseudogene 45; ribosomal protein L21 pseudogene 131; ribosomal protein L21 pseudogene 16; ribosomal protein L21 pseudogene 53; ribosomal protein L21 pseudogene 120; ribosomal protein L21 pseudogene 37; ribosomal protein L21 pseudogene 93; ribosomal protein L21 pseudogene 39; ribosomal protein L21 pseudogene 29; ribosomal protein L21 pseudogene 28; ribosomal protein L21 pseudogene 14; ribosomal protein L21 pseudogene 98; ribosomal protein L21 pseudogene 105; ribosomal protein L21 pseudogene 87; ribosomal protein L21 pseudogene 128; ribosomal protein L21 pseudogene 69; ribosomal protein L21 pseudogene 97; ribosomal protein L21; ribosomal protein L21 pseudogene 119; ribosomal protein L21 pseudogene 125
653737	1.07E-10	-	RPL21P120	ribosomal protein L21 pseudogene 134; ribosomal protein L21 pseudogene 80; ribosomal protein L21 pseudogene 20; ribosomal protein L21 pseudogene 46; ribosomal protein L21 pseudogene 45; ribosomal protein L21 pseudogene 131; ribosomal protein L21 pseudogene 16; ribosomal protein L21 pseudogene 53; ribosomal protein L21 pseudogene 120; ribosomal protein L21 pseudogene 37; ribosomal protein L21 pseudogene 93; ribosomal protein L21 pseudogene 39; ribosomal protein L21 pseudogene 29; ribosomal protein L21 pseudogene 28; ribosomal protein L21 pseudogene 14; ribosomal protein L21 pseudogene 98; ribosomal protein L21 pseudogene 105; ribosomal protein L21 pseudogene 87; ribosomal protein L21 pseudogene 128; ribosomal protein L21 pseudogene 69; ribosomal protein L21 pseudogene 97; ribosomal protein L21; ribosomal protein L21 pseudogene 119; ribosomal protein L21 pseudogene 125
653737	1.07E-10	-	RPL21P87	ribosomal protein L21 pseudogene 134; ribosomal protein L21 pseudogene 80; ribosomal protein L21 pseudogene 20; ribosomal protein L21 pseudogene 46; ribosomal protein L21 pseudogene 45; ribosomal protein L21 pseudogene 131; ribosomal protein L21 pseudogene 16; ribosomal protein L21 pseudogene 53; ribosomal protein L21 pseudogene 120; ribosomal protein L21 pseudogene 37; ribosomal protein L21 pseudogene 93; ribosomal protein L21 pseudogene 39; ribosomal protein L21 pseudogene 29; ribosomal protein L21 pseudogene 28; ribosomal protein L21 pseudogene 14; ribosomal protein L21 pseudogene 98; ribosomal protein L21 pseudogene 105; ribosomal protein L21 pseudogene 87; ribosomal protein L21 pseudogene 128; ribosomal protein L21 pseudogene 69; ribosomal protein L21 pseudogene 97; ribosomal protein L21; ribosomal protein L21 pseudogene 119; ribosomal protein L21 pseudogene 125
653737	1.07E-10	-	RPL21P119	ribosomal protein L21 pseudogene 134; ribosomal protein L21 pseudogene 80; ribosomal protein L21 pseudogene 20; ribosomal protein L21 pseudogene 46; ribosomal protein L21 pseudogene 45; ribosomal protein L21 pseudogene 131; ribosomal protein L21 pseudogene 16; ribosomal protein L21 pseudogene 53; ribosomal protein L21 pseudogene 120; ribosomal protein L21 pseudogene 37; ribosomal protein L21 pseudogene 93; ribosomal protein L21 pseudogene 39; ribosomal protein L21 pseudogene 29; ribosomal protein L21 pseudogene 28; ribosomal protein L21 pseudogene 14; ribosomal protein L21 pseudogene 98; ribosomal protein L21 pseudogene 105; ribosomal protein L21 pseudogene 87; ribosomal protein L21 pseudogene 128; ribosomal protein L21 pseudogene 69; ribosomal protein L21 pseudogene 97; ribosomal protein L21; ribosomal protein L21 pseudogene 119; ribosomal protein L21 pseudogene 125
653737	1.07E-10	-	RPL21P93	ribosomal protein L21 pseudogene 134; ribosomal protein L21 pseudogene 80; ribosomal protein L21 pseudogene 20; ribosomal protein L21 pseudogene 46; ribosomal protein L21 pseudogene 45; ribosomal protein L21 pseudogene 131; ribosomal protein L21 pseudogene 16; ribosomal protein L21 pseudogene 53; ribosomal protein L21 pseudogene 120; ribosomal protein L21 pseudogene 37; ribosomal protein L21 pseudogene 93; ribosomal protein L21 pseudogene 39; ribosomal protein L21 pseudogene 29; ribosomal protein L21 pseudogene 28; ribosomal protein L21 pseudogene 14; ribosomal protein L21 pseudogene 98; ribosomal protein L21 pseudogene 105; ribosomal protein L21 pseudogene 87; ribosomal protein L21 pseudogene 128; ribosomal protein L21 pseudogene 69; ribosomal protein L21 pseudogene 97; ribosomal protein L21; ribosomal protein L21 pseudogene 119; ribosomal protein L21 pseudogene 125
653737	1.07E-10	-	RPL21P39	ribosomal protein L21 pseudogene 134; ribosomal protein L21 pseudogene 80; ribosomal protein L21 pseudogene 20; ribosomal protein L21 pseudogene 46; ribosomal protein L21 pseudogene 45; ribosomal protein L21 pseudogene 131; ribosomal protein L21 pseudogene 16; ribosomal protein L21 pseudogene 53; ribosomal protein L21 pseudogene 120; ribosomal protein L21 pseudogene 37; ribosomal protein L21 pseudogene 93; ribosomal protein L21 pseudogene 39; ribosomal protein L21 pseudogene 29; ribosomal protein L21 pseudogene 28; ribosomal protein L21 pseudogene 14; ribosomal protein L21 pseudogene 98; ribosomal protein L21 pseudogene 105; ribosomal protein L21 pseudogene 87; ribosomal protein L21 pseudogene 128; ribosomal protein L21 pseudogene 69; ribosomal protein L21 pseudogene 97; ribosomal protein L21; ribosomal protein L21 pseudogene 119; ribosomal protein L21 pseudogene 125
653737	1.07E-10	-	RPL21P128	ribosomal protein L21 pseudogene 134; ribosomal protein L21 pseudogene 80; ribosomal protein L21 pseudogene 20; ribosomal protein L21 pseudogene 46; ribosomal protein L21 pseudogene 45; ribosomal protein L21 pseudogene 131; ribosomal protein L21 pseudogene 16; ribosomal protein L21 pseudogene 53; ribosomal protein L21 pseudogene 120; ribosomal protein L21 pseudogene 37; ribosomal protein L21 pseudogene 93; ribosomal protein L21 pseudogene 39; ribosomal protein L21 pseudogene 29; ribosomal protein L21 pseudogene 28; ribosomal protein L21 pseudogene 14; ribosomal protein L21 pseudogene 98; ribosomal protein L21 pseudogene 105; ribosomal protein L21 pseudogene 87; ribosomal protein L21 pseudogene 128; ribosomal protein L21 pseudogene 69; ribosomal protein L21 pseudogene 97; ribosomal protein L21; ribosomal protein L21 pseudogene 119; ribosomal protein L21 pseudogene 125
653737	1.07E-10	-	RPL21P28	ribosomal protein L21 pseudogene 134; ribosomal protein L21 pseudogene 80; ribosomal protein L21 pseudogene 20; ribosomal protein L21 pseudogene 46; ribosomal protein L21 pseudogene 45; ribosomal protein L21 pseudogene 131; ribosomal protein L21 pseudogene 16; ribosomal protein L21 pseudogene 53; ribosomal protein L21 pseudogene 120; ribosomal protein L21 pseudogene 37; ribosomal protein L21 pseudogene 93; ribosomal protein L21 pseudogene 39; ribosomal protein L21 pseudogene 29; ribosomal protein L21 pseudogene 28; ribosomal protein L21 pseudogene 14; ribosomal protein L21 pseudogene 98; ribosomal protein L21 pseudogene 105; ribosomal protein L21 pseudogene 87; ribosomal protein L21 pseudogene 128; ribosomal protein L21 pseudogene 69; ribosomal protein L21 pseudogene 97; ribosomal protein L21; ribosomal protein L21 pseudogene 119; ribosomal protein L21 pseudogene 125
653737	1.07E-10	-	RPL21P125	ribosomal protein L21 pseudogene 134; ribosomal protein L21 pseudogene 80; ribosomal protein L21 pseudogene 20; ribosomal protein L21 pseudogene 46; ribosomal protein L21 pseudogene 45; ribosomal protein L21 pseudogene 131; ribosomal protein L21 pseudogene 16; ribosomal protein L21 pseudogene 53; ribosomal protein L21 pseudogene 120; ribosomal protein L21 pseudogene 37; ribosomal protein L21 pseudogene 93; ribosomal protein L21 pseudogene 39; ribosomal protein L21 pseudogene 29; ribosomal protein L21 pseudogene 28; ribosomal protein L21 pseudogene 14; ribosomal protein L21 pseudogene 98; ribosomal protein L21 pseudogene 105; ribosomal protein L21 pseudogene 87; ribosomal protein L21 pseudogene 128; ribosomal protein L21 pseudogene 69; ribosomal protein L21 pseudogene 97; ribosomal protein L21; ribosomal protein L21 pseudogene 119; ribosomal protein L21 pseudogene 125
653737	1.07E-10	-	RPL21P16	ribosomal protein L21 pseudogene 134; ribosomal protein L21 pseudogene 80; ribosomal protein L21 pseudogene 20; ribosomal protein L21 pseudogene 46; ribosomal protein L21 pseudogene 45; ribosomal protein L21 pseudogene 131; ribosomal protein L21 pseudogene 16; ribosomal protein L21 pseudogene 53; ribosomal protein L21 pseudogene 120; ribosomal protein L21 pseudogene 37; ribosomal protein L21 pseudogene 93; ribosomal protein L21 pseudogene 39; ribosomal protein L21 pseudogene 29; ribosomal protein L21 pseudogene 28; ribosomal protein L21 pseudogene 14; ribosomal protein L21 pseudogene 98; ribosomal protein L21 pseudogene 105; ribosomal protein L21 pseudogene 87; ribosomal protein L21 pseudogene 128; ribosomal protein L21 pseudogene 69; ribosomal protein L21 pseudogene 97; ribosomal protein L21; ribosomal protein L21 pseudogene 119; ribosomal protein L21 pseudogene 125
653773	1.32E-18	-	RPL31P49	ribosomal protein L31 pseudogene 49; ribosomal protein L31 pseudogene 17; ribosomal protein L31
653773	1.32E-18	-	rpl31	ribosomal protein L31 pseudogene 49; ribosomal protein L31 pseudogene 17; ribosomal protein L31
653773	1.32E-18	-	RPL31P17	ribosomal protein L31 pseudogene 49; ribosomal protein L31 pseudogene 17; ribosomal protein L31
653778	4.69E-16	+	NA	NA
653888	4.01E-16	+	LOC653888	"actin related protein 2/3 complex, subunit 1B, 41kDa; similar to Actin-related protein 2/3 complex subunit 1B (ARP2/3 complex 41 kDa subunit) (p41-ARC)"
653888	4.01E-16	+	ARPC1B	"actin related protein 2/3 complex, subunit 1B, 41kDa; similar to Actin-related protein 2/3 complex subunit 1B (ARP2/3 complex 41 kDa subunit) (p41-ARC)"
654103	2.62E-15	+	NA	NA
723790	1.67E-17	+	HIST2H2AA3	"histone cluster 2, H2aa3; histone cluster 2, H2aa4"
723790	1.67E-17	+	HIST2H2AA4	"histone cluster 2, H2aa3; histone cluster 2, H2aa4"
727865	1.41E-19	-	RPL9P32	ribosomal protein L9 pseudogene 32
728126	3.87E-26	-	RPSAP30	ribosomal protein SA pseudogene 30
728139	1.54E-14	-	RPL7AP62	ribosomal protein L7a pseudogene 70; ribosomal protein L7a; ribosomal protein L7a pseudogene 30; ribosomal protein L7a pseudogene 66; ribosomal protein L7a pseudogene 27; ribosomal protein L7a pseudogene 11; ribosomal protein L7a pseudogene 62
728139	1.54E-14	-	RPL7AP70	ribosomal protein L7a pseudogene 70; ribosomal protein L7a; ribosomal protein L7a pseudogene 30; ribosomal protein L7a pseudogene 66; ribosomal protein L7a pseudogene 27; ribosomal protein L7a pseudogene 11; ribosomal protein L7a pseudogene 62
728139	1.54E-14	-	RPL7AP30	ribosomal protein L7a pseudogene 70; ribosomal protein L7a; ribosomal protein L7a pseudogene 30; ribosomal protein L7a pseudogene 66; ribosomal protein L7a pseudogene 27; ribosomal protein L7a pseudogene 11; ribosomal protein L7a pseudogene 62
728139	1.54E-14	-	Rpl7a	ribosomal protein L7a pseudogene 70; ribosomal protein L7a; ribosomal protein L7a pseudogene 30; ribosomal protein L7a pseudogene 66; ribosomal protein L7a pseudogene 27; ribosomal protein L7a pseudogene 11; ribosomal protein L7a pseudogene 62
728139	1.54E-14	-	RPL7AP27	ribosomal protein L7a pseudogene 70; ribosomal protein L7a; ribosomal protein L7a pseudogene 30; ribosomal protein L7a pseudogene 66; ribosomal protein L7a pseudogene 27; ribosomal protein L7a pseudogene 11; ribosomal protein L7a pseudogene 62
728139	1.54E-14	-	RPL7AP11	ribosomal protein L7a pseudogene 70; ribosomal protein L7a; ribosomal protein L7a pseudogene 30; ribosomal protein L7a pseudogene 66; ribosomal protein L7a pseudogene 27; ribosomal protein L7a pseudogene 11; ribosomal protein L7a pseudogene 62
728139	1.54E-14	-	RPL7AP66	ribosomal protein L7a pseudogene 70; ribosomal protein L7a; ribosomal protein L7a pseudogene 30; ribosomal protein L7a pseudogene 66; ribosomal protein L7a pseudogene 27; ribosomal protein L7a pseudogene 11; ribosomal protein L7a pseudogene 62
728358	5.49E-25	+	DEFA1	"defensin, alpha 1"
728358	5.49E-25	+	DEFA1B	"defensin, alpha 1"
728358	7.55E-22	+	DEFA1	"defensin, alpha 1"
728358	7.55E-22	+	DEFA1B	"defensin, alpha 1"
728554	5.74E-23	-	LOC728554	similar to THO complex 3; THO complex 3
728554	5.74E-23	-	THOC3	similar to THO complex 3; THO complex 3
728602	5.87E-08	+	LOC728602	similar to ornithine decarboxylase antizyme 1
728658	6.68E-06	-	Rpl13a	ribosomal protein L13a pseudogene 7; ribosomal protein L13a pseudogene 5; ribosomal protein L13a pseudogene 16; ribosomal protein L13a; ribosomal protein L13a pseudogene 18
728658	6.68E-06	-	RPL13AP16	ribosomal protein L13a pseudogene 7; ribosomal protein L13a pseudogene 5; ribosomal protein L13a pseudogene 16; ribosomal protein L13a; ribosomal protein L13a pseudogene 18
728658	6.68E-06	-	RPL13AP18	ribosomal protein L13a pseudogene 7; ribosomal protein L13a pseudogene 5; ribosomal protein L13a pseudogene 16; ribosomal protein L13a; ribosomal protein L13a pseudogene 18
728658	6.68E-06	-	RPL13AP7	ribosomal protein L13a pseudogene 7; ribosomal protein L13a pseudogene 5; ribosomal protein L13a pseudogene 16; ribosomal protein L13a; ribosomal protein L13a pseudogene 18
728658	6.68E-06	-	RPL13AP5	ribosomal protein L13a pseudogene 7; ribosomal protein L13a pseudogene 5; ribosomal protein L13a pseudogene 16; ribosomal protein L13a; ribosomal protein L13a pseudogene 18
728661	1.22E-26	-	NA	NA
728661	9.45E-18	-	NA	NA
728693	3.51E-10	-	RPL21P37	ribosomal protein L21 pseudogene 134; ribosomal protein L21 pseudogene 80; ribosomal protein L21 pseudogene 20; ribosomal protein L21 pseudogene 46; ribosomal protein L21 pseudogene 45; ribosomal protein L21 pseudogene 131; ribosomal protein L21 pseudogene 16; ribosomal protein L21 pseudogene 53; ribosomal protein L21 pseudogene 120; ribosomal protein L21 pseudogene 37; ribosomal protein L21 pseudogene 93; ribosomal protein L21 pseudogene 39; ribosomal protein L21 pseudogene 29; ribosomal protein L21 pseudogene 28; ribosomal protein L21 pseudogene 14; ribosomal protein L21 pseudogene 98; ribosomal protein L21 pseudogene 105; ribosomal protein L21 pseudogene 87; ribosomal protein L21 pseudogene 128; ribosomal protein L21 pseudogene 69; ribosomal protein L21 pseudogene 97; ribosomal protein L21; ribosomal protein L21 pseudogene 119; ribosomal protein L21 pseudogene 125
728693	3.51E-10	-	RPL21P97	ribosomal protein L21 pseudogene 134; ribosomal protein L21 pseudogene 80; ribosomal protein L21 pseudogene 20; ribosomal protein L21 pseudogene 46; ribosomal protein L21 pseudogene 45; ribosomal protein L21 pseudogene 131; ribosomal protein L21 pseudogene 16; ribosomal protein L21 pseudogene 53; ribosomal protein L21 pseudogene 120; ribosomal protein L21 pseudogene 37; ribosomal protein L21 pseudogene 93; ribosomal protein L21 pseudogene 39; ribosomal protein L21 pseudogene 29; ribosomal protein L21 pseudogene 28; ribosomal protein L21 pseudogene 14; ribosomal protein L21 pseudogene 98; ribosomal protein L21 pseudogene 105; ribosomal protein L21 pseudogene 87; ribosomal protein L21 pseudogene 128; ribosomal protein L21 pseudogene 69; ribosomal protein L21 pseudogene 97; ribosomal protein L21; ribosomal protein L21 pseudogene 119; ribosomal protein L21 pseudogene 125
728693	3.51E-10	-	RPL21P131	ribosomal protein L21 pseudogene 134; ribosomal protein L21 pseudogene 80; ribosomal protein L21 pseudogene 20; ribosomal protein L21 pseudogene 46; ribosomal protein L21 pseudogene 45; ribosomal protein L21 pseudogene 131; ribosomal protein L21 pseudogene 16; ribosomal protein L21 pseudogene 53; ribosomal protein L21 pseudogene 120; ribosomal protein L21 pseudogene 37; ribosomal protein L21 pseudogene 93; ribosomal protein L21 pseudogene 39; ribosomal protein L21 pseudogene 29; ribosomal protein L21 pseudogene 28; ribosomal protein L21 pseudogene 14; ribosomal protein L21 pseudogene 98; ribosomal protein L21 pseudogene 105; ribosomal protein L21 pseudogene 87; ribosomal protein L21 pseudogene 128; ribosomal protein L21 pseudogene 69; ribosomal protein L21 pseudogene 97; ribosomal protein L21; ribosomal protein L21 pseudogene 119; ribosomal protein L21 pseudogene 125
728693	3.51E-10	-	RPL21P105	ribosomal protein L21 pseudogene 134; ribosomal protein L21 pseudogene 80; ribosomal protein L21 pseudogene 20; ribosomal protein L21 pseudogene 46; ribosomal protein L21 pseudogene 45; ribosomal protein L21 pseudogene 131; ribosomal protein L21 pseudogene 16; ribosomal protein L21 pseudogene 53; ribosomal protein L21 pseudogene 120; ribosomal protein L21 pseudogene 37; ribosomal protein L21 pseudogene 93; ribosomal protein L21 pseudogene 39; ribosomal protein L21 pseudogene 29; ribosomal protein L21 pseudogene 28; ribosomal protein L21 pseudogene 14; ribosomal protein L21 pseudogene 98; ribosomal protein L21 pseudogene 105; ribosomal protein L21 pseudogene 87; ribosomal protein L21 pseudogene 128; ribosomal protein L21 pseudogene 69; ribosomal protein L21 pseudogene 97; ribosomal protein L21; ribosomal protein L21 pseudogene 119; ribosomal protein L21 pseudogene 125
728693	3.51E-10	-	RPL21P69	ribosomal protein L21 pseudogene 134; ribosomal protein L21 pseudogene 80; ribosomal protein L21 pseudogene 20; ribosomal protein L21 pseudogene 46; ribosomal protein L21 pseudogene 45; ribosomal protein L21 pseudogene 131; ribosomal protein L21 pseudogene 16; ribosomal protein L21 pseudogene 53; ribosomal protein L21 pseudogene 120; ribosomal protein L21 pseudogene 37; ribosomal protein L21 pseudogene 93; ribosomal protein L21 pseudogene 39; ribosomal protein L21 pseudogene 29; ribosomal protein L21 pseudogene 28; ribosomal protein L21 pseudogene 14; ribosomal protein L21 pseudogene 98; ribosomal protein L21 pseudogene 105; ribosomal protein L21 pseudogene 87; ribosomal protein L21 pseudogene 128; ribosomal protein L21 pseudogene 69; ribosomal protein L21 pseudogene 97; ribosomal protein L21; ribosomal protein L21 pseudogene 119; ribosomal protein L21 pseudogene 125
728693	3.51E-10	-	RPL21P80	ribosomal protein L21 pseudogene 134; ribosomal protein L21 pseudogene 80; ribosomal protein L21 pseudogene 20; ribosomal protein L21 pseudogene 46; ribosomal protein L21 pseudogene 45; ribosomal protein L21 pseudogene 131; ribosomal protein L21 pseudogene 16; ribosomal protein L21 pseudogene 53; ribosomal protein L21 pseudogene 120; ribosomal protein L21 pseudogene 37; ribosomal protein L21 pseudogene 93; ribosomal protein L21 pseudogene 39; ribosomal protein L21 pseudogene 29; ribosomal protein L21 pseudogene 28; ribosomal protein L21 pseudogene 14; ribosomal protein L21 pseudogene 98; ribosomal protein L21 pseudogene 105; ribosomal protein L21 pseudogene 87; ribosomal protein L21 pseudogene 128; ribosomal protein L21 pseudogene 69; ribosomal protein L21 pseudogene 97; ribosomal protein L21; ribosomal protein L21 pseudogene 119; ribosomal protein L21 pseudogene 125
728693	3.51E-10	-	RPL21P39	ribosomal protein L21 pseudogene 134; ribosomal protein L21 pseudogene 80; ribosomal protein L21 pseudogene 20; ribosomal protein L21 pseudogene 46; ribosomal protein L21 pseudogene 45; ribosomal protein L21 pseudogene 131; ribosomal protein L21 pseudogene 16; ribosomal protein L21 pseudogene 53; ribosomal protein L21 pseudogene 120; ribosomal protein L21 pseudogene 37; ribosomal protein L21 pseudogene 93; ribosomal protein L21 pseudogene 39; ribosomal protein L21 pseudogene 29; ribosomal protein L21 pseudogene 28; ribosomal protein L21 pseudogene 14; ribosomal protein L21 pseudogene 98; ribosomal protein L21 pseudogene 105; ribosomal protein L21 pseudogene 87; ribosomal protein L21 pseudogene 128; ribosomal protein L21 pseudogene 69; ribosomal protein L21 pseudogene 97; ribosomal protein L21; ribosomal protein L21 pseudogene 119; ribosomal protein L21 pseudogene 125
728693	3.51E-10	-	RPL21P46	ribosomal protein L21 pseudogene 134; ribosomal protein L21 pseudogene 80; ribosomal protein L21 pseudogene 20; ribosomal protein L21 pseudogene 46; ribosomal protein L21 pseudogene 45; ribosomal protein L21 pseudogene 131; ribosomal protein L21 pseudogene 16; ribosomal protein L21 pseudogene 53; ribosomal protein L21 pseudogene 120; ribosomal protein L21 pseudogene 37; ribosomal protein L21 pseudogene 93; ribosomal protein L21 pseudogene 39; ribosomal protein L21 pseudogene 29; ribosomal protein L21 pseudogene 28; ribosomal protein L21 pseudogene 14; ribosomal protein L21 pseudogene 98; ribosomal protein L21 pseudogene 105; ribosomal protein L21 pseudogene 87; ribosomal protein L21 pseudogene 128; ribosomal protein L21 pseudogene 69; ribosomal protein L21 pseudogene 97; ribosomal protein L21; ribosomal protein L21 pseudogene 119; ribosomal protein L21 pseudogene 125
728693	3.51E-10	-	RPL21P134	ribosomal protein L21 pseudogene 134; ribosomal protein L21 pseudogene 80; ribosomal protein L21 pseudogene 20; ribosomal protein L21 pseudogene 46; ribosomal protein L21 pseudogene 45; ribosomal protein L21 pseudogene 131; ribosomal protein L21 pseudogene 16; ribosomal protein L21 pseudogene 53; ribosomal protein L21 pseudogene 120; ribosomal protein L21 pseudogene 37; ribosomal protein L21 pseudogene 93; ribosomal protein L21 pseudogene 39; ribosomal protein L21 pseudogene 29; ribosomal protein L21 pseudogene 28; ribosomal protein L21 pseudogene 14; ribosomal protein L21 pseudogene 98; ribosomal protein L21 pseudogene 105; ribosomal protein L21 pseudogene 87; ribosomal protein L21 pseudogene 128; ribosomal protein L21 pseudogene 69; ribosomal protein L21 pseudogene 97; ribosomal protein L21; ribosomal protein L21 pseudogene 119; ribosomal protein L21 pseudogene 125
728693	3.51E-10	-	RPL21P29	ribosomal protein L21 pseudogene 134; ribosomal protein L21 pseudogene 80; ribosomal protein L21 pseudogene 20; ribosomal protein L21 pseudogene 46; ribosomal protein L21 pseudogene 45; ribosomal protein L21 pseudogene 131; ribosomal protein L21 pseudogene 16; ribosomal protein L21 pseudogene 53; ribosomal protein L21 pseudogene 120; ribosomal protein L21 pseudogene 37; ribosomal protein L21 pseudogene 93; ribosomal protein L21 pseudogene 39; ribosomal protein L21 pseudogene 29; ribosomal protein L21 pseudogene 28; ribosomal protein L21 pseudogene 14; ribosomal protein L21 pseudogene 98; ribosomal protein L21 pseudogene 105; ribosomal protein L21 pseudogene 87; ribosomal protein L21 pseudogene 128; ribosomal protein L21 pseudogene 69; ribosomal protein L21 pseudogene 97; ribosomal protein L21; ribosomal protein L21 pseudogene 119; ribosomal protein L21 pseudogene 125
728693	3.51E-10	-	RPL21P45	ribosomal protein L21 pseudogene 134; ribosomal protein L21 pseudogene 80; ribosomal protein L21 pseudogene 20; ribosomal protein L21 pseudogene 46; ribosomal protein L21 pseudogene 45; ribosomal protein L21 pseudogene 131; ribosomal protein L21 pseudogene 16; ribosomal protein L21 pseudogene 53; ribosomal protein L21 pseudogene 120; ribosomal protein L21 pseudogene 37; ribosomal protein L21 pseudogene 93; ribosomal protein L21 pseudogene 39; ribosomal protein L21 pseudogene 29; ribosomal protein L21 pseudogene 28; ribosomal protein L21 pseudogene 14; ribosomal protein L21 pseudogene 98; ribosomal protein L21 pseudogene 105; ribosomal protein L21 pseudogene 87; ribosomal protein L21 pseudogene 128; ribosomal protein L21 pseudogene 69; ribosomal protein L21 pseudogene 97; ribosomal protein L21; ribosomal protein L21 pseudogene 119; ribosomal protein L21 pseudogene 125
728693	3.51E-10	-	RPL21P93	ribosomal protein L21 pseudogene 134; ribosomal protein L21 pseudogene 80; ribosomal protein L21 pseudogene 20; ribosomal protein L21 pseudogene 46; ribosomal protein L21 pseudogene 45; ribosomal protein L21 pseudogene 131; ribosomal protein L21 pseudogene 16; ribosomal protein L21 pseudogene 53; ribosomal protein L21 pseudogene 120; ribosomal protein L21 pseudogene 37; ribosomal protein L21 pseudogene 93; ribosomal protein L21 pseudogene 39; ribosomal protein L21 pseudogene 29; ribosomal protein L21 pseudogene 28; ribosomal protein L21 pseudogene 14; ribosomal protein L21 pseudogene 98; ribosomal protein L21 pseudogene 105; ribosomal protein L21 pseudogene 87; ribosomal protein L21 pseudogene 128; ribosomal protein L21 pseudogene 69; ribosomal protein L21 pseudogene 97; ribosomal protein L21; ribosomal protein L21 pseudogene 119; ribosomal protein L21 pseudogene 125
728693	3.51E-10	-	RPL21P120	ribosomal protein L21 pseudogene 134; ribosomal protein L21 pseudogene 80; ribosomal protein L21 pseudogene 20; ribosomal protein L21 pseudogene 46; ribosomal protein L21 pseudogene 45; ribosomal protein L21 pseudogene 131; ribosomal protein L21 pseudogene 16; ribosomal protein L21 pseudogene 53; ribosomal protein L21 pseudogene 120; ribosomal protein L21 pseudogene 37; ribosomal protein L21 pseudogene 93; ribosomal protein L21 pseudogene 39; ribosomal protein L21 pseudogene 29; ribosomal protein L21 pseudogene 28; ribosomal protein L21 pseudogene 14; ribosomal protein L21 pseudogene 98; ribosomal protein L21 pseudogene 105; ribosomal protein L21 pseudogene 87; ribosomal protein L21 pseudogene 128; ribosomal protein L21 pseudogene 69; ribosomal protein L21 pseudogene 97; ribosomal protein L21; ribosomal protein L21 pseudogene 119; ribosomal protein L21 pseudogene 125
728693	3.51E-10	-	RPL21P119	ribosomal protein L21 pseudogene 134; ribosomal protein L21 pseudogene 80; ribosomal protein L21 pseudogene 20; ribosomal protein L21 pseudogene 46; ribosomal protein L21 pseudogene 45; ribosomal protein L21 pseudogene 131; ribosomal protein L21 pseudogene 16; ribosomal protein L21 pseudogene 53; ribosomal protein L21 pseudogene 120; ribosomal protein L21 pseudogene 37; ribosomal protein L21 pseudogene 93; ribosomal protein L21 pseudogene 39; ribosomal protein L21 pseudogene 29; ribosomal protein L21 pseudogene 28; ribosomal protein L21 pseudogene 14; ribosomal protein L21 pseudogene 98; ribosomal protein L21 pseudogene 105; ribosomal protein L21 pseudogene 87; ribosomal protein L21 pseudogene 128; ribosomal protein L21 pseudogene 69; ribosomal protein L21 pseudogene 97; ribosomal protein L21; ribosomal protein L21 pseudogene 119; ribosomal protein L21 pseudogene 125
728693	3.51E-10	-	RPL21P98	ribosomal protein L21 pseudogene 134; ribosomal protein L21 pseudogene 80; ribosomal protein L21 pseudogene 20; ribosomal protein L21 pseudogene 46; ribosomal protein L21 pseudogene 45; ribosomal protein L21 pseudogene 131; ribosomal protein L21 pseudogene 16; ribosomal protein L21 pseudogene 53; ribosomal protein L21 pseudogene 120; ribosomal protein L21 pseudogene 37; ribosomal protein L21 pseudogene 93; ribosomal protein L21 pseudogene 39; ribosomal protein L21 pseudogene 29; ribosomal protein L21 pseudogene 28; ribosomal protein L21 pseudogene 14; ribosomal protein L21 pseudogene 98; ribosomal protein L21 pseudogene 105; ribosomal protein L21 pseudogene 87; ribosomal protein L21 pseudogene 128; ribosomal protein L21 pseudogene 69; ribosomal protein L21 pseudogene 97; ribosomal protein L21; ribosomal protein L21 pseudogene 119; ribosomal protein L21 pseudogene 125
728693	3.51E-10	-	RPL21P20	ribosomal protein L21 pseudogene 134; ribosomal protein L21 pseudogene 80; ribosomal protein L21 pseudogene 20; ribosomal protein L21 pseudogene 46; ribosomal protein L21 pseudogene 45; ribosomal protein L21 pseudogene 131; ribosomal protein L21 pseudogene 16; ribosomal protein L21 pseudogene 53; ribosomal protein L21 pseudogene 120; ribosomal protein L21 pseudogene 37; ribosomal protein L21 pseudogene 93; ribosomal protein L21 pseudogene 39; ribosomal protein L21 pseudogene 29; ribosomal protein L21 pseudogene 28; ribosomal protein L21 pseudogene 14; ribosomal protein L21 pseudogene 98; ribosomal protein L21 pseudogene 105; ribosomal protein L21 pseudogene 87; ribosomal protein L21 pseudogene 128; ribosomal protein L21 pseudogene 69; ribosomal protein L21 pseudogene 97; ribosomal protein L21; ribosomal protein L21 pseudogene 119; ribosomal protein L21 pseudogene 125
728693	3.51E-10	-	RPL21P128	ribosomal protein L21 pseudogene 134; ribosomal protein L21 pseudogene 80; ribosomal protein L21 pseudogene 20; ribosomal protein L21 pseudogene 46; ribosomal protein L21 pseudogene 45; ribosomal protein L21 pseudogene 131; ribosomal protein L21 pseudogene 16; ribosomal protein L21 pseudogene 53; ribosomal protein L21 pseudogene 120; ribosomal protein L21 pseudogene 37; ribosomal protein L21 pseudogene 93; ribosomal protein L21 pseudogene 39; ribosomal protein L21 pseudogene 29; ribosomal protein L21 pseudogene 28; ribosomal protein L21 pseudogene 14; ribosomal protein L21 pseudogene 98; ribosomal protein L21 pseudogene 105; ribosomal protein L21 pseudogene 87; ribosomal protein L21 pseudogene 128; ribosomal protein L21 pseudogene 69; ribosomal protein L21 pseudogene 97; ribosomal protein L21; ribosomal protein L21 pseudogene 119; ribosomal protein L21 pseudogene 125
728693	3.51E-10	-	RPL21P16	ribosomal protein L21 pseudogene 134; ribosomal protein L21 pseudogene 80; ribosomal protein L21 pseudogene 20; ribosomal protein L21 pseudogene 46; ribosomal protein L21 pseudogene 45; ribosomal protein L21 pseudogene 131; ribosomal protein L21 pseudogene 16; ribosomal protein L21 pseudogene 53; ribosomal protein L21 pseudogene 120; ribosomal protein L21 pseudogene 37; ribosomal protein L21 pseudogene 93; ribosomal protein L21 pseudogene 39; ribosomal protein L21 pseudogene 29; ribosomal protein L21 pseudogene 28; ribosomal protein L21 pseudogene 14; ribosomal protein L21 pseudogene 98; ribosomal protein L21 pseudogene 105; ribosomal protein L21 pseudogene 87; ribosomal protein L21 pseudogene 128; ribosomal protein L21 pseudogene 69; ribosomal protein L21 pseudogene 97; ribosomal protein L21; ribosomal protein L21 pseudogene 119; ribosomal protein L21 pseudogene 125
728693	3.51E-10	-	RPL21P14	ribosomal protein L21 pseudogene 134; ribosomal protein L21 pseudogene 80; ribosomal protein L21 pseudogene 20; ribosomal protein L21 pseudogene 46; ribosomal protein L21 pseudogene 45; ribosomal protein L21 pseudogene 131; ribosomal protein L21 pseudogene 16; ribosomal protein L21 pseudogene 53; ribosomal protein L21 pseudogene 120; ribosomal protein L21 pseudogene 37; ribosomal protein L21 pseudogene 93; ribosomal protein L21 pseudogene 39; ribosomal protein L21 pseudogene 29; ribosomal protein L21 pseudogene 28; ribosomal protein L21 pseudogene 14; ribosomal protein L21 pseudogene 98; ribosomal protein L21 pseudogene 105; ribosomal protein L21 pseudogene 87; ribosomal protein L21 pseudogene 128; ribosomal protein L21 pseudogene 69; ribosomal protein L21 pseudogene 97; ribosomal protein L21; ribosomal protein L21 pseudogene 119; ribosomal protein L21 pseudogene 125
728693	3.51E-10	-	RPL21P87	ribosomal protein L21 pseudogene 134; ribosomal protein L21 pseudogene 80; ribosomal protein L21 pseudogene 20; ribosomal protein L21 pseudogene 46; ribosomal protein L21 pseudogene 45; ribosomal protein L21 pseudogene 131; ribosomal protein L21 pseudogene 16; ribosomal protein L21 pseudogene 53; ribosomal protein L21 pseudogene 120; ribosomal protein L21 pseudogene 37; ribosomal protein L21 pseudogene 93; ribosomal protein L21 pseudogene 39; ribosomal protein L21 pseudogene 29; ribosomal protein L21 pseudogene 28; ribosomal protein L21 pseudogene 14; ribosomal protein L21 pseudogene 98; ribosomal protein L21 pseudogene 105; ribosomal protein L21 pseudogene 87; ribosomal protein L21 pseudogene 128; ribosomal protein L21 pseudogene 69; ribosomal protein L21 pseudogene 97; ribosomal protein L21; ribosomal protein L21 pseudogene 119; ribosomal protein L21 pseudogene 125
728693	3.51E-10	-	rpl21	ribosomal protein L21 pseudogene 134; ribosomal protein L21 pseudogene 80; ribosomal protein L21 pseudogene 20; ribosomal protein L21 pseudogene 46; ribosomal protein L21 pseudogene 45; ribosomal protein L21 pseudogene 131; ribosomal protein L21 pseudogene 16; ribosomal protein L21 pseudogene 53; ribosomal protein L21 pseudogene 120; ribosomal protein L21 pseudogene 37; ribosomal protein L21 pseudogene 93; ribosomal protein L21 pseudogene 39; ribosomal protein L21 pseudogene 29; ribosomal protein L21 pseudogene 28; ribosomal protein L21 pseudogene 14; ribosomal protein L21 pseudogene 98; ribosomal protein L21 pseudogene 105; ribosomal protein L21 pseudogene 87; ribosomal protein L21 pseudogene 128; ribosomal protein L21 pseudogene 69; ribosomal protein L21 pseudogene 97; ribosomal protein L21; ribosomal protein L21 pseudogene 119; ribosomal protein L21 pseudogene 125
728693	3.51E-10	-	RPL21P28	ribosomal protein L21 pseudogene 134; ribosomal protein L21 pseudogene 80; ribosomal protein L21 pseudogene 20; ribosomal protein L21 pseudogene 46; ribosomal protein L21 pseudogene 45; ribosomal protein L21 pseudogene 131; ribosomal protein L21 pseudogene 16; ribosomal protein L21 pseudogene 53; ribosomal protein L21 pseudogene 120; ribosomal protein L21 pseudogene 37; ribosomal protein L21 pseudogene 93; ribosomal protein L21 pseudogene 39; ribosomal protein L21 pseudogene 29; ribosomal protein L21 pseudogene 28; ribosomal protein L21 pseudogene 14; ribosomal protein L21 pseudogene 98; ribosomal protein L21 pseudogene 105; ribosomal protein L21 pseudogene 87; ribosomal protein L21 pseudogene 128; ribosomal protein L21 pseudogene 69; ribosomal protein L21 pseudogene 97; ribosomal protein L21; ribosomal protein L21 pseudogene 119; ribosomal protein L21 pseudogene 125
728693	3.51E-10	-	RPL21P125	ribosomal protein L21 pseudogene 134; ribosomal protein L21 pseudogene 80; ribosomal protein L21 pseudogene 20; ribosomal protein L21 pseudogene 46; ribosomal protein L21 pseudogene 45; ribosomal protein L21 pseudogene 131; ribosomal protein L21 pseudogene 16; ribosomal protein L21 pseudogene 53; ribosomal protein L21 pseudogene 120; ribosomal protein L21 pseudogene 37; ribosomal protein L21 pseudogene 93; ribosomal protein L21 pseudogene 39; ribosomal protein L21 pseudogene 29; ribosomal protein L21 pseudogene 28; ribosomal protein L21 pseudogene 14; ribosomal protein L21 pseudogene 98; ribosomal protein L21 pseudogene 105; ribosomal protein L21 pseudogene 87; ribosomal protein L21 pseudogene 128; ribosomal protein L21 pseudogene 69; ribosomal protein L21 pseudogene 97; ribosomal protein L21; ribosomal protein L21 pseudogene 119; ribosomal protein L21 pseudogene 125
728693	3.51E-10	-	RPL21P53	ribosomal protein L21 pseudogene 134; ribosomal protein L21 pseudogene 80; ribosomal protein L21 pseudogene 20; ribosomal protein L21 pseudogene 46; ribosomal protein L21 pseudogene 45; ribosomal protein L21 pseudogene 131; ribosomal protein L21 pseudogene 16; ribosomal protein L21 pseudogene 53; ribosomal protein L21 pseudogene 120; ribosomal protein L21 pseudogene 37; ribosomal protein L21 pseudogene 93; ribosomal protein L21 pseudogene 39; ribosomal protein L21 pseudogene 29; ribosomal protein L21 pseudogene 28; ribosomal protein L21 pseudogene 14; ribosomal protein L21 pseudogene 98; ribosomal protein L21 pseudogene 105; ribosomal protein L21 pseudogene 87; ribosomal protein L21 pseudogene 128; ribosomal protein L21 pseudogene 69; ribosomal protein L21 pseudogene 97; ribosomal protein L21; ribosomal protein L21 pseudogene 119; ribosomal protein L21 pseudogene 125
728782	3.39E-13	-	RPL21P80	ribosomal protein L21 pseudogene 134; ribosomal protein L21 pseudogene 80; ribosomal protein L21 pseudogene 20; ribosomal protein L21 pseudogene 46; ribosomal protein L21 pseudogene 45; ribosomal protein L21 pseudogene 131; ribosomal protein L21 pseudogene 16; ribosomal protein L21 pseudogene 53; ribosomal protein L21 pseudogene 120; ribosomal protein L21 pseudogene 37; ribosomal protein L21 pseudogene 93; ribosomal protein L21 pseudogene 39; ribosomal protein L21 pseudogene 29; ribosomal protein L21 pseudogene 28; ribosomal protein L21 pseudogene 14; ribosomal protein L21 pseudogene 98; ribosomal protein L21 pseudogene 105; ribosomal protein L21 pseudogene 87; ribosomal protein L21 pseudogene 128; ribosomal protein L21 pseudogene 69; ribosomal protein L21 pseudogene 97; ribosomal protein L21; ribosomal protein L21 pseudogene 119; ribosomal protein L21 pseudogene 125
728782	3.39E-13	-	RPL21P131	ribosomal protein L21 pseudogene 134; ribosomal protein L21 pseudogene 80; ribosomal protein L21 pseudogene 20; ribosomal protein L21 pseudogene 46; ribosomal protein L21 pseudogene 45; ribosomal protein L21 pseudogene 131; ribosomal protein L21 pseudogene 16; ribosomal protein L21 pseudogene 53; ribosomal protein L21 pseudogene 120; ribosomal protein L21 pseudogene 37; ribosomal protein L21 pseudogene 93; ribosomal protein L21 pseudogene 39; ribosomal protein L21 pseudogene 29; ribosomal protein L21 pseudogene 28; ribosomal protein L21 pseudogene 14; ribosomal protein L21 pseudogene 98; ribosomal protein L21 pseudogene 105; ribosomal protein L21 pseudogene 87; ribosomal protein L21 pseudogene 128; ribosomal protein L21 pseudogene 69; ribosomal protein L21 pseudogene 97; ribosomal protein L21; ribosomal protein L21 pseudogene 119; ribosomal protein L21 pseudogene 125
728782	3.39E-13	-	rpl21	ribosomal protein L21 pseudogene 134; ribosomal protein L21 pseudogene 80; ribosomal protein L21 pseudogene 20; ribosomal protein L21 pseudogene 46; ribosomal protein L21 pseudogene 45; ribosomal protein L21 pseudogene 131; ribosomal protein L21 pseudogene 16; ribosomal protein L21 pseudogene 53; ribosomal protein L21 pseudogene 120; ribosomal protein L21 pseudogene 37; ribosomal protein L21 pseudogene 93; ribosomal protein L21 pseudogene 39; ribosomal protein L21 pseudogene 29; ribosomal protein L21 pseudogene 28; ribosomal protein L21 pseudogene 14; ribosomal protein L21 pseudogene 98; ribosomal protein L21 pseudogene 105; ribosomal protein L21 pseudogene 87; ribosomal protein L21 pseudogene 128; ribosomal protein L21 pseudogene 69; ribosomal protein L21 pseudogene 97; ribosomal protein L21; ribosomal protein L21 pseudogene 119; ribosomal protein L21 pseudogene 125
728782	3.39E-13	-	RPL21P20	ribosomal protein L21 pseudogene 134; ribosomal protein L21 pseudogene 80; ribosomal protein L21 pseudogene 20; ribosomal protein L21 pseudogene 46; ribosomal protein L21 pseudogene 45; ribosomal protein L21 pseudogene 131; ribosomal protein L21 pseudogene 16; ribosomal protein L21 pseudogene 53; ribosomal protein L21 pseudogene 120; ribosomal protein L21 pseudogene 37; ribosomal protein L21 pseudogene 93; ribosomal protein L21 pseudogene 39; ribosomal protein L21 pseudogene 29; ribosomal protein L21 pseudogene 28; ribosomal protein L21 pseudogene 14; ribosomal protein L21 pseudogene 98; ribosomal protein L21 pseudogene 105; ribosomal protein L21 pseudogene 87; ribosomal protein L21 pseudogene 128; ribosomal protein L21 pseudogene 69; ribosomal protein L21 pseudogene 97; ribosomal protein L21; ribosomal protein L21 pseudogene 119; ribosomal protein L21 pseudogene 125
728782	3.39E-13	-	RPL21P16	ribosomal protein L21 pseudogene 134; ribosomal protein L21 pseudogene 80; ribosomal protein L21 pseudogene 20; ribosomal protein L21 pseudogene 46; ribosomal protein L21 pseudogene 45; ribosomal protein L21 pseudogene 131; ribosomal protein L21 pseudogene 16; ribosomal protein L21 pseudogene 53; ribosomal protein L21 pseudogene 120; ribosomal protein L21 pseudogene 37; ribosomal protein L21 pseudogene 93; ribosomal protein L21 pseudogene 39; ribosomal protein L21 pseudogene 29; ribosomal protein L21 pseudogene 28; ribosomal protein L21 pseudogene 14; ribosomal protein L21 pseudogene 98; ribosomal protein L21 pseudogene 105; ribosomal protein L21 pseudogene 87; ribosomal protein L21 pseudogene 128; ribosomal protein L21 pseudogene 69; ribosomal protein L21 pseudogene 97; ribosomal protein L21; ribosomal protein L21 pseudogene 119; ribosomal protein L21 pseudogene 125
728782	3.39E-13	-	RPL21P45	ribosomal protein L21 pseudogene 134; ribosomal protein L21 pseudogene 80; ribosomal protein L21 pseudogene 20; ribosomal protein L21 pseudogene 46; ribosomal protein L21 pseudogene 45; ribosomal protein L21 pseudogene 131; ribosomal protein L21 pseudogene 16; ribosomal protein L21 pseudogene 53; ribosomal protein L21 pseudogene 120; ribosomal protein L21 pseudogene 37; ribosomal protein L21 pseudogene 93; ribosomal protein L21 pseudogene 39; ribosomal protein L21 pseudogene 29; ribosomal protein L21 pseudogene 28; ribosomal protein L21 pseudogene 14; ribosomal protein L21 pseudogene 98; ribosomal protein L21 pseudogene 105; ribosomal protein L21 pseudogene 87; ribosomal protein L21 pseudogene 128; ribosomal protein L21 pseudogene 69; ribosomal protein L21 pseudogene 97; ribosomal protein L21; ribosomal protein L21 pseudogene 119; ribosomal protein L21 pseudogene 125
728782	3.39E-13	-	RPL21P119	ribosomal protein L21 pseudogene 134; ribosomal protein L21 pseudogene 80; ribosomal protein L21 pseudogene 20; ribosomal protein L21 pseudogene 46; ribosomal protein L21 pseudogene 45; ribosomal protein L21 pseudogene 131; ribosomal protein L21 pseudogene 16; ribosomal protein L21 pseudogene 53; ribosomal protein L21 pseudogene 120; ribosomal protein L21 pseudogene 37; ribosomal protein L21 pseudogene 93; ribosomal protein L21 pseudogene 39; ribosomal protein L21 pseudogene 29; ribosomal protein L21 pseudogene 28; ribosomal protein L21 pseudogene 14; ribosomal protein L21 pseudogene 98; ribosomal protein L21 pseudogene 105; ribosomal protein L21 pseudogene 87; ribosomal protein L21 pseudogene 128; ribosomal protein L21 pseudogene 69; ribosomal protein L21 pseudogene 97; ribosomal protein L21; ribosomal protein L21 pseudogene 119; ribosomal protein L21 pseudogene 125
728782	3.39E-13	-	RPL21P120	ribosomal protein L21 pseudogene 134; ribosomal protein L21 pseudogene 80; ribosomal protein L21 pseudogene 20; ribosomal protein L21 pseudogene 46; ribosomal protein L21 pseudogene 45; ribosomal protein L21 pseudogene 131; ribosomal protein L21 pseudogene 16; ribosomal protein L21 pseudogene 53; ribosomal protein L21 pseudogene 120; ribosomal protein L21 pseudogene 37; ribosomal protein L21 pseudogene 93; ribosomal protein L21 pseudogene 39; ribosomal protein L21 pseudogene 29; ribosomal protein L21 pseudogene 28; ribosomal protein L21 pseudogene 14; ribosomal protein L21 pseudogene 98; ribosomal protein L21 pseudogene 105; ribosomal protein L21 pseudogene 87; ribosomal protein L21 pseudogene 128; ribosomal protein L21 pseudogene 69; ribosomal protein L21 pseudogene 97; ribosomal protein L21; ribosomal protein L21 pseudogene 119; ribosomal protein L21 pseudogene 125
728782	3.39E-13	-	RPL21P28	ribosomal protein L21 pseudogene 134; ribosomal protein L21 pseudogene 80; ribosomal protein L21 pseudogene 20; ribosomal protein L21 pseudogene 46; ribosomal protein L21 pseudogene 45; ribosomal protein L21 pseudogene 131; ribosomal protein L21 pseudogene 16; ribosomal protein L21 pseudogene 53; ribosomal protein L21 pseudogene 120; ribosomal protein L21 pseudogene 37; ribosomal protein L21 pseudogene 93; ribosomal protein L21 pseudogene 39; ribosomal protein L21 pseudogene 29; ribosomal protein L21 pseudogene 28; ribosomal protein L21 pseudogene 14; ribosomal protein L21 pseudogene 98; ribosomal protein L21 pseudogene 105; ribosomal protein L21 pseudogene 87; ribosomal protein L21 pseudogene 128; ribosomal protein L21 pseudogene 69; ribosomal protein L21 pseudogene 97; ribosomal protein L21; ribosomal protein L21 pseudogene 119; ribosomal protein L21 pseudogene 125
728782	3.39E-13	-	RPL21P53	ribosomal protein L21 pseudogene 134; ribosomal protein L21 pseudogene 80; ribosomal protein L21 pseudogene 20; ribosomal protein L21 pseudogene 46; ribosomal protein L21 pseudogene 45; ribosomal protein L21 pseudogene 131; ribosomal protein L21 pseudogene 16; ribosomal protein L21 pseudogene 53; ribosomal protein L21 pseudogene 120; ribosomal protein L21 pseudogene 37; ribosomal protein L21 pseudogene 93; ribosomal protein L21 pseudogene 39; ribosomal protein L21 pseudogene 29; ribosomal protein L21 pseudogene 28; ribosomal protein L21 pseudogene 14; ribosomal protein L21 pseudogene 98; ribosomal protein L21 pseudogene 105; ribosomal protein L21 pseudogene 87; ribosomal protein L21 pseudogene 128; ribosomal protein L21 pseudogene 69; ribosomal protein L21 pseudogene 97; ribosomal protein L21; ribosomal protein L21 pseudogene 119; ribosomal protein L21 pseudogene 125
728782	3.39E-13	-	RPL21P125	ribosomal protein L21 pseudogene 134; ribosomal protein L21 pseudogene 80; ribosomal protein L21 pseudogene 20; ribosomal protein L21 pseudogene 46; ribosomal protein L21 pseudogene 45; ribosomal protein L21 pseudogene 131; ribosomal protein L21 pseudogene 16; ribosomal protein L21 pseudogene 53; ribosomal protein L21 pseudogene 120; ribosomal protein L21 pseudogene 37; ribosomal protein L21 pseudogene 93; ribosomal protein L21 pseudogene 39; ribosomal protein L21 pseudogene 29; ribosomal protein L21 pseudogene 28; ribosomal protein L21 pseudogene 14; ribosomal protein L21 pseudogene 98; ribosomal protein L21 pseudogene 105; ribosomal protein L21 pseudogene 87; ribosomal protein L21 pseudogene 128; ribosomal protein L21 pseudogene 69; ribosomal protein L21 pseudogene 97; ribosomal protein L21; ribosomal protein L21 pseudogene 119; ribosomal protein L21 pseudogene 125
728782	3.39E-13	-	RPL21P134	ribosomal protein L21 pseudogene 134; ribosomal protein L21 pseudogene 80; ribosomal protein L21 pseudogene 20; ribosomal protein L21 pseudogene 46; ribosomal protein L21 pseudogene 45; ribosomal protein L21 pseudogene 131; ribosomal protein L21 pseudogene 16; ribosomal protein L21 pseudogene 53; ribosomal protein L21 pseudogene 120; ribosomal protein L21 pseudogene 37; ribosomal protein L21 pseudogene 93; ribosomal protein L21 pseudogene 39; ribosomal protein L21 pseudogene 29; ribosomal protein L21 pseudogene 28; ribosomal protein L21 pseudogene 14; ribosomal protein L21 pseudogene 98; ribosomal protein L21 pseudogene 105; ribosomal protein L21 pseudogene 87; ribosomal protein L21 pseudogene 128; ribosomal protein L21 pseudogene 69; ribosomal protein L21 pseudogene 97; ribosomal protein L21; ribosomal protein L21 pseudogene 119; ribosomal protein L21 pseudogene 125
728782	3.39E-13	-	RPL21P14	ribosomal protein L21 pseudogene 134; ribosomal protein L21 pseudogene 80; ribosomal protein L21 pseudogene 20; ribosomal protein L21 pseudogene 46; ribosomal protein L21 pseudogene 45; ribosomal protein L21 pseudogene 131; ribosomal protein L21 pseudogene 16; ribosomal protein L21 pseudogene 53; ribosomal protein L21 pseudogene 120; ribosomal protein L21 pseudogene 37; ribosomal protein L21 pseudogene 93; ribosomal protein L21 pseudogene 39; ribosomal protein L21 pseudogene 29; ribosomal protein L21 pseudogene 28; ribosomal protein L21 pseudogene 14; ribosomal protein L21 pseudogene 98; ribosomal protein L21 pseudogene 105; ribosomal protein L21 pseudogene 87; ribosomal protein L21 pseudogene 128; ribosomal protein L21 pseudogene 69; ribosomal protein L21 pseudogene 97; ribosomal protein L21; ribosomal protein L21 pseudogene 119; ribosomal protein L21 pseudogene 125
728782	3.39E-13	-	RPL21P93	ribosomal protein L21 pseudogene 134; ribosomal protein L21 pseudogene 80; ribosomal protein L21 pseudogene 20; ribosomal protein L21 pseudogene 46; ribosomal protein L21 pseudogene 45; ribosomal protein L21 pseudogene 131; ribosomal protein L21 pseudogene 16; ribosomal protein L21 pseudogene 53; ribosomal protein L21 pseudogene 120; ribosomal protein L21 pseudogene 37; ribosomal protein L21 pseudogene 93; ribosomal protein L21 pseudogene 39; ribosomal protein L21 pseudogene 29; ribosomal protein L21 pseudogene 28; ribosomal protein L21 pseudogene 14; ribosomal protein L21 pseudogene 98; ribosomal protein L21 pseudogene 105; ribosomal protein L21 pseudogene 87; ribosomal protein L21 pseudogene 128; ribosomal protein L21 pseudogene 69; ribosomal protein L21 pseudogene 97; ribosomal protein L21; ribosomal protein L21 pseudogene 119; ribosomal protein L21 pseudogene 125
728782	3.39E-13	-	RPL21P46	ribosomal protein L21 pseudogene 134; ribosomal protein L21 pseudogene 80; ribosomal protein L21 pseudogene 20; ribosomal protein L21 pseudogene 46; ribosomal protein L21 pseudogene 45; ribosomal protein L21 pseudogene 131; ribosomal protein L21 pseudogene 16; ribosomal protein L21 pseudogene 53; ribosomal protein L21 pseudogene 120; ribosomal protein L21 pseudogene 37; ribosomal protein L21 pseudogene 93; ribosomal protein L21 pseudogene 39; ribosomal protein L21 pseudogene 29; ribosomal protein L21 pseudogene 28; ribosomal protein L21 pseudogene 14; ribosomal protein L21 pseudogene 98; ribosomal protein L21 pseudogene 105; ribosomal protein L21 pseudogene 87; ribosomal protein L21 pseudogene 128; ribosomal protein L21 pseudogene 69; ribosomal protein L21 pseudogene 97; ribosomal protein L21; ribosomal protein L21 pseudogene 119; ribosomal protein L21 pseudogene 125
728782	3.39E-13	-	RPL21P87	ribosomal protein L21 pseudogene 134; ribosomal protein L21 pseudogene 80; ribosomal protein L21 pseudogene 20; ribosomal protein L21 pseudogene 46; ribosomal protein L21 pseudogene 45; ribosomal protein L21 pseudogene 131; ribosomal protein L21 pseudogene 16; ribosomal protein L21 pseudogene 53; ribosomal protein L21 pseudogene 120; ribosomal protein L21 pseudogene 37; ribosomal protein L21 pseudogene 93; ribosomal protein L21 pseudogene 39; ribosomal protein L21 pseudogene 29; ribosomal protein L21 pseudogene 28; ribosomal protein L21 pseudogene 14; ribosomal protein L21 pseudogene 98; ribosomal protein L21 pseudogene 105; ribosomal protein L21 pseudogene 87; ribosomal protein L21 pseudogene 128; ribosomal protein L21 pseudogene 69; ribosomal protein L21 pseudogene 97; ribosomal protein L21; ribosomal protein L21 pseudogene 119; ribosomal protein L21 pseudogene 125
728782	3.39E-13	-	RPL21P98	ribosomal protein L21 pseudogene 134; ribosomal protein L21 pseudogene 80; ribosomal protein L21 pseudogene 20; ribosomal protein L21 pseudogene 46; ribosomal protein L21 pseudogene 45; ribosomal protein L21 pseudogene 131; ribosomal protein L21 pseudogene 16; ribosomal protein L21 pseudogene 53; ribosomal protein L21 pseudogene 120; ribosomal protein L21 pseudogene 37; ribosomal protein L21 pseudogene 93; ribosomal protein L21 pseudogene 39; ribosomal protein L21 pseudogene 29; ribosomal protein L21 pseudogene 28; ribosomal protein L21 pseudogene 14; ribosomal protein L21 pseudogene 98; ribosomal protein L21 pseudogene 105; ribosomal protein L21 pseudogene 87; ribosomal protein L21 pseudogene 128; ribosomal protein L21 pseudogene 69; ribosomal protein L21 pseudogene 97; ribosomal protein L21; ribosomal protein L21 pseudogene 119; ribosomal protein L21 pseudogene 125
728782	3.39E-13	-	RPL21P39	ribosomal protein L21 pseudogene 134; ribosomal protein L21 pseudogene 80; ribosomal protein L21 pseudogene 20; ribosomal protein L21 pseudogene 46; ribosomal protein L21 pseudogene 45; ribosomal protein L21 pseudogene 131; ribosomal protein L21 pseudogene 16; ribosomal protein L21 pseudogene 53; ribosomal protein L21 pseudogene 120; ribosomal protein L21 pseudogene 37; ribosomal protein L21 pseudogene 93; ribosomal protein L21 pseudogene 39; ribosomal protein L21 pseudogene 29; ribosomal protein L21 pseudogene 28; ribosomal protein L21 pseudogene 14; ribosomal protein L21 pseudogene 98; ribosomal protein L21 pseudogene 105; ribosomal protein L21 pseudogene 87; ribosomal protein L21 pseudogene 128; ribosomal protein L21 pseudogene 69; ribosomal protein L21 pseudogene 97; ribosomal protein L21; ribosomal protein L21 pseudogene 119; ribosomal protein L21 pseudogene 125
728782	3.39E-13	-	RPL21P105	ribosomal protein L21 pseudogene 134; ribosomal protein L21 pseudogene 80; ribosomal protein L21 pseudogene 20; ribosomal protein L21 pseudogene 46; ribosomal protein L21 pseudogene 45; ribosomal protein L21 pseudogene 131; ribosomal protein L21 pseudogene 16; ribosomal protein L21 pseudogene 53; ribosomal protein L21 pseudogene 120; ribosomal protein L21 pseudogene 37; ribosomal protein L21 pseudogene 93; ribosomal protein L21 pseudogene 39; ribosomal protein L21 pseudogene 29; ribosomal protein L21 pseudogene 28; ribosomal protein L21 pseudogene 14; ribosomal protein L21 pseudogene 98; ribosomal protein L21 pseudogene 105; ribosomal protein L21 pseudogene 87; ribosomal protein L21 pseudogene 128; ribosomal protein L21 pseudogene 69; ribosomal protein L21 pseudogene 97; ribosomal protein L21; ribosomal protein L21 pseudogene 119; ribosomal protein L21 pseudogene 125
728782	3.39E-13	-	RPL21P29	ribosomal protein L21 pseudogene 134; ribosomal protein L21 pseudogene 80; ribosomal protein L21 pseudogene 20; ribosomal protein L21 pseudogene 46; ribosomal protein L21 pseudogene 45; ribosomal protein L21 pseudogene 131; ribosomal protein L21 pseudogene 16; ribosomal protein L21 pseudogene 53; ribosomal protein L21 pseudogene 120; ribosomal protein L21 pseudogene 37; ribosomal protein L21 pseudogene 93; ribosomal protein L21 pseudogene 39; ribosomal protein L21 pseudogene 29; ribosomal protein L21 pseudogene 28; ribosomal protein L21 pseudogene 14; ribosomal protein L21 pseudogene 98; ribosomal protein L21 pseudogene 105; ribosomal protein L21 pseudogene 87; ribosomal protein L21 pseudogene 128; ribosomal protein L21 pseudogene 69; ribosomal protein L21 pseudogene 97; ribosomal protein L21; ribosomal protein L21 pseudogene 119; ribosomal protein L21 pseudogene 125
728782	3.39E-13	-	RPL21P37	ribosomal protein L21 pseudogene 134; ribosomal protein L21 pseudogene 80; ribosomal protein L21 pseudogene 20; ribosomal protein L21 pseudogene 46; ribosomal protein L21 pseudogene 45; ribosomal protein L21 pseudogene 131; ribosomal protein L21 pseudogene 16; ribosomal protein L21 pseudogene 53; ribosomal protein L21 pseudogene 120; ribosomal protein L21 pseudogene 37; ribosomal protein L21 pseudogene 93; ribosomal protein L21 pseudogene 39; ribosomal protein L21 pseudogene 29; ribosomal protein L21 pseudogene 28; ribosomal protein L21 pseudogene 14; ribosomal protein L21 pseudogene 98; ribosomal protein L21 pseudogene 105; ribosomal protein L21 pseudogene 87; ribosomal protein L21 pseudogene 128; ribosomal protein L21 pseudogene 69; ribosomal protein L21 pseudogene 97; ribosomal protein L21; ribosomal protein L21 pseudogene 119; ribosomal protein L21 pseudogene 125
728782	3.39E-13	-	RPL21P69	ribosomal protein L21 pseudogene 134; ribosomal protein L21 pseudogene 80; ribosomal protein L21 pseudogene 20; ribosomal protein L21 pseudogene 46; ribosomal protein L21 pseudogene 45; ribosomal protein L21 pseudogene 131; ribosomal protein L21 pseudogene 16; ribosomal protein L21 pseudogene 53; ribosomal protein L21 pseudogene 120; ribosomal protein L21 pseudogene 37; ribosomal protein L21 pseudogene 93; ribosomal protein L21 pseudogene 39; ribosomal protein L21 pseudogene 29; ribosomal protein L21 pseudogene 28; ribosomal protein L21 pseudogene 14; ribosomal protein L21 pseudogene 98; ribosomal protein L21 pseudogene 105; ribosomal protein L21 pseudogene 87; ribosomal protein L21 pseudogene 128; ribosomal protein L21 pseudogene 69; ribosomal protein L21 pseudogene 97; ribosomal protein L21; ribosomal protein L21 pseudogene 119; ribosomal protein L21 pseudogene 125
728782	3.39E-13	-	RPL21P128	ribosomal protein L21 pseudogene 134; ribosomal protein L21 pseudogene 80; ribosomal protein L21 pseudogene 20; ribosomal protein L21 pseudogene 46; ribosomal protein L21 pseudogene 45; ribosomal protein L21 pseudogene 131; ribosomal protein L21 pseudogene 16; ribosomal protein L21 pseudogene 53; ribosomal protein L21 pseudogene 120; ribosomal protein L21 pseudogene 37; ribosomal protein L21 pseudogene 93; ribosomal protein L21 pseudogene 39; ribosomal protein L21 pseudogene 29; ribosomal protein L21 pseudogene 28; ribosomal protein L21 pseudogene 14; ribosomal protein L21 pseudogene 98; ribosomal protein L21 pseudogene 105; ribosomal protein L21 pseudogene 87; ribosomal protein L21 pseudogene 128; ribosomal protein L21 pseudogene 69; ribosomal protein L21 pseudogene 97; ribosomal protein L21; ribosomal protein L21 pseudogene 119; ribosomal protein L21 pseudogene 125
728782	3.39E-13	-	RPL21P97	ribosomal protein L21 pseudogene 134; ribosomal protein L21 pseudogene 80; ribosomal protein L21 pseudogene 20; ribosomal protein L21 pseudogene 46; ribosomal protein L21 pseudogene 45; ribosomal protein L21 pseudogene 131; ribosomal protein L21 pseudogene 16; ribosomal protein L21 pseudogene 53; ribosomal protein L21 pseudogene 120; ribosomal protein L21 pseudogene 37; ribosomal protein L21 pseudogene 93; ribosomal protein L21 pseudogene 39; ribosomal protein L21 pseudogene 29; ribosomal protein L21 pseudogene 28; ribosomal protein L21 pseudogene 14; ribosomal protein L21 pseudogene 98; ribosomal protein L21 pseudogene 105; ribosomal protein L21 pseudogene 87; ribosomal protein L21 pseudogene 128; ribosomal protein L21 pseudogene 69; ribosomal protein L21 pseudogene 97; ribosomal protein L21; ribosomal protein L21 pseudogene 119; ribosomal protein L21 pseudogene 125
728835	2.25E-15	+	NA	NA
729009	1.79E-08	+	FTHL20	"ferritin, heavy polypeptide 1; ferritin, heavy polypeptide-like 16; similar to ferritin, heavy polypeptide 1; ferritin, heavy polypeptide-like 3 pseudogene"
729009	1.79E-08	+	FTHL16	"ferritin, heavy polypeptide 1; ferritin, heavy polypeptide-like 16; similar to ferritin, heavy polypeptide 1; ferritin, heavy polypeptide-like 3 pseudogene"
729009	1.79E-08	+	FTHL3	"ferritin, heavy polypeptide 1; ferritin, heavy polypeptide-like 16; similar to ferritin, heavy polypeptide 1; ferritin, heavy polypeptide-like 3 pseudogene"
729009	1.79E-08	+	FTH1	"ferritin, heavy polypeptide 1; ferritin, heavy polypeptide-like 16; similar to ferritin, heavy polypeptide 1; ferritin, heavy polypeptide-like 3 pseudogene"
729102	3.54E-37	-	LOC729102	similar to heterogeneous nuclear ribonucleoprotein A1
729148	3.00E-25	-	LOC729148	nuclear undecaprenyl pyrophosphate synthase 1 pseudogene; nuclear undecaprenyl pyrophosphate synthase 1 homolog (S. cerevisiae)
729148	3.00E-25	-	NUS1	nuclear undecaprenyl pyrophosphate synthase 1 pseudogene; nuclear undecaprenyl pyrophosphate synthase 1 homolog (S. cerevisiae)
729301	5.04E-11	-	RPL17P34	ribosomal protein L17 pseudogene 22; ribosomal protein L17 pseudogene 36; ribosomal protein L17 pseudogene 20; similar to ribosomal protein L17; ribosomal protein L17 pseudogene 33; ribosomal protein L17 pseudogene 34; ribosomal protein L17 pseudogene 9; ribosomal protein L17; ribosomal protein L17 pseudogene 18; ribosomal protein L17 pseudogene 7; ribosomal protein L17 pseudogene 39
729301	5.04E-11	-	RpL17	ribosomal protein L17 pseudogene 22; ribosomal protein L17 pseudogene 36; ribosomal protein L17 pseudogene 20; similar to ribosomal protein L17; ribosomal protein L17 pseudogene 33; ribosomal protein L17 pseudogene 34; ribosomal protein L17 pseudogene 9; ribosomal protein L17; ribosomal protein L17 pseudogene 18; ribosomal protein L17 pseudogene 7; ribosomal protein L17 pseudogene 39
729301	5.04E-11	-	RPL17P18	ribosomal protein L17 pseudogene 22; ribosomal protein L17 pseudogene 36; ribosomal protein L17 pseudogene 20; similar to ribosomal protein L17; ribosomal protein L17 pseudogene 33; ribosomal protein L17 pseudogene 34; ribosomal protein L17 pseudogene 9; ribosomal protein L17; ribosomal protein L17 pseudogene 18; ribosomal protein L17 pseudogene 7; ribosomal protein L17 pseudogene 39
729301	5.04E-11	-	RPL17P36	ribosomal protein L17 pseudogene 22; ribosomal protein L17 pseudogene 36; ribosomal protein L17 pseudogene 20; similar to ribosomal protein L17; ribosomal protein L17 pseudogene 33; ribosomal protein L17 pseudogene 34; ribosomal protein L17 pseudogene 9; ribosomal protein L17; ribosomal protein L17 pseudogene 18; ribosomal protein L17 pseudogene 7; ribosomal protein L17 pseudogene 39
729301	5.04E-11	-	RPL17P33	ribosomal protein L17 pseudogene 22; ribosomal protein L17 pseudogene 36; ribosomal protein L17 pseudogene 20; similar to ribosomal protein L17; ribosomal protein L17 pseudogene 33; ribosomal protein L17 pseudogene 34; ribosomal protein L17 pseudogene 9; ribosomal protein L17; ribosomal protein L17 pseudogene 18; ribosomal protein L17 pseudogene 7; ribosomal protein L17 pseudogene 39
729301	5.04E-11	-	RPL17P39	ribosomal protein L17 pseudogene 22; ribosomal protein L17 pseudogene 36; ribosomal protein L17 pseudogene 20; similar to ribosomal protein L17; ribosomal protein L17 pseudogene 33; ribosomal protein L17 pseudogene 34; ribosomal protein L17 pseudogene 9; ribosomal protein L17; ribosomal protein L17 pseudogene 18; ribosomal protein L17 pseudogene 7; ribosomal protein L17 pseudogene 39
729301	5.04E-11	-	LOC729046	ribosomal protein L17 pseudogene 22; ribosomal protein L17 pseudogene 36; ribosomal protein L17 pseudogene 20; similar to ribosomal protein L17; ribosomal protein L17 pseudogene 33; ribosomal protein L17 pseudogene 34; ribosomal protein L17 pseudogene 9; ribosomal protein L17; ribosomal protein L17 pseudogene 18; ribosomal protein L17 pseudogene 7; ribosomal protein L17 pseudogene 39
729301	5.04E-11	-	RPL17P7	ribosomal protein L17 pseudogene 22; ribosomal protein L17 pseudogene 36; ribosomal protein L17 pseudogene 20; similar to ribosomal protein L17; ribosomal protein L17 pseudogene 33; ribosomal protein L17 pseudogene 34; ribosomal protein L17 pseudogene 9; ribosomal protein L17; ribosomal protein L17 pseudogene 18; ribosomal protein L17 pseudogene 7; ribosomal protein L17 pseudogene 39
729301	5.04E-11	-	RPL17P22	ribosomal protein L17 pseudogene 22; ribosomal protein L17 pseudogene 36; ribosomal protein L17 pseudogene 20; similar to ribosomal protein L17; ribosomal protein L17 pseudogene 33; ribosomal protein L17 pseudogene 34; ribosomal protein L17 pseudogene 9; ribosomal protein L17; ribosomal protein L17 pseudogene 18; ribosomal protein L17 pseudogene 7; ribosomal protein L17 pseudogene 39
729301	5.04E-11	-	RPL17P9	ribosomal protein L17 pseudogene 22; ribosomal protein L17 pseudogene 36; ribosomal protein L17 pseudogene 20; similar to ribosomal protein L17; ribosomal protein L17 pseudogene 33; ribosomal protein L17 pseudogene 34; ribosomal protein L17 pseudogene 9; ribosomal protein L17; ribosomal protein L17 pseudogene 18; ribosomal protein L17 pseudogene 7; ribosomal protein L17 pseudogene 39
729301	5.04E-11	-	RPL17P20	ribosomal protein L17 pseudogene 22; ribosomal protein L17 pseudogene 36; ribosomal protein L17 pseudogene 20; similar to ribosomal protein L17; ribosomal protein L17 pseudogene 33; ribosomal protein L17 pseudogene 34; ribosomal protein L17 pseudogene 9; ribosomal protein L17; ribosomal protein L17 pseudogene 18; ribosomal protein L17 pseudogene 7; ribosomal protein L17 pseudogene 39
729402	3.77E-12	-	RPL21P53	ribosomal protein L21 pseudogene 134; ribosomal protein L21 pseudogene 80; ribosomal protein L21 pseudogene 20; ribosomal protein L21 pseudogene 46; ribosomal protein L21 pseudogene 45; ribosomal protein L21 pseudogene 131; ribosomal protein L21 pseudogene 16; ribosomal protein L21 pseudogene 53; ribosomal protein L21 pseudogene 120; ribosomal protein L21 pseudogene 37; ribosomal protein L21 pseudogene 93; ribosomal protein L21 pseudogene 39; ribosomal protein L21 pseudogene 29; ribosomal protein L21 pseudogene 28; ribosomal protein L21 pseudogene 14; ribosomal protein L21 pseudogene 98; ribosomal protein L21 pseudogene 105; ribosomal protein L21 pseudogene 87; ribosomal protein L21 pseudogene 128; ribosomal protein L21 pseudogene 69; ribosomal protein L21 pseudogene 97; ribosomal protein L21; ribosomal protein L21 pseudogene 119; ribosomal protein L21 pseudogene 125
729402	3.77E-12	-	RPL21P128	ribosomal protein L21 pseudogene 134; ribosomal protein L21 pseudogene 80; ribosomal protein L21 pseudogene 20; ribosomal protein L21 pseudogene 46; ribosomal protein L21 pseudogene 45; ribosomal protein L21 pseudogene 131; ribosomal protein L21 pseudogene 16; ribosomal protein L21 pseudogene 53; ribosomal protein L21 pseudogene 120; ribosomal protein L21 pseudogene 37; ribosomal protein L21 pseudogene 93; ribosomal protein L21 pseudogene 39; ribosomal protein L21 pseudogene 29; ribosomal protein L21 pseudogene 28; ribosomal protein L21 pseudogene 14; ribosomal protein L21 pseudogene 98; ribosomal protein L21 pseudogene 105; ribosomal protein L21 pseudogene 87; ribosomal protein L21 pseudogene 128; ribosomal protein L21 pseudogene 69; ribosomal protein L21 pseudogene 97; ribosomal protein L21; ribosomal protein L21 pseudogene 119; ribosomal protein L21 pseudogene 125
729402	3.77E-12	-	RPL21P37	ribosomal protein L21 pseudogene 134; ribosomal protein L21 pseudogene 80; ribosomal protein L21 pseudogene 20; ribosomal protein L21 pseudogene 46; ribosomal protein L21 pseudogene 45; ribosomal protein L21 pseudogene 131; ribosomal protein L21 pseudogene 16; ribosomal protein L21 pseudogene 53; ribosomal protein L21 pseudogene 120; ribosomal protein L21 pseudogene 37; ribosomal protein L21 pseudogene 93; ribosomal protein L21 pseudogene 39; ribosomal protein L21 pseudogene 29; ribosomal protein L21 pseudogene 28; ribosomal protein L21 pseudogene 14; ribosomal protein L21 pseudogene 98; ribosomal protein L21 pseudogene 105; ribosomal protein L21 pseudogene 87; ribosomal protein L21 pseudogene 128; ribosomal protein L21 pseudogene 69; ribosomal protein L21 pseudogene 97; ribosomal protein L21; ribosomal protein L21 pseudogene 119; ribosomal protein L21 pseudogene 125
729402	3.77E-12	-	RPL21P45	ribosomal protein L21 pseudogene 134; ribosomal protein L21 pseudogene 80; ribosomal protein L21 pseudogene 20; ribosomal protein L21 pseudogene 46; ribosomal protein L21 pseudogene 45; ribosomal protein L21 pseudogene 131; ribosomal protein L21 pseudogene 16; ribosomal protein L21 pseudogene 53; ribosomal protein L21 pseudogene 120; ribosomal protein L21 pseudogene 37; ribosomal protein L21 pseudogene 93; ribosomal protein L21 pseudogene 39; ribosomal protein L21 pseudogene 29; ribosomal protein L21 pseudogene 28; ribosomal protein L21 pseudogene 14; ribosomal protein L21 pseudogene 98; ribosomal protein L21 pseudogene 105; ribosomal protein L21 pseudogene 87; ribosomal protein L21 pseudogene 128; ribosomal protein L21 pseudogene 69; ribosomal protein L21 pseudogene 97; ribosomal protein L21; ribosomal protein L21 pseudogene 119; ribosomal protein L21 pseudogene 125
729402	3.77E-12	-	RPL21P39	ribosomal protein L21 pseudogene 134; ribosomal protein L21 pseudogene 80; ribosomal protein L21 pseudogene 20; ribosomal protein L21 pseudogene 46; ribosomal protein L21 pseudogene 45; ribosomal protein L21 pseudogene 131; ribosomal protein L21 pseudogene 16; ribosomal protein L21 pseudogene 53; ribosomal protein L21 pseudogene 120; ribosomal protein L21 pseudogene 37; ribosomal protein L21 pseudogene 93; ribosomal protein L21 pseudogene 39; ribosomal protein L21 pseudogene 29; ribosomal protein L21 pseudogene 28; ribosomal protein L21 pseudogene 14; ribosomal protein L21 pseudogene 98; ribosomal protein L21 pseudogene 105; ribosomal protein L21 pseudogene 87; ribosomal protein L21 pseudogene 128; ribosomal protein L21 pseudogene 69; ribosomal protein L21 pseudogene 97; ribosomal protein L21; ribosomal protein L21 pseudogene 119; ribosomal protein L21 pseudogene 125
729402	3.77E-12	-	RPL21P87	ribosomal protein L21 pseudogene 134; ribosomal protein L21 pseudogene 80; ribosomal protein L21 pseudogene 20; ribosomal protein L21 pseudogene 46; ribosomal protein L21 pseudogene 45; ribosomal protein L21 pseudogene 131; ribosomal protein L21 pseudogene 16; ribosomal protein L21 pseudogene 53; ribosomal protein L21 pseudogene 120; ribosomal protein L21 pseudogene 37; ribosomal protein L21 pseudogene 93; ribosomal protein L21 pseudogene 39; ribosomal protein L21 pseudogene 29; ribosomal protein L21 pseudogene 28; ribosomal protein L21 pseudogene 14; ribosomal protein L21 pseudogene 98; ribosomal protein L21 pseudogene 105; ribosomal protein L21 pseudogene 87; ribosomal protein L21 pseudogene 128; ribosomal protein L21 pseudogene 69; ribosomal protein L21 pseudogene 97; ribosomal protein L21; ribosomal protein L21 pseudogene 119; ribosomal protein L21 pseudogene 125
729402	3.77E-12	-	RPL21P46	ribosomal protein L21 pseudogene 134; ribosomal protein L21 pseudogene 80; ribosomal protein L21 pseudogene 20; ribosomal protein L21 pseudogene 46; ribosomal protein L21 pseudogene 45; ribosomal protein L21 pseudogene 131; ribosomal protein L21 pseudogene 16; ribosomal protein L21 pseudogene 53; ribosomal protein L21 pseudogene 120; ribosomal protein L21 pseudogene 37; ribosomal protein L21 pseudogene 93; ribosomal protein L21 pseudogene 39; ribosomal protein L21 pseudogene 29; ribosomal protein L21 pseudogene 28; ribosomal protein L21 pseudogene 14; ribosomal protein L21 pseudogene 98; ribosomal protein L21 pseudogene 105; ribosomal protein L21 pseudogene 87; ribosomal protein L21 pseudogene 128; ribosomal protein L21 pseudogene 69; ribosomal protein L21 pseudogene 97; ribosomal protein L21; ribosomal protein L21 pseudogene 119; ribosomal protein L21 pseudogene 125
729402	3.77E-12	-	RPL21P69	ribosomal protein L21 pseudogene 134; ribosomal protein L21 pseudogene 80; ribosomal protein L21 pseudogene 20; ribosomal protein L21 pseudogene 46; ribosomal protein L21 pseudogene 45; ribosomal protein L21 pseudogene 131; ribosomal protein L21 pseudogene 16; ribosomal protein L21 pseudogene 53; ribosomal protein L21 pseudogene 120; ribosomal protein L21 pseudogene 37; ribosomal protein L21 pseudogene 93; ribosomal protein L21 pseudogene 39; ribosomal protein L21 pseudogene 29; ribosomal protein L21 pseudogene 28; ribosomal protein L21 pseudogene 14; ribosomal protein L21 pseudogene 98; ribosomal protein L21 pseudogene 105; ribosomal protein L21 pseudogene 87; ribosomal protein L21 pseudogene 128; ribosomal protein L21 pseudogene 69; ribosomal protein L21 pseudogene 97; ribosomal protein L21; ribosomal protein L21 pseudogene 119; ribosomal protein L21 pseudogene 125
729402	3.77E-12	-	RPL21P97	ribosomal protein L21 pseudogene 134; ribosomal protein L21 pseudogene 80; ribosomal protein L21 pseudogene 20; ribosomal protein L21 pseudogene 46; ribosomal protein L21 pseudogene 45; ribosomal protein L21 pseudogene 131; ribosomal protein L21 pseudogene 16; ribosomal protein L21 pseudogene 53; ribosomal protein L21 pseudogene 120; ribosomal protein L21 pseudogene 37; ribosomal protein L21 pseudogene 93; ribosomal protein L21 pseudogene 39; ribosomal protein L21 pseudogene 29; ribosomal protein L21 pseudogene 28; ribosomal protein L21 pseudogene 14; ribosomal protein L21 pseudogene 98; ribosomal protein L21 pseudogene 105; ribosomal protein L21 pseudogene 87; ribosomal protein L21 pseudogene 128; ribosomal protein L21 pseudogene 69; ribosomal protein L21 pseudogene 97; ribosomal protein L21; ribosomal protein L21 pseudogene 119; ribosomal protein L21 pseudogene 125
729402	3.77E-12	-	RPL21P14	ribosomal protein L21 pseudogene 134; ribosomal protein L21 pseudogene 80; ribosomal protein L21 pseudogene 20; ribosomal protein L21 pseudogene 46; ribosomal protein L21 pseudogene 45; ribosomal protein L21 pseudogene 131; ribosomal protein L21 pseudogene 16; ribosomal protein L21 pseudogene 53; ribosomal protein L21 pseudogene 120; ribosomal protein L21 pseudogene 37; ribosomal protein L21 pseudogene 93; ribosomal protein L21 pseudogene 39; ribosomal protein L21 pseudogene 29; ribosomal protein L21 pseudogene 28; ribosomal protein L21 pseudogene 14; ribosomal protein L21 pseudogene 98; ribosomal protein L21 pseudogene 105; ribosomal protein L21 pseudogene 87; ribosomal protein L21 pseudogene 128; ribosomal protein L21 pseudogene 69; ribosomal protein L21 pseudogene 97; ribosomal protein L21; ribosomal protein L21 pseudogene 119; ribosomal protein L21 pseudogene 125
729402	3.77E-12	-	RPL21P80	ribosomal protein L21 pseudogene 134; ribosomal protein L21 pseudogene 80; ribosomal protein L21 pseudogene 20; ribosomal protein L21 pseudogene 46; ribosomal protein L21 pseudogene 45; ribosomal protein L21 pseudogene 131; ribosomal protein L21 pseudogene 16; ribosomal protein L21 pseudogene 53; ribosomal protein L21 pseudogene 120; ribosomal protein L21 pseudogene 37; ribosomal protein L21 pseudogene 93; ribosomal protein L21 pseudogene 39; ribosomal protein L21 pseudogene 29; ribosomal protein L21 pseudogene 28; ribosomal protein L21 pseudogene 14; ribosomal protein L21 pseudogene 98; ribosomal protein L21 pseudogene 105; ribosomal protein L21 pseudogene 87; ribosomal protein L21 pseudogene 128; ribosomal protein L21 pseudogene 69; ribosomal protein L21 pseudogene 97; ribosomal protein L21; ribosomal protein L21 pseudogene 119; ribosomal protein L21 pseudogene 125
729402	3.77E-12	-	RPL21P120	ribosomal protein L21 pseudogene 134; ribosomal protein L21 pseudogene 80; ribosomal protein L21 pseudogene 20; ribosomal protein L21 pseudogene 46; ribosomal protein L21 pseudogene 45; ribosomal protein L21 pseudogene 131; ribosomal protein L21 pseudogene 16; ribosomal protein L21 pseudogene 53; ribosomal protein L21 pseudogene 120; ribosomal protein L21 pseudogene 37; ribosomal protein L21 pseudogene 93; ribosomal protein L21 pseudogene 39; ribosomal protein L21 pseudogene 29; ribosomal protein L21 pseudogene 28; ribosomal protein L21 pseudogene 14; ribosomal protein L21 pseudogene 98; ribosomal protein L21 pseudogene 105; ribosomal protein L21 pseudogene 87; ribosomal protein L21 pseudogene 128; ribosomal protein L21 pseudogene 69; ribosomal protein L21 pseudogene 97; ribosomal protein L21; ribosomal protein L21 pseudogene 119; ribosomal protein L21 pseudogene 125
729402	3.77E-12	-	RPL21P134	ribosomal protein L21 pseudogene 134; ribosomal protein L21 pseudogene 80; ribosomal protein L21 pseudogene 20; ribosomal protein L21 pseudogene 46; ribosomal protein L21 pseudogene 45; ribosomal protein L21 pseudogene 131; ribosomal protein L21 pseudogene 16; ribosomal protein L21 pseudogene 53; ribosomal protein L21 pseudogene 120; ribosomal protein L21 pseudogene 37; ribosomal protein L21 pseudogene 93; ribosomal protein L21 pseudogene 39; ribosomal protein L21 pseudogene 29; ribosomal protein L21 pseudogene 28; ribosomal protein L21 pseudogene 14; ribosomal protein L21 pseudogene 98; ribosomal protein L21 pseudogene 105; ribosomal protein L21 pseudogene 87; ribosomal protein L21 pseudogene 128; ribosomal protein L21 pseudogene 69; ribosomal protein L21 pseudogene 97; ribosomal protein L21; ribosomal protein L21 pseudogene 119; ribosomal protein L21 pseudogene 125
729402	3.77E-12	-	RPL21P98	ribosomal protein L21 pseudogene 134; ribosomal protein L21 pseudogene 80; ribosomal protein L21 pseudogene 20; ribosomal protein L21 pseudogene 46; ribosomal protein L21 pseudogene 45; ribosomal protein L21 pseudogene 131; ribosomal protein L21 pseudogene 16; ribosomal protein L21 pseudogene 53; ribosomal protein L21 pseudogene 120; ribosomal protein L21 pseudogene 37; ribosomal protein L21 pseudogene 93; ribosomal protein L21 pseudogene 39; ribosomal protein L21 pseudogene 29; ribosomal protein L21 pseudogene 28; ribosomal protein L21 pseudogene 14; ribosomal protein L21 pseudogene 98; ribosomal protein L21 pseudogene 105; ribosomal protein L21 pseudogene 87; ribosomal protein L21 pseudogene 128; ribosomal protein L21 pseudogene 69; ribosomal protein L21 pseudogene 97; ribosomal protein L21; ribosomal protein L21 pseudogene 119; ribosomal protein L21 pseudogene 125
729402	3.77E-12	-	RPL21P93	ribosomal protein L21 pseudogene 134; ribosomal protein L21 pseudogene 80; ribosomal protein L21 pseudogene 20; ribosomal protein L21 pseudogene 46; ribosomal protein L21 pseudogene 45; ribosomal protein L21 pseudogene 131; ribosomal protein L21 pseudogene 16; ribosomal protein L21 pseudogene 53; ribosomal protein L21 pseudogene 120; ribosomal protein L21 pseudogene 37; ribosomal protein L21 pseudogene 93; ribosomal protein L21 pseudogene 39; ribosomal protein L21 pseudogene 29; ribosomal protein L21 pseudogene 28; ribosomal protein L21 pseudogene 14; ribosomal protein L21 pseudogene 98; ribosomal protein L21 pseudogene 105; ribosomal protein L21 pseudogene 87; ribosomal protein L21 pseudogene 128; ribosomal protein L21 pseudogene 69; ribosomal protein L21 pseudogene 97; ribosomal protein L21; ribosomal protein L21 pseudogene 119; ribosomal protein L21 pseudogene 125
729402	3.77E-12	-	RPL21P131	ribosomal protein L21 pseudogene 134; ribosomal protein L21 pseudogene 80; ribosomal protein L21 pseudogene 20; ribosomal protein L21 pseudogene 46; ribosomal protein L21 pseudogene 45; ribosomal protein L21 pseudogene 131; ribosomal protein L21 pseudogene 16; ribosomal protein L21 pseudogene 53; ribosomal protein L21 pseudogene 120; ribosomal protein L21 pseudogene 37; ribosomal protein L21 pseudogene 93; ribosomal protein L21 pseudogene 39; ribosomal protein L21 pseudogene 29; ribosomal protein L21 pseudogene 28; ribosomal protein L21 pseudogene 14; ribosomal protein L21 pseudogene 98; ribosomal protein L21 pseudogene 105; ribosomal protein L21 pseudogene 87; ribosomal protein L21 pseudogene 128; ribosomal protein L21 pseudogene 69; ribosomal protein L21 pseudogene 97; ribosomal protein L21; ribosomal protein L21 pseudogene 119; ribosomal protein L21 pseudogene 125
729402	3.77E-12	-	RPL21P20	ribosomal protein L21 pseudogene 134; ribosomal protein L21 pseudogene 80; ribosomal protein L21 pseudogene 20; ribosomal protein L21 pseudogene 46; ribosomal protein L21 pseudogene 45; ribosomal protein L21 pseudogene 131; ribosomal protein L21 pseudogene 16; ribosomal protein L21 pseudogene 53; ribosomal protein L21 pseudogene 120; ribosomal protein L21 pseudogene 37; ribosomal protein L21 pseudogene 93; ribosomal protein L21 pseudogene 39; ribosomal protein L21 pseudogene 29; ribosomal protein L21 pseudogene 28; ribosomal protein L21 pseudogene 14; ribosomal protein L21 pseudogene 98; ribosomal protein L21 pseudogene 105; ribosomal protein L21 pseudogene 87; ribosomal protein L21 pseudogene 128; ribosomal protein L21 pseudogene 69; ribosomal protein L21 pseudogene 97; ribosomal protein L21; ribosomal protein L21 pseudogene 119; ribosomal protein L21 pseudogene 125
729402	3.77E-12	-	rpl21	ribosomal protein L21 pseudogene 134; ribosomal protein L21 pseudogene 80; ribosomal protein L21 pseudogene 20; ribosomal protein L21 pseudogene 46; ribosomal protein L21 pseudogene 45; ribosomal protein L21 pseudogene 131; ribosomal protein L21 pseudogene 16; ribosomal protein L21 pseudogene 53; ribosomal protein L21 pseudogene 120; ribosomal protein L21 pseudogene 37; ribosomal protein L21 pseudogene 93; ribosomal protein L21 pseudogene 39; ribosomal protein L21 pseudogene 29; ribosomal protein L21 pseudogene 28; ribosomal protein L21 pseudogene 14; ribosomal protein L21 pseudogene 98; ribosomal protein L21 pseudogene 105; ribosomal protein L21 pseudogene 87; ribosomal protein L21 pseudogene 128; ribosomal protein L21 pseudogene 69; ribosomal protein L21 pseudogene 97; ribosomal protein L21; ribosomal protein L21 pseudogene 119; ribosomal protein L21 pseudogene 125
729402	3.77E-12	-	RPL21P105	ribosomal protein L21 pseudogene 134; ribosomal protein L21 pseudogene 80; ribosomal protein L21 pseudogene 20; ribosomal protein L21 pseudogene 46; ribosomal protein L21 pseudogene 45; ribosomal protein L21 pseudogene 131; ribosomal protein L21 pseudogene 16; ribosomal protein L21 pseudogene 53; ribosomal protein L21 pseudogene 120; ribosomal protein L21 pseudogene 37; ribosomal protein L21 pseudogene 93; ribosomal protein L21 pseudogene 39; ribosomal protein L21 pseudogene 29; ribosomal protein L21 pseudogene 28; ribosomal protein L21 pseudogene 14; ribosomal protein L21 pseudogene 98; ribosomal protein L21 pseudogene 105; ribosomal protein L21 pseudogene 87; ribosomal protein L21 pseudogene 128; ribosomal protein L21 pseudogene 69; ribosomal protein L21 pseudogene 97; ribosomal protein L21; ribosomal protein L21 pseudogene 119; ribosomal protein L21 pseudogene 125
729402	3.77E-12	-	RPL21P125	ribosomal protein L21 pseudogene 134; ribosomal protein L21 pseudogene 80; ribosomal protein L21 pseudogene 20; ribosomal protein L21 pseudogene 46; ribosomal protein L21 pseudogene 45; ribosomal protein L21 pseudogene 131; ribosomal protein L21 pseudogene 16; ribosomal protein L21 pseudogene 53; ribosomal protein L21 pseudogene 120; ribosomal protein L21 pseudogene 37; ribosomal protein L21 pseudogene 93; ribosomal protein L21 pseudogene 39; ribosomal protein L21 pseudogene 29; ribosomal protein L21 pseudogene 28; ribosomal protein L21 pseudogene 14; ribosomal protein L21 pseudogene 98; ribosomal protein L21 pseudogene 105; ribosomal protein L21 pseudogene 87; ribosomal protein L21 pseudogene 128; ribosomal protein L21 pseudogene 69; ribosomal protein L21 pseudogene 97; ribosomal protein L21; ribosomal protein L21 pseudogene 119; ribosomal protein L21 pseudogene 125
729402	3.77E-12	-	RPL21P29	ribosomal protein L21 pseudogene 134; ribosomal protein L21 pseudogene 80; ribosomal protein L21 pseudogene 20; ribosomal protein L21 pseudogene 46; ribosomal protein L21 pseudogene 45; ribosomal protein L21 pseudogene 131; ribosomal protein L21 pseudogene 16; ribosomal protein L21 pseudogene 53; ribosomal protein L21 pseudogene 120; ribosomal protein L21 pseudogene 37; ribosomal protein L21 pseudogene 93; ribosomal protein L21 pseudogene 39; ribosomal protein L21 pseudogene 29; ribosomal protein L21 pseudogene 28; ribosomal protein L21 pseudogene 14; ribosomal protein L21 pseudogene 98; ribosomal protein L21 pseudogene 105; ribosomal protein L21 pseudogene 87; ribosomal protein L21 pseudogene 128; ribosomal protein L21 pseudogene 69; ribosomal protein L21 pseudogene 97; ribosomal protein L21; ribosomal protein L21 pseudogene 119; ribosomal protein L21 pseudogene 125
729402	3.77E-12	-	RPL21P28	ribosomal protein L21 pseudogene 134; ribosomal protein L21 pseudogene 80; ribosomal protein L21 pseudogene 20; ribosomal protein L21 pseudogene 46; ribosomal protein L21 pseudogene 45; ribosomal protein L21 pseudogene 131; ribosomal protein L21 pseudogene 16; ribosomal protein L21 pseudogene 53; ribosomal protein L21 pseudogene 120; ribosomal protein L21 pseudogene 37; ribosomal protein L21 pseudogene 93; ribosomal protein L21 pseudogene 39; ribosomal protein L21 pseudogene 29; ribosomal protein L21 pseudogene 28; ribosomal protein L21 pseudogene 14; ribosomal protein L21 pseudogene 98; ribosomal protein L21 pseudogene 105; ribosomal protein L21 pseudogene 87; ribosomal protein L21 pseudogene 128; ribosomal protein L21 pseudogene 69; ribosomal protein L21 pseudogene 97; ribosomal protein L21; ribosomal protein L21 pseudogene 119; ribosomal protein L21 pseudogene 125
729402	3.77E-12	-	RPL21P16	ribosomal protein L21 pseudogene 134; ribosomal protein L21 pseudogene 80; ribosomal protein L21 pseudogene 20; ribosomal protein L21 pseudogene 46; ribosomal protein L21 pseudogene 45; ribosomal protein L21 pseudogene 131; ribosomal protein L21 pseudogene 16; ribosomal protein L21 pseudogene 53; ribosomal protein L21 pseudogene 120; ribosomal protein L21 pseudogene 37; ribosomal protein L21 pseudogene 93; ribosomal protein L21 pseudogene 39; ribosomal protein L21 pseudogene 29; ribosomal protein L21 pseudogene 28; ribosomal protein L21 pseudogene 14; ribosomal protein L21 pseudogene 98; ribosomal protein L21 pseudogene 105; ribosomal protein L21 pseudogene 87; ribosomal protein L21 pseudogene 128; ribosomal protein L21 pseudogene 69; ribosomal protein L21 pseudogene 97; ribosomal protein L21; ribosomal protein L21 pseudogene 119; ribosomal protein L21 pseudogene 125
729402	3.77E-12	-	RPL21P119	ribosomal protein L21 pseudogene 134; ribosomal protein L21 pseudogene 80; ribosomal protein L21 pseudogene 20; ribosomal protein L21 pseudogene 46; ribosomal protein L21 pseudogene 45; ribosomal protein L21 pseudogene 131; ribosomal protein L21 pseudogene 16; ribosomal protein L21 pseudogene 53; ribosomal protein L21 pseudogene 120; ribosomal protein L21 pseudogene 37; ribosomal protein L21 pseudogene 93; ribosomal protein L21 pseudogene 39; ribosomal protein L21 pseudogene 29; ribosomal protein L21 pseudogene 28; ribosomal protein L21 pseudogene 14; ribosomal protein L21 pseudogene 98; ribosomal protein L21 pseudogene 105; ribosomal protein L21 pseudogene 87; ribosomal protein L21 pseudogene 128; ribosomal protein L21 pseudogene 69; ribosomal protein L21 pseudogene 97; ribosomal protein L21; ribosomal protein L21 pseudogene 119; ribosomal protein L21 pseudogene 125
729617	2.23E-27	-	RPL23AP74	ribosomal protein L23a pseudogene 74
729679	9.34E-21	-	RPS2P55	ribosomal protein S2 pseudogene 8; ribosomal protein S2 pseudogene 11; ribosomal protein S2 pseudogene 5; ribosomal protein S2 pseudogene 12; ribosomal protein S2 pseudogene 51; ribosomal protein S2 pseudogene 17; ribosomal protein S2 pseudogene 55; ribosomal protein S2 pseudogene 20; ribosomal protein S2
729679	9.34E-21	-	RPS2P8	ribosomal protein S2 pseudogene 8; ribosomal protein S2 pseudogene 11; ribosomal protein S2 pseudogene 5; ribosomal protein S2 pseudogene 12; ribosomal protein S2 pseudogene 51; ribosomal protein S2 pseudogene 17; ribosomal protein S2 pseudogene 55; ribosomal protein S2 pseudogene 20; ribosomal protein S2
729679	9.34E-21	-	RPS2P51	ribosomal protein S2 pseudogene 8; ribosomal protein S2 pseudogene 11; ribosomal protein S2 pseudogene 5; ribosomal protein S2 pseudogene 12; ribosomal protein S2 pseudogene 51; ribosomal protein S2 pseudogene 17; ribosomal protein S2 pseudogene 55; ribosomal protein S2 pseudogene 20; ribosomal protein S2
729679	9.34E-21	-	RPS2P20	ribosomal protein S2 pseudogene 8; ribosomal protein S2 pseudogene 11; ribosomal protein S2 pseudogene 5; ribosomal protein S2 pseudogene 12; ribosomal protein S2 pseudogene 51; ribosomal protein S2 pseudogene 17; ribosomal protein S2 pseudogene 55; ribosomal protein S2 pseudogene 20; ribosomal protein S2
729679	9.34E-21	-	RPS2P12	ribosomal protein S2 pseudogene 8; ribosomal protein S2 pseudogene 11; ribosomal protein S2 pseudogene 5; ribosomal protein S2 pseudogene 12; ribosomal protein S2 pseudogene 51; ribosomal protein S2 pseudogene 17; ribosomal protein S2 pseudogene 55; ribosomal protein S2 pseudogene 20; ribosomal protein S2
729679	9.34E-21	-	RPS2P5	ribosomal protein S2 pseudogene 8; ribosomal protein S2 pseudogene 11; ribosomal protein S2 pseudogene 5; ribosomal protein S2 pseudogene 12; ribosomal protein S2 pseudogene 51; ribosomal protein S2 pseudogene 17; ribosomal protein S2 pseudogene 55; ribosomal protein S2 pseudogene 20; ribosomal protein S2
729679	9.34E-21	-	RPS2P11	ribosomal protein S2 pseudogene 8; ribosomal protein S2 pseudogene 11; ribosomal protein S2 pseudogene 5; ribosomal protein S2 pseudogene 12; ribosomal protein S2 pseudogene 51; ribosomal protein S2 pseudogene 17; ribosomal protein S2 pseudogene 55; ribosomal protein S2 pseudogene 20; ribosomal protein S2
729679	9.34E-21	-	rps2	ribosomal protein S2 pseudogene 8; ribosomal protein S2 pseudogene 11; ribosomal protein S2 pseudogene 5; ribosomal protein S2 pseudogene 12; ribosomal protein S2 pseudogene 51; ribosomal protein S2 pseudogene 17; ribosomal protein S2 pseudogene 55; ribosomal protein S2 pseudogene 20; ribosomal protein S2
729679	9.34E-21	-	RPS2P17	ribosomal protein S2 pseudogene 8; ribosomal protein S2 pseudogene 11; ribosomal protein S2 pseudogene 5; ribosomal protein S2 pseudogene 12; ribosomal protein S2 pseudogene 51; ribosomal protein S2 pseudogene 17; ribosomal protein S2 pseudogene 55; ribosomal protein S2 pseudogene 20; ribosomal protein S2
729903	1.43E-20	-	RPS16P1	ribosomal protein S16 pseudogene 1; ribosomal protein S16 pseudogene 10; ribosomal protein S16
729903	1.43E-20	-	rps16	ribosomal protein S16 pseudogene 1; ribosomal protein S16 pseudogene 10; ribosomal protein S16
729903	1.43E-20	-	RPS16P10	ribosomal protein S16 pseudogene 1; ribosomal protein S16 pseudogene 10; ribosomal protein S16
729926	1.19E-09	-	RPL7AP68	ribosomal protein L7a pseudogene 68
730004	3.93E-18	-	NA	NA
730226	2.25E-15	+	NA	NA
730246	3.90E-21	-	LOC730246	similar to heterogeneous nuclear ribonucleoprotein A1
730278	1.42E-25	+	NA	NA
730316	6.59E-19	-	NA	NA
730740	3.39E-19	+	NA	NA
731640	7.44E-18	-	NA	NA
731682	2.05E-17	+	hla-dqa1	"similar to hCG2042724; similar to HLA class II histocompatibility antigen, DQ(1) alpha chain precursor (DC-4 alpha chain); major histocompatibility complex, class II, DQ alpha 1"
731682	2.05E-17	+	LOC100133678	"similar to hCG2042724; similar to HLA class II histocompatibility antigen, DQ(1) alpha chain precursor (DC-4 alpha chain); major histocompatibility complex, class II, DQ alpha 1"
731985	3.37E-32	-	LOC731985	hypothetical protein LOC731985
100008588	1.10E-08	-	RN18S1	18S ribosomal RNA
100008589	0.002101414	+	RN28S1	28S ribosomal RNA
100008589	2.08E-09	+	RN28S1	28S ribosomal RNA
100101267	3.39E-16	-	LOC729316	POM121 membrane glycoprotein C; POM121 membrane glycoprotein B (pseudogene)
100101267	3.39E-16	-	POM121C	POM121 membrane glycoprotein C; POM121 membrane glycoprotein B (pseudogene)
100128410	1.21E-19	-	LOC100128410	similar to nucleophosmin 1
100128485	1.24E-20	+	NA	NA
100128936	1.70E-15	-	RPL10AP9	ribosomal protein L10a pseudogene 6; ribosomal protein L10a; ribosomal protein L10a pseudogene 9
100128936	1.70E-15	-	RPL10A	ribosomal protein L10a pseudogene 6; ribosomal protein L10a; ribosomal protein L10a pseudogene 9
100128936	1.70E-15	-	RPL10AP6	ribosomal protein L10a pseudogene 6; ribosomal protein L10a; ribosomal protein L10a pseudogene 9
100129141	5.85E-15	-	RPL21P39	ribosomal protein L21 pseudogene 134; ribosomal protein L21 pseudogene 80; ribosomal protein L21 pseudogene 20; ribosomal protein L21 pseudogene 46; ribosomal protein L21 pseudogene 45; ribosomal protein L21 pseudogene 131; ribosomal protein L21 pseudogene 16; ribosomal protein L21 pseudogene 53; ribosomal protein L21 pseudogene 120; ribosomal protein L21 pseudogene 37; ribosomal protein L21 pseudogene 93; ribosomal protein L21 pseudogene 39; ribosomal protein L21 pseudogene 29; ribosomal protein L21 pseudogene 28; ribosomal protein L21 pseudogene 14; ribosomal protein L21 pseudogene 98; ribosomal protein L21 pseudogene 105; ribosomal protein L21 pseudogene 87; ribosomal protein L21 pseudogene 128; ribosomal protein L21 pseudogene 69; ribosomal protein L21 pseudogene 97; ribosomal protein L21; ribosomal protein L21 pseudogene 119; ribosomal protein L21 pseudogene 125
100129141	5.85E-15	-	RPL21P119	ribosomal protein L21 pseudogene 134; ribosomal protein L21 pseudogene 80; ribosomal protein L21 pseudogene 20; ribosomal protein L21 pseudogene 46; ribosomal protein L21 pseudogene 45; ribosomal protein L21 pseudogene 131; ribosomal protein L21 pseudogene 16; ribosomal protein L21 pseudogene 53; ribosomal protein L21 pseudogene 120; ribosomal protein L21 pseudogene 37; ribosomal protein L21 pseudogene 93; ribosomal protein L21 pseudogene 39; ribosomal protein L21 pseudogene 29; ribosomal protein L21 pseudogene 28; ribosomal protein L21 pseudogene 14; ribosomal protein L21 pseudogene 98; ribosomal protein L21 pseudogene 105; ribosomal protein L21 pseudogene 87; ribosomal protein L21 pseudogene 128; ribosomal protein L21 pseudogene 69; ribosomal protein L21 pseudogene 97; ribosomal protein L21; ribosomal protein L21 pseudogene 119; ribosomal protein L21 pseudogene 125
100129141	5.85E-15	-	RPL21P46	ribosomal protein L21 pseudogene 134; ribosomal protein L21 pseudogene 80; ribosomal protein L21 pseudogene 20; ribosomal protein L21 pseudogene 46; ribosomal protein L21 pseudogene 45; ribosomal protein L21 pseudogene 131; ribosomal protein L21 pseudogene 16; ribosomal protein L21 pseudogene 53; ribosomal protein L21 pseudogene 120; ribosomal protein L21 pseudogene 37; ribosomal protein L21 pseudogene 93; ribosomal protein L21 pseudogene 39; ribosomal protein L21 pseudogene 29; ribosomal protein L21 pseudogene 28; ribosomal protein L21 pseudogene 14; ribosomal protein L21 pseudogene 98; ribosomal protein L21 pseudogene 105; ribosomal protein L21 pseudogene 87; ribosomal protein L21 pseudogene 128; ribosomal protein L21 pseudogene 69; ribosomal protein L21 pseudogene 97; ribosomal protein L21; ribosomal protein L21 pseudogene 119; ribosomal protein L21 pseudogene 125
100129141	5.85E-15	-	RPL21P16	ribosomal protein L21 pseudogene 134; ribosomal protein L21 pseudogene 80; ribosomal protein L21 pseudogene 20; ribosomal protein L21 pseudogene 46; ribosomal protein L21 pseudogene 45; ribosomal protein L21 pseudogene 131; ribosomal protein L21 pseudogene 16; ribosomal protein L21 pseudogene 53; ribosomal protein L21 pseudogene 120; ribosomal protein L21 pseudogene 37; ribosomal protein L21 pseudogene 93; ribosomal protein L21 pseudogene 39; ribosomal protein L21 pseudogene 29; ribosomal protein L21 pseudogene 28; ribosomal protein L21 pseudogene 14; ribosomal protein L21 pseudogene 98; ribosomal protein L21 pseudogene 105; ribosomal protein L21 pseudogene 87; ribosomal protein L21 pseudogene 128; ribosomal protein L21 pseudogene 69; ribosomal protein L21 pseudogene 97; ribosomal protein L21; ribosomal protein L21 pseudogene 119; ribosomal protein L21 pseudogene 125
100129141	5.85E-15	-	RPL21P105	ribosomal protein L21 pseudogene 134; ribosomal protein L21 pseudogene 80; ribosomal protein L21 pseudogene 20; ribosomal protein L21 pseudogene 46; ribosomal protein L21 pseudogene 45; ribosomal protein L21 pseudogene 131; ribosomal protein L21 pseudogene 16; ribosomal protein L21 pseudogene 53; ribosomal protein L21 pseudogene 120; ribosomal protein L21 pseudogene 37; ribosomal protein L21 pseudogene 93; ribosomal protein L21 pseudogene 39; ribosomal protein L21 pseudogene 29; ribosomal protein L21 pseudogene 28; ribosomal protein L21 pseudogene 14; ribosomal protein L21 pseudogene 98; ribosomal protein L21 pseudogene 105; ribosomal protein L21 pseudogene 87; ribosomal protein L21 pseudogene 128; ribosomal protein L21 pseudogene 69; ribosomal protein L21 pseudogene 97; ribosomal protein L21; ribosomal protein L21 pseudogene 119; ribosomal protein L21 pseudogene 125
100129141	5.85E-15	-	RPL21P45	ribosomal protein L21 pseudogene 134; ribosomal protein L21 pseudogene 80; ribosomal protein L21 pseudogene 20; ribosomal protein L21 pseudogene 46; ribosomal protein L21 pseudogene 45; ribosomal protein L21 pseudogene 131; ribosomal protein L21 pseudogene 16; ribosomal protein L21 pseudogene 53; ribosomal protein L21 pseudogene 120; ribosomal protein L21 pseudogene 37; ribosomal protein L21 pseudogene 93; ribosomal protein L21 pseudogene 39; ribosomal protein L21 pseudogene 29; ribosomal protein L21 pseudogene 28; ribosomal protein L21 pseudogene 14; ribosomal protein L21 pseudogene 98; ribosomal protein L21 pseudogene 105; ribosomal protein L21 pseudogene 87; ribosomal protein L21 pseudogene 128; ribosomal protein L21 pseudogene 69; ribosomal protein L21 pseudogene 97; ribosomal protein L21; ribosomal protein L21 pseudogene 119; ribosomal protein L21 pseudogene 125
100129141	5.85E-15	-	RPL21P28	ribosomal protein L21 pseudogene 134; ribosomal protein L21 pseudogene 80; ribosomal protein L21 pseudogene 20; ribosomal protein L21 pseudogene 46; ribosomal protein L21 pseudogene 45; ribosomal protein L21 pseudogene 131; ribosomal protein L21 pseudogene 16; ribosomal protein L21 pseudogene 53; ribosomal protein L21 pseudogene 120; ribosomal protein L21 pseudogene 37; ribosomal protein L21 pseudogene 93; ribosomal protein L21 pseudogene 39; ribosomal protein L21 pseudogene 29; ribosomal protein L21 pseudogene 28; ribosomal protein L21 pseudogene 14; ribosomal protein L21 pseudogene 98; ribosomal protein L21 pseudogene 105; ribosomal protein L21 pseudogene 87; ribosomal protein L21 pseudogene 128; ribosomal protein L21 pseudogene 69; ribosomal protein L21 pseudogene 97; ribosomal protein L21; ribosomal protein L21 pseudogene 119; ribosomal protein L21 pseudogene 125
100129141	5.85E-15	-	RPL21P98	ribosomal protein L21 pseudogene 134; ribosomal protein L21 pseudogene 80; ribosomal protein L21 pseudogene 20; ribosomal protein L21 pseudogene 46; ribosomal protein L21 pseudogene 45; ribosomal protein L21 pseudogene 131; ribosomal protein L21 pseudogene 16; ribosomal protein L21 pseudogene 53; ribosomal protein L21 pseudogene 120; ribosomal protein L21 pseudogene 37; ribosomal protein L21 pseudogene 93; ribosomal protein L21 pseudogene 39; ribosomal protein L21 pseudogene 29; ribosomal protein L21 pseudogene 28; ribosomal protein L21 pseudogene 14; ribosomal protein L21 pseudogene 98; ribosomal protein L21 pseudogene 105; ribosomal protein L21 pseudogene 87; ribosomal protein L21 pseudogene 128; ribosomal protein L21 pseudogene 69; ribosomal protein L21 pseudogene 97; ribosomal protein L21; ribosomal protein L21 pseudogene 119; ribosomal protein L21 pseudogene 125
100129141	5.85E-15	-	RPL21P128	ribosomal protein L21 pseudogene 134; ribosomal protein L21 pseudogene 80; ribosomal protein L21 pseudogene 20; ribosomal protein L21 pseudogene 46; ribosomal protein L21 pseudogene 45; ribosomal protein L21 pseudogene 131; ribosomal protein L21 pseudogene 16; ribosomal protein L21 pseudogene 53; ribosomal protein L21 pseudogene 120; ribosomal protein L21 pseudogene 37; ribosomal protein L21 pseudogene 93; ribosomal protein L21 pseudogene 39; ribosomal protein L21 pseudogene 29; ribosomal protein L21 pseudogene 28; ribosomal protein L21 pseudogene 14; ribosomal protein L21 pseudogene 98; ribosomal protein L21 pseudogene 105; ribosomal protein L21 pseudogene 87; ribosomal protein L21 pseudogene 128; ribosomal protein L21 pseudogene 69; ribosomal protein L21 pseudogene 97; ribosomal protein L21; ribosomal protein L21 pseudogene 119; ribosomal protein L21 pseudogene 125
100129141	5.85E-15	-	RPL21P53	ribosomal protein L21 pseudogene 134; ribosomal protein L21 pseudogene 80; ribosomal protein L21 pseudogene 20; ribosomal protein L21 pseudogene 46; ribosomal protein L21 pseudogene 45; ribosomal protein L21 pseudogene 131; ribosomal protein L21 pseudogene 16; ribosomal protein L21 pseudogene 53; ribosomal protein L21 pseudogene 120; ribosomal protein L21 pseudogene 37; ribosomal protein L21 pseudogene 93; ribosomal protein L21 pseudogene 39; ribosomal protein L21 pseudogene 29; ribosomal protein L21 pseudogene 28; ribosomal protein L21 pseudogene 14; ribosomal protein L21 pseudogene 98; ribosomal protein L21 pseudogene 105; ribosomal protein L21 pseudogene 87; ribosomal protein L21 pseudogene 128; ribosomal protein L21 pseudogene 69; ribosomal protein L21 pseudogene 97; ribosomal protein L21; ribosomal protein L21 pseudogene 119; ribosomal protein L21 pseudogene 125
100129141	5.85E-15	-	RPL21P93	ribosomal protein L21 pseudogene 134; ribosomal protein L21 pseudogene 80; ribosomal protein L21 pseudogene 20; ribosomal protein L21 pseudogene 46; ribosomal protein L21 pseudogene 45; ribosomal protein L21 pseudogene 131; ribosomal protein L21 pseudogene 16; ribosomal protein L21 pseudogene 53; ribosomal protein L21 pseudogene 120; ribosomal protein L21 pseudogene 37; ribosomal protein L21 pseudogene 93; ribosomal protein L21 pseudogene 39; ribosomal protein L21 pseudogene 29; ribosomal protein L21 pseudogene 28; ribosomal protein L21 pseudogene 14; ribosomal protein L21 pseudogene 98; ribosomal protein L21 pseudogene 105; ribosomal protein L21 pseudogene 87; ribosomal protein L21 pseudogene 128; ribosomal protein L21 pseudogene 69; ribosomal protein L21 pseudogene 97; ribosomal protein L21; ribosomal protein L21 pseudogene 119; ribosomal protein L21 pseudogene 125
100129141	5.85E-15	-	RPL21P37	ribosomal protein L21 pseudogene 134; ribosomal protein L21 pseudogene 80; ribosomal protein L21 pseudogene 20; ribosomal protein L21 pseudogene 46; ribosomal protein L21 pseudogene 45; ribosomal protein L21 pseudogene 131; ribosomal protein L21 pseudogene 16; ribosomal protein L21 pseudogene 53; ribosomal protein L21 pseudogene 120; ribosomal protein L21 pseudogene 37; ribosomal protein L21 pseudogene 93; ribosomal protein L21 pseudogene 39; ribosomal protein L21 pseudogene 29; ribosomal protein L21 pseudogene 28; ribosomal protein L21 pseudogene 14; ribosomal protein L21 pseudogene 98; ribosomal protein L21 pseudogene 105; ribosomal protein L21 pseudogene 87; ribosomal protein L21 pseudogene 128; ribosomal protein L21 pseudogene 69; ribosomal protein L21 pseudogene 97; ribosomal protein L21; ribosomal protein L21 pseudogene 119; ribosomal protein L21 pseudogene 125
100129141	5.85E-15	-	rpl21	ribosomal protein L21 pseudogene 134; ribosomal protein L21 pseudogene 80; ribosomal protein L21 pseudogene 20; ribosomal protein L21 pseudogene 46; ribosomal protein L21 pseudogene 45; ribosomal protein L21 pseudogene 131; ribosomal protein L21 pseudogene 16; ribosomal protein L21 pseudogene 53; ribosomal protein L21 pseudogene 120; ribosomal protein L21 pseudogene 37; ribosomal protein L21 pseudogene 93; ribosomal protein L21 pseudogene 39; ribosomal protein L21 pseudogene 29; ribosomal protein L21 pseudogene 28; ribosomal protein L21 pseudogene 14; ribosomal protein L21 pseudogene 98; ribosomal protein L21 pseudogene 105; ribosomal protein L21 pseudogene 87; ribosomal protein L21 pseudogene 128; ribosomal protein L21 pseudogene 69; ribosomal protein L21 pseudogene 97; ribosomal protein L21; ribosomal protein L21 pseudogene 119; ribosomal protein L21 pseudogene 125
100129141	5.85E-15	-	RPL21P120	ribosomal protein L21 pseudogene 134; ribosomal protein L21 pseudogene 80; ribosomal protein L21 pseudogene 20; ribosomal protein L21 pseudogene 46; ribosomal protein L21 pseudogene 45; ribosomal protein L21 pseudogene 131; ribosomal protein L21 pseudogene 16; ribosomal protein L21 pseudogene 53; ribosomal protein L21 pseudogene 120; ribosomal protein L21 pseudogene 37; ribosomal protein L21 pseudogene 93; ribosomal protein L21 pseudogene 39; ribosomal protein L21 pseudogene 29; ribosomal protein L21 pseudogene 28; ribosomal protein L21 pseudogene 14; ribosomal protein L21 pseudogene 98; ribosomal protein L21 pseudogene 105; ribosomal protein L21 pseudogene 87; ribosomal protein L21 pseudogene 128; ribosomal protein L21 pseudogene 69; ribosomal protein L21 pseudogene 97; ribosomal protein L21; ribosomal protein L21 pseudogene 119; ribosomal protein L21 pseudogene 125
100129141	5.85E-15	-	RPL21P69	ribosomal protein L21 pseudogene 134; ribosomal protein L21 pseudogene 80; ribosomal protein L21 pseudogene 20; ribosomal protein L21 pseudogene 46; ribosomal protein L21 pseudogene 45; ribosomal protein L21 pseudogene 131; ribosomal protein L21 pseudogene 16; ribosomal protein L21 pseudogene 53; ribosomal protein L21 pseudogene 120; ribosomal protein L21 pseudogene 37; ribosomal protein L21 pseudogene 93; ribosomal protein L21 pseudogene 39; ribosomal protein L21 pseudogene 29; ribosomal protein L21 pseudogene 28; ribosomal protein L21 pseudogene 14; ribosomal protein L21 pseudogene 98; ribosomal protein L21 pseudogene 105; ribosomal protein L21 pseudogene 87; ribosomal protein L21 pseudogene 128; ribosomal protein L21 pseudogene 69; ribosomal protein L21 pseudogene 97; ribosomal protein L21; ribosomal protein L21 pseudogene 119; ribosomal protein L21 pseudogene 125
100129141	5.85E-15	-	RPL21P131	ribosomal protein L21 pseudogene 134; ribosomal protein L21 pseudogene 80; ribosomal protein L21 pseudogene 20; ribosomal protein L21 pseudogene 46; ribosomal protein L21 pseudogene 45; ribosomal protein L21 pseudogene 131; ribosomal protein L21 pseudogene 16; ribosomal protein L21 pseudogene 53; ribosomal protein L21 pseudogene 120; ribosomal protein L21 pseudogene 37; ribosomal protein L21 pseudogene 93; ribosomal protein L21 pseudogene 39; ribosomal protein L21 pseudogene 29; ribosomal protein L21 pseudogene 28; ribosomal protein L21 pseudogene 14; ribosomal protein L21 pseudogene 98; ribosomal protein L21 pseudogene 105; ribosomal protein L21 pseudogene 87; ribosomal protein L21 pseudogene 128; ribosomal protein L21 pseudogene 69; ribosomal protein L21 pseudogene 97; ribosomal protein L21; ribosomal protein L21 pseudogene 119; ribosomal protein L21 pseudogene 125
100129141	5.85E-15	-	RPL21P80	ribosomal protein L21 pseudogene 134; ribosomal protein L21 pseudogene 80; ribosomal protein L21 pseudogene 20; ribosomal protein L21 pseudogene 46; ribosomal protein L21 pseudogene 45; ribosomal protein L21 pseudogene 131; ribosomal protein L21 pseudogene 16; ribosomal protein L21 pseudogene 53; ribosomal protein L21 pseudogene 120; ribosomal protein L21 pseudogene 37; ribosomal protein L21 pseudogene 93; ribosomal protein L21 pseudogene 39; ribosomal protein L21 pseudogene 29; ribosomal protein L21 pseudogene 28; ribosomal protein L21 pseudogene 14; ribosomal protein L21 pseudogene 98; ribosomal protein L21 pseudogene 105; ribosomal protein L21 pseudogene 87; ribosomal protein L21 pseudogene 128; ribosomal protein L21 pseudogene 69; ribosomal protein L21 pseudogene 97; ribosomal protein L21; ribosomal protein L21 pseudogene 119; ribosomal protein L21 pseudogene 125
100129141	5.85E-15	-	RPL21P29	ribosomal protein L21 pseudogene 134; ribosomal protein L21 pseudogene 80; ribosomal protein L21 pseudogene 20; ribosomal protein L21 pseudogene 46; ribosomal protein L21 pseudogene 45; ribosomal protein L21 pseudogene 131; ribosomal protein L21 pseudogene 16; ribosomal protein L21 pseudogene 53; ribosomal protein L21 pseudogene 120; ribosomal protein L21 pseudogene 37; ribosomal protein L21 pseudogene 93; ribosomal protein L21 pseudogene 39; ribosomal protein L21 pseudogene 29; ribosomal protein L21 pseudogene 28; ribosomal protein L21 pseudogene 14; ribosomal protein L21 pseudogene 98; ribosomal protein L21 pseudogene 105; ribosomal protein L21 pseudogene 87; ribosomal protein L21 pseudogene 128; ribosomal protein L21 pseudogene 69; ribosomal protein L21 pseudogene 97; ribosomal protein L21; ribosomal protein L21 pseudogene 119; ribosomal protein L21 pseudogene 125
100129141	5.85E-15	-	RPL21P14	ribosomal protein L21 pseudogene 134; ribosomal protein L21 pseudogene 80; ribosomal protein L21 pseudogene 20; ribosomal protein L21 pseudogene 46; ribosomal protein L21 pseudogene 45; ribosomal protein L21 pseudogene 131; ribosomal protein L21 pseudogene 16; ribosomal protein L21 pseudogene 53; ribosomal protein L21 pseudogene 120; ribosomal protein L21 pseudogene 37; ribosomal protein L21 pseudogene 93; ribosomal protein L21 pseudogene 39; ribosomal protein L21 pseudogene 29; ribosomal protein L21 pseudogene 28; ribosomal protein L21 pseudogene 14; ribosomal protein L21 pseudogene 98; ribosomal protein L21 pseudogene 105; ribosomal protein L21 pseudogene 87; ribosomal protein L21 pseudogene 128; ribosomal protein L21 pseudogene 69; ribosomal protein L21 pseudogene 97; ribosomal protein L21; ribosomal protein L21 pseudogene 119; ribosomal protein L21 pseudogene 125
100129141	5.85E-15	-	RPL21P97	ribosomal protein L21 pseudogene 134; ribosomal protein L21 pseudogene 80; ribosomal protein L21 pseudogene 20; ribosomal protein L21 pseudogene 46; ribosomal protein L21 pseudogene 45; ribosomal protein L21 pseudogene 131; ribosomal protein L21 pseudogene 16; ribosomal protein L21 pseudogene 53; ribosomal protein L21 pseudogene 120; ribosomal protein L21 pseudogene 37; ribosomal protein L21 pseudogene 93; ribosomal protein L21 pseudogene 39; ribosomal protein L21 pseudogene 29; ribosomal protein L21 pseudogene 28; ribosomal protein L21 pseudogene 14; ribosomal protein L21 pseudogene 98; ribosomal protein L21 pseudogene 105; ribosomal protein L21 pseudogene 87; ribosomal protein L21 pseudogene 128; ribosomal protein L21 pseudogene 69; ribosomal protein L21 pseudogene 97; ribosomal protein L21; ribosomal protein L21 pseudogene 119; ribosomal protein L21 pseudogene 125
100129141	5.85E-15	-	RPL21P87	ribosomal protein L21 pseudogene 134; ribosomal protein L21 pseudogene 80; ribosomal protein L21 pseudogene 20; ribosomal protein L21 pseudogene 46; ribosomal protein L21 pseudogene 45; ribosomal protein L21 pseudogene 131; ribosomal protein L21 pseudogene 16; ribosomal protein L21 pseudogene 53; ribosomal protein L21 pseudogene 120; ribosomal protein L21 pseudogene 37; ribosomal protein L21 pseudogene 93; ribosomal protein L21 pseudogene 39; ribosomal protein L21 pseudogene 29; ribosomal protein L21 pseudogene 28; ribosomal protein L21 pseudogene 14; ribosomal protein L21 pseudogene 98; ribosomal protein L21 pseudogene 105; ribosomal protein L21 pseudogene 87; ribosomal protein L21 pseudogene 128; ribosomal protein L21 pseudogene 69; ribosomal protein L21 pseudogene 97; ribosomal protein L21; ribosomal protein L21 pseudogene 119; ribosomal protein L21 pseudogene 125
100129141	5.85E-15	-	RPL21P134	ribosomal protein L21 pseudogene 134; ribosomal protein L21 pseudogene 80; ribosomal protein L21 pseudogene 20; ribosomal protein L21 pseudogene 46; ribosomal protein L21 pseudogene 45; ribosomal protein L21 pseudogene 131; ribosomal protein L21 pseudogene 16; ribosomal protein L21 pseudogene 53; ribosomal protein L21 pseudogene 120; ribosomal protein L21 pseudogene 37; ribosomal protein L21 pseudogene 93; ribosomal protein L21 pseudogene 39; ribosomal protein L21 pseudogene 29; ribosomal protein L21 pseudogene 28; ribosomal protein L21 pseudogene 14; ribosomal protein L21 pseudogene 98; ribosomal protein L21 pseudogene 105; ribosomal protein L21 pseudogene 87; ribosomal protein L21 pseudogene 128; ribosomal protein L21 pseudogene 69; ribosomal protein L21 pseudogene 97; ribosomal protein L21; ribosomal protein L21 pseudogene 119; ribosomal protein L21 pseudogene 125
100129141	5.85E-15	-	RPL21P20	ribosomal protein L21 pseudogene 134; ribosomal protein L21 pseudogene 80; ribosomal protein L21 pseudogene 20; ribosomal protein L21 pseudogene 46; ribosomal protein L21 pseudogene 45; ribosomal protein L21 pseudogene 131; ribosomal protein L21 pseudogene 16; ribosomal protein L21 pseudogene 53; ribosomal protein L21 pseudogene 120; ribosomal protein L21 pseudogene 37; ribosomal protein L21 pseudogene 93; ribosomal protein L21 pseudogene 39; ribosomal protein L21 pseudogene 29; ribosomal protein L21 pseudogene 28; ribosomal protein L21 pseudogene 14; ribosomal protein L21 pseudogene 98; ribosomal protein L21 pseudogene 105; ribosomal protein L21 pseudogene 87; ribosomal protein L21 pseudogene 128; ribosomal protein L21 pseudogene 69; ribosomal protein L21 pseudogene 97; ribosomal protein L21; ribosomal protein L21 pseudogene 119; ribosomal protein L21 pseudogene 125
100129141	5.85E-15	-	RPL21P125	ribosomal protein L21 pseudogene 134; ribosomal protein L21 pseudogene 80; ribosomal protein L21 pseudogene 20; ribosomal protein L21 pseudogene 46; ribosomal protein L21 pseudogene 45; ribosomal protein L21 pseudogene 131; ribosomal protein L21 pseudogene 16; ribosomal protein L21 pseudogene 53; ribosomal protein L21 pseudogene 120; ribosomal protein L21 pseudogene 37; ribosomal protein L21 pseudogene 93; ribosomal protein L21 pseudogene 39; ribosomal protein L21 pseudogene 29; ribosomal protein L21 pseudogene 28; ribosomal protein L21 pseudogene 14; ribosomal protein L21 pseudogene 98; ribosomal protein L21 pseudogene 105; ribosomal protein L21 pseudogene 87; ribosomal protein L21 pseudogene 128; ribosomal protein L21 pseudogene 69; ribosomal protein L21 pseudogene 97; ribosomal protein L21; ribosomal protein L21 pseudogene 119; ribosomal protein L21 pseudogene 125
100129379	5.10E-19	-	RPS29P11	ribosomal protein S29 pseudogene 11; ribosomal protein S29 pseudogene 16; ribosomal protein S29 pseudogene 17; ribosomal protein S29 pseudogene 3; ribosomal protein S29 pseudogene 9; ribosomal protein S29
100129379	5.10E-19	-	RPS29P9	ribosomal protein S29 pseudogene 11; ribosomal protein S29 pseudogene 16; ribosomal protein S29 pseudogene 17; ribosomal protein S29 pseudogene 3; ribosomal protein S29 pseudogene 9; ribosomal protein S29
100129379	5.10E-19	-	RPS29P17	ribosomal protein S29 pseudogene 11; ribosomal protein S29 pseudogene 16; ribosomal protein S29 pseudogene 17; ribosomal protein S29 pseudogene 3; ribosomal protein S29 pseudogene 9; ribosomal protein S29
100129379	5.10E-19	-	RPS29P3	ribosomal protein S29 pseudogene 11; ribosomal protein S29 pseudogene 16; ribosomal protein S29 pseudogene 17; ribosomal protein S29 pseudogene 3; ribosomal protein S29 pseudogene 9; ribosomal protein S29
100129379	5.10E-19	-	RPS29P16	ribosomal protein S29 pseudogene 11; ribosomal protein S29 pseudogene 16; ribosomal protein S29 pseudogene 17; ribosomal protein S29 pseudogene 3; ribosomal protein S29 pseudogene 9; ribosomal protein S29
100129379	5.10E-19	-	RPS29	ribosomal protein S29 pseudogene 11; ribosomal protein S29 pseudogene 16; ribosomal protein S29 pseudogene 17; ribosomal protein S29 pseudogene 3; ribosomal protein S29 pseudogene 9; ribosomal protein S29
100129553	9.06E-29	-	RPL13AP7	ribosomal protein L13a pseudogene 7; ribosomal protein L13a pseudogene 5; ribosomal protein L13a pseudogene 16; ribosomal protein L13a; ribosomal protein L13a pseudogene 18
100129553	9.06E-29	-	RPL13AP16	ribosomal protein L13a pseudogene 7; ribosomal protein L13a pseudogene 5; ribosomal protein L13a pseudogene 16; ribosomal protein L13a; ribosomal protein L13a pseudogene 18
100129553	9.06E-29	-	Rpl13a	ribosomal protein L13a pseudogene 7; ribosomal protein L13a pseudogene 5; ribosomal protein L13a pseudogene 16; ribosomal protein L13a; ribosomal protein L13a pseudogene 18
100129553	9.06E-29	-	RPL13AP5	ribosomal protein L13a pseudogene 7; ribosomal protein L13a pseudogene 5; ribosomal protein L13a pseudogene 16; ribosomal protein L13a; ribosomal protein L13a pseudogene 18
100129553	9.06E-29	-	RPL13AP18	ribosomal protein L13a pseudogene 7; ribosomal protein L13a pseudogene 5; ribosomal protein L13a pseudogene 16; ribosomal protein L13a; ribosomal protein L13a pseudogene 18
100129650	0.004451865	-	RPS26P55	ribosomal protein S26 pseudogene 55
100129681	6.02E-17	+	BST2	NPC-A-7; bone marrow stromal cell antigen 2
100129742	3.44E-18	-	RPS3AP13	ribosomal protein S3a pseudogene 13
100130154	1.29E-05	+	NA	NA
100130892	9.83E-20	-	RPL7P26	ribosomal protein L7 pseudogene 26; ribosomal protein L7 pseudogene 16; ribosomal protein L7; ribosomal protein L7 pseudogene 32; ribosomal protein L7 pseudogene 23; ribosomal protein L7 pseudogene 24; ribosomal protein L7 pseudogene 20
100130892	9.83E-20	-	RPL7P16	ribosomal protein L7 pseudogene 26; ribosomal protein L7 pseudogene 16; ribosomal protein L7; ribosomal protein L7 pseudogene 32; ribosomal protein L7 pseudogene 23; ribosomal protein L7 pseudogene 24; ribosomal protein L7 pseudogene 20
100130892	9.83E-20	-	RPL7P20	ribosomal protein L7 pseudogene 26; ribosomal protein L7 pseudogene 16; ribosomal protein L7; ribosomal protein L7 pseudogene 32; ribosomal protein L7 pseudogene 23; ribosomal protein L7 pseudogene 24; ribosomal protein L7 pseudogene 20
100130892	9.83E-20	-	RPL7P23	ribosomal protein L7 pseudogene 26; ribosomal protein L7 pseudogene 16; ribosomal protein L7; ribosomal protein L7 pseudogene 32; ribosomal protein L7 pseudogene 23; ribosomal protein L7 pseudogene 24; ribosomal protein L7 pseudogene 20
100130892	9.83E-20	-	RPL7P32	ribosomal protein L7 pseudogene 26; ribosomal protein L7 pseudogene 16; ribosomal protein L7; ribosomal protein L7 pseudogene 32; ribosomal protein L7 pseudogene 23; ribosomal protein L7 pseudogene 24; ribosomal protein L7 pseudogene 20
100130892	9.83E-20	-	RPL7P24	ribosomal protein L7 pseudogene 26; ribosomal protein L7 pseudogene 16; ribosomal protein L7; ribosomal protein L7 pseudogene 32; ribosomal protein L7 pseudogene 23; ribosomal protein L7 pseudogene 24; ribosomal protein L7 pseudogene 20
100130892	9.83E-20	-	RPL7	ribosomal protein L7 pseudogene 26; ribosomal protein L7 pseudogene 16; ribosomal protein L7; ribosomal protein L7 pseudogene 32; ribosomal protein L7 pseudogene 23; ribosomal protein L7 pseudogene 24; ribosomal protein L7 pseudogene 20
100130980	1.09E-35	-	RPS2P35	ribosomal protein S2 pseudogene 35
100131164	1.60E-17	+	NA	NA
100131196	2.83E-17	-	RPS25	ribosomal protein S25 pseudogene 8; ribosomal protein S25
100131196	2.83E-17	-	RPS25P8	ribosomal protein S25 pseudogene 8; ribosomal protein S25
100131387	2.78E-22	-	RPL39P20	ribosomal protein L39 pseudogene 10; ribosomal protein L39 pseudogene 20; ribosomal protein L39 pseudogene 27; ribosomal protein L39; ribosomal protein L39 pseudogene 13; ribosomal protein L39 pseudogene 32
100131387	2.78E-22	-	RPL39	ribosomal protein L39 pseudogene 10; ribosomal protein L39 pseudogene 20; ribosomal protein L39 pseudogene 27; ribosomal protein L39; ribosomal protein L39 pseudogene 13; ribosomal protein L39 pseudogene 32
100131387	2.78E-22	-	RPL39P10	ribosomal protein L39 pseudogene 10; ribosomal protein L39 pseudogene 20; ribosomal protein L39 pseudogene 27; ribosomal protein L39; ribosomal protein L39 pseudogene 13; ribosomal protein L39 pseudogene 32
100131387	2.78E-22	-	RPL39P32	ribosomal protein L39 pseudogene 10; ribosomal protein L39 pseudogene 20; ribosomal protein L39 pseudogene 27; ribosomal protein L39; ribosomal protein L39 pseudogene 13; ribosomal protein L39 pseudogene 32
100131387	2.78E-22	-	RPL39P27	ribosomal protein L39 pseudogene 10; ribosomal protein L39 pseudogene 20; ribosomal protein L39 pseudogene 27; ribosomal protein L39; ribosomal protein L39 pseudogene 13; ribosomal protein L39 pseudogene 32
100131387	2.78E-22	-	RPL39P13	ribosomal protein L39 pseudogene 10; ribosomal protein L39 pseudogene 20; ribosomal protein L39 pseudogene 27; ribosomal protein L39; ribosomal protein L39 pseudogene 13; ribosomal protein L39 pseudogene 32
100131713	2.05E-26	-	RPL29P12	ribosomal protein L29 pseudogene 9; ribosomal protein L29 pseudogene 12; ribosomal protein L29 pseudogene 11; ribosomal protein L29; ribosomal protein L29 pseudogene 26
100131713	2.05E-26	-	RPL29P9	ribosomal protein L29 pseudogene 9; ribosomal protein L29 pseudogene 12; ribosomal protein L29 pseudogene 11; ribosomal protein L29; ribosomal protein L29 pseudogene 26
100131713	2.05E-26	-	rpl29	ribosomal protein L29 pseudogene 9; ribosomal protein L29 pseudogene 12; ribosomal protein L29 pseudogene 11; ribosomal protein L29; ribosomal protein L29 pseudogene 26
100131713	2.05E-26	-	RPL29P11	ribosomal protein L29 pseudogene 9; ribosomal protein L29 pseudogene 12; ribosomal protein L29 pseudogene 11; ribosomal protein L29; ribosomal protein L29 pseudogene 26
100131713	2.05E-26	-	RPL29P26	ribosomal protein L29 pseudogene 9; ribosomal protein L29 pseudogene 12; ribosomal protein L29 pseudogene 11; ribosomal protein L29; ribosomal protein L29 pseudogene 26
100131726	1.28E-15	+	LOC100131726	HCC-related HCC-C11_v3
100131905	8.00E-10	-	RPS27P9	ribosomal protein S27 pseudogene 29; ribosomal protein S27 pseudogene 9; ribosomal protein S27 pseudogene 23; ribosomal protein S27 pseudogene 13; ribosomal protein S27; ribosomal protein S27 pseudogene 21; ribosomal protein S27 pseudogene 7; ribosomal protein S27 pseudogene 6; ribosomal protein S27 pseudogene 19
100131905	8.00E-10	-	rps27	ribosomal protein S27 pseudogene 29; ribosomal protein S27 pseudogene 9; ribosomal protein S27 pseudogene 23; ribosomal protein S27 pseudogene 13; ribosomal protein S27; ribosomal protein S27 pseudogene 21; ribosomal protein S27 pseudogene 7; ribosomal protein S27 pseudogene 6; ribosomal protein S27 pseudogene 19
100131905	8.00E-10	-	RPS27P6	ribosomal protein S27 pseudogene 29; ribosomal protein S27 pseudogene 9; ribosomal protein S27 pseudogene 23; ribosomal protein S27 pseudogene 13; ribosomal protein S27; ribosomal protein S27 pseudogene 21; ribosomal protein S27 pseudogene 7; ribosomal protein S27 pseudogene 6; ribosomal protein S27 pseudogene 19
100131905	8.00E-10	-	RPS27P23	ribosomal protein S27 pseudogene 29; ribosomal protein S27 pseudogene 9; ribosomal protein S27 pseudogene 23; ribosomal protein S27 pseudogene 13; ribosomal protein S27; ribosomal protein S27 pseudogene 21; ribosomal protein S27 pseudogene 7; ribosomal protein S27 pseudogene 6; ribosomal protein S27 pseudogene 19
100131905	8.00E-10	-	RPS27P7	ribosomal protein S27 pseudogene 29; ribosomal protein S27 pseudogene 9; ribosomal protein S27 pseudogene 23; ribosomal protein S27 pseudogene 13; ribosomal protein S27; ribosomal protein S27 pseudogene 21; ribosomal protein S27 pseudogene 7; ribosomal protein S27 pseudogene 6; ribosomal protein S27 pseudogene 19
100131905	8.00E-10	-	RPS27P29	ribosomal protein S27 pseudogene 29; ribosomal protein S27 pseudogene 9; ribosomal protein S27 pseudogene 23; ribosomal protein S27 pseudogene 13; ribosomal protein S27; ribosomal protein S27 pseudogene 21; ribosomal protein S27 pseudogene 7; ribosomal protein S27 pseudogene 6; ribosomal protein S27 pseudogene 19
100131905	8.00E-10	-	RPS27P21	ribosomal protein S27 pseudogene 29; ribosomal protein S27 pseudogene 9; ribosomal protein S27 pseudogene 23; ribosomal protein S27 pseudogene 13; ribosomal protein S27; ribosomal protein S27 pseudogene 21; ribosomal protein S27 pseudogene 7; ribosomal protein S27 pseudogene 6; ribosomal protein S27 pseudogene 19
100131905	8.00E-10	-	RPS27P13	ribosomal protein S27 pseudogene 29; ribosomal protein S27 pseudogene 9; ribosomal protein S27 pseudogene 23; ribosomal protein S27 pseudogene 13; ribosomal protein S27; ribosomal protein S27 pseudogene 21; ribosomal protein S27 pseudogene 7; ribosomal protein S27 pseudogene 6; ribosomal protein S27 pseudogene 19
100131905	8.00E-10	-	RPS27P19	ribosomal protein S27 pseudogene 29; ribosomal protein S27 pseudogene 9; ribosomal protein S27 pseudogene 23; ribosomal protein S27 pseudogene 13; ribosomal protein S27; ribosomal protein S27 pseudogene 21; ribosomal protein S27 pseudogene 7; ribosomal protein S27 pseudogene 6; ribosomal protein S27 pseudogene 19
100132291	3.96E-20	-	RPS27P21	ribosomal protein S27 pseudogene 29; ribosomal protein S27 pseudogene 9; ribosomal protein S27 pseudogene 23; ribosomal protein S27 pseudogene 13; ribosomal protein S27; ribosomal protein S27 pseudogene 21; ribosomal protein S27 pseudogene 7; ribosomal protein S27 pseudogene 6; ribosomal protein S27 pseudogene 19
100132291	3.96E-20	-	RPS27P6	ribosomal protein S27 pseudogene 29; ribosomal protein S27 pseudogene 9; ribosomal protein S27 pseudogene 23; ribosomal protein S27 pseudogene 13; ribosomal protein S27; ribosomal protein S27 pseudogene 21; ribosomal protein S27 pseudogene 7; ribosomal protein S27 pseudogene 6; ribosomal protein S27 pseudogene 19
100132291	3.96E-20	-	RPS27P29	ribosomal protein S27 pseudogene 29; ribosomal protein S27 pseudogene 9; ribosomal protein S27 pseudogene 23; ribosomal protein S27 pseudogene 13; ribosomal protein S27; ribosomal protein S27 pseudogene 21; ribosomal protein S27 pseudogene 7; ribosomal protein S27 pseudogene 6; ribosomal protein S27 pseudogene 19
100132291	3.96E-20	-	RPS27P7	ribosomal protein S27 pseudogene 29; ribosomal protein S27 pseudogene 9; ribosomal protein S27 pseudogene 23; ribosomal protein S27 pseudogene 13; ribosomal protein S27; ribosomal protein S27 pseudogene 21; ribosomal protein S27 pseudogene 7; ribosomal protein S27 pseudogene 6; ribosomal protein S27 pseudogene 19
100132291	3.96E-20	-	RPS27P23	ribosomal protein S27 pseudogene 29; ribosomal protein S27 pseudogene 9; ribosomal protein S27 pseudogene 23; ribosomal protein S27 pseudogene 13; ribosomal protein S27; ribosomal protein S27 pseudogene 21; ribosomal protein S27 pseudogene 7; ribosomal protein S27 pseudogene 6; ribosomal protein S27 pseudogene 19
100132291	3.96E-20	-	RPS27P9	ribosomal protein S27 pseudogene 29; ribosomal protein S27 pseudogene 9; ribosomal protein S27 pseudogene 23; ribosomal protein S27 pseudogene 13; ribosomal protein S27; ribosomal protein S27 pseudogene 21; ribosomal protein S27 pseudogene 7; ribosomal protein S27 pseudogene 6; ribosomal protein S27 pseudogene 19
100132291	3.96E-20	-	RPS27P19	ribosomal protein S27 pseudogene 29; ribosomal protein S27 pseudogene 9; ribosomal protein S27 pseudogene 23; ribosomal protein S27 pseudogene 13; ribosomal protein S27; ribosomal protein S27 pseudogene 21; ribosomal protein S27 pseudogene 7; ribosomal protein S27 pseudogene 6; ribosomal protein S27 pseudogene 19
100132291	3.96E-20	-	RPS27P13	ribosomal protein S27 pseudogene 29; ribosomal protein S27 pseudogene 9; ribosomal protein S27 pseudogene 23; ribosomal protein S27 pseudogene 13; ribosomal protein S27; ribosomal protein S27 pseudogene 21; ribosomal protein S27 pseudogene 7; ribosomal protein S27 pseudogene 6; ribosomal protein S27 pseudogene 19
100132291	3.96E-20	-	rps27	ribosomal protein S27 pseudogene 29; ribosomal protein S27 pseudogene 9; ribosomal protein S27 pseudogene 23; ribosomal protein S27 pseudogene 13; ribosomal protein S27; ribosomal protein S27 pseudogene 21; ribosomal protein S27 pseudogene 7; ribosomal protein S27 pseudogene 6; ribosomal protein S27 pseudogene 19
100132394	2.26E-08	+	NA	NA
100132417	1.28E-21	+	fcgr1a	"Fc fragment of IgG, high affinity Ic, receptor (CD64); Fc fragment of IgG, high affinity Ia, receptor (CD64)"
100132417	1.28E-21	+	FCGR1C	"Fc fragment of IgG, high affinity Ic, receptor (CD64); Fc fragment of IgG, high affinity Ia, receptor (CD64)"
100132488	7.26E-22	-	RPS27P29	ribosomal protein S27 pseudogene 29; ribosomal protein S27 pseudogene 9; ribosomal protein S27 pseudogene 23; ribosomal protein S27 pseudogene 13; ribosomal protein S27; ribosomal protein S27 pseudogene 21; ribosomal protein S27 pseudogene 7; ribosomal protein S27 pseudogene 6; ribosomal protein S27 pseudogene 19
100132488	7.26E-22	-	RPS27P13	ribosomal protein S27 pseudogene 29; ribosomal protein S27 pseudogene 9; ribosomal protein S27 pseudogene 23; ribosomal protein S27 pseudogene 13; ribosomal protein S27; ribosomal protein S27 pseudogene 21; ribosomal protein S27 pseudogene 7; ribosomal protein S27 pseudogene 6; ribosomal protein S27 pseudogene 19
100132488	7.26E-22	-	RPS27P7	ribosomal protein S27 pseudogene 29; ribosomal protein S27 pseudogene 9; ribosomal protein S27 pseudogene 23; ribosomal protein S27 pseudogene 13; ribosomal protein S27; ribosomal protein S27 pseudogene 21; ribosomal protein S27 pseudogene 7; ribosomal protein S27 pseudogene 6; ribosomal protein S27 pseudogene 19
100132488	7.26E-22	-	RPS27P9	ribosomal protein S27 pseudogene 29; ribosomal protein S27 pseudogene 9; ribosomal protein S27 pseudogene 23; ribosomal protein S27 pseudogene 13; ribosomal protein S27; ribosomal protein S27 pseudogene 21; ribosomal protein S27 pseudogene 7; ribosomal protein S27 pseudogene 6; ribosomal protein S27 pseudogene 19
100132488	7.26E-22	-	RPS27P21	ribosomal protein S27 pseudogene 29; ribosomal protein S27 pseudogene 9; ribosomal protein S27 pseudogene 23; ribosomal protein S27 pseudogene 13; ribosomal protein S27; ribosomal protein S27 pseudogene 21; ribosomal protein S27 pseudogene 7; ribosomal protein S27 pseudogene 6; ribosomal protein S27 pseudogene 19
100132488	7.26E-22	-	RPS27P6	ribosomal protein S27 pseudogene 29; ribosomal protein S27 pseudogene 9; ribosomal protein S27 pseudogene 23; ribosomal protein S27 pseudogene 13; ribosomal protein S27; ribosomal protein S27 pseudogene 21; ribosomal protein S27 pseudogene 7; ribosomal protein S27 pseudogene 6; ribosomal protein S27 pseudogene 19
100132488	7.26E-22	-	RPS27P19	ribosomal protein S27 pseudogene 29; ribosomal protein S27 pseudogene 9; ribosomal protein S27 pseudogene 23; ribosomal protein S27 pseudogene 13; ribosomal protein S27; ribosomal protein S27 pseudogene 21; ribosomal protein S27 pseudogene 7; ribosomal protein S27 pseudogene 6; ribosomal protein S27 pseudogene 19
100132488	7.26E-22	-	rps27	ribosomal protein S27 pseudogene 29; ribosomal protein S27 pseudogene 9; ribosomal protein S27 pseudogene 23; ribosomal protein S27 pseudogene 13; ribosomal protein S27; ribosomal protein S27 pseudogene 21; ribosomal protein S27 pseudogene 7; ribosomal protein S27 pseudogene 6; ribosomal protein S27 pseudogene 19
100132488	7.26E-22	-	RPS27P23	ribosomal protein S27 pseudogene 29; ribosomal protein S27 pseudogene 9; ribosomal protein S27 pseudogene 23; ribosomal protein S27 pseudogene 13; ribosomal protein S27; ribosomal protein S27 pseudogene 21; ribosomal protein S27 pseudogene 7; ribosomal protein S27 pseudogene 6; ribosomal protein S27 pseudogene 19
100132742	2.12E-20	-	RPL17P39	ribosomal protein L17 pseudogene 22; ribosomal protein L17 pseudogene 36; ribosomal protein L17 pseudogene 20; similar to ribosomal protein L17; ribosomal protein L17 pseudogene 33; ribosomal protein L17 pseudogene 34; ribosomal protein L17 pseudogene 9; ribosomal protein L17; ribosomal protein L17 pseudogene 18; ribosomal protein L17 pseudogene 7; ribosomal protein L17 pseudogene 39
100132742	2.12E-20	-	RPL17P36	ribosomal protein L17 pseudogene 22; ribosomal protein L17 pseudogene 36; ribosomal protein L17 pseudogene 20; similar to ribosomal protein L17; ribosomal protein L17 pseudogene 33; ribosomal protein L17 pseudogene 34; ribosomal protein L17 pseudogene 9; ribosomal protein L17; ribosomal protein L17 pseudogene 18; ribosomal protein L17 pseudogene 7; ribosomal protein L17 pseudogene 39
100132742	2.12E-20	-	RpL17	ribosomal protein L17 pseudogene 22; ribosomal protein L17 pseudogene 36; ribosomal protein L17 pseudogene 20; similar to ribosomal protein L17; ribosomal protein L17 pseudogene 33; ribosomal protein L17 pseudogene 34; ribosomal protein L17 pseudogene 9; ribosomal protein L17; ribosomal protein L17 pseudogene 18; ribosomal protein L17 pseudogene 7; ribosomal protein L17 pseudogene 39
100132742	2.12E-20	-	RPL17P7	ribosomal protein L17 pseudogene 22; ribosomal protein L17 pseudogene 36; ribosomal protein L17 pseudogene 20; similar to ribosomal protein L17; ribosomal protein L17 pseudogene 33; ribosomal protein L17 pseudogene 34; ribosomal protein L17 pseudogene 9; ribosomal protein L17; ribosomal protein L17 pseudogene 18; ribosomal protein L17 pseudogene 7; ribosomal protein L17 pseudogene 39
100132742	2.12E-20	-	LOC729046	ribosomal protein L17 pseudogene 22; ribosomal protein L17 pseudogene 36; ribosomal protein L17 pseudogene 20; similar to ribosomal protein L17; ribosomal protein L17 pseudogene 33; ribosomal protein L17 pseudogene 34; ribosomal protein L17 pseudogene 9; ribosomal protein L17; ribosomal protein L17 pseudogene 18; ribosomal protein L17 pseudogene 7; ribosomal protein L17 pseudogene 39
100132742	2.12E-20	-	RPL17P33	ribosomal protein L17 pseudogene 22; ribosomal protein L17 pseudogene 36; ribosomal protein L17 pseudogene 20; similar to ribosomal protein L17; ribosomal protein L17 pseudogene 33; ribosomal protein L17 pseudogene 34; ribosomal protein L17 pseudogene 9; ribosomal protein L17; ribosomal protein L17 pseudogene 18; ribosomal protein L17 pseudogene 7; ribosomal protein L17 pseudogene 39
100132742	2.12E-20	-	RPL17P20	ribosomal protein L17 pseudogene 22; ribosomal protein L17 pseudogene 36; ribosomal protein L17 pseudogene 20; similar to ribosomal protein L17; ribosomal protein L17 pseudogene 33; ribosomal protein L17 pseudogene 34; ribosomal protein L17 pseudogene 9; ribosomal protein L17; ribosomal protein L17 pseudogene 18; ribosomal protein L17 pseudogene 7; ribosomal protein L17 pseudogene 39
100132742	2.12E-20	-	RPL17P18	ribosomal protein L17 pseudogene 22; ribosomal protein L17 pseudogene 36; ribosomal protein L17 pseudogene 20; similar to ribosomal protein L17; ribosomal protein L17 pseudogene 33; ribosomal protein L17 pseudogene 34; ribosomal protein L17 pseudogene 9; ribosomal protein L17; ribosomal protein L17 pseudogene 18; ribosomal protein L17 pseudogene 7; ribosomal protein L17 pseudogene 39
100132742	2.12E-20	-	RPL17P34	ribosomal protein L17 pseudogene 22; ribosomal protein L17 pseudogene 36; ribosomal protein L17 pseudogene 20; similar to ribosomal protein L17; ribosomal protein L17 pseudogene 33; ribosomal protein L17 pseudogene 34; ribosomal protein L17 pseudogene 9; ribosomal protein L17; ribosomal protein L17 pseudogene 18; ribosomal protein L17 pseudogene 7; ribosomal protein L17 pseudogene 39
100132742	2.12E-20	-	RPL17P9	ribosomal protein L17 pseudogene 22; ribosomal protein L17 pseudogene 36; ribosomal protein L17 pseudogene 20; similar to ribosomal protein L17; ribosomal protein L17 pseudogene 33; ribosomal protein L17 pseudogene 34; ribosomal protein L17 pseudogene 9; ribosomal protein L17; ribosomal protein L17 pseudogene 18; ribosomal protein L17 pseudogene 7; ribosomal protein L17 pseudogene 39
100132742	2.12E-20	-	RPL17P22	ribosomal protein L17 pseudogene 22; ribosomal protein L17 pseudogene 36; ribosomal protein L17 pseudogene 20; similar to ribosomal protein L17; ribosomal protein L17 pseudogene 33; ribosomal protein L17 pseudogene 34; ribosomal protein L17 pseudogene 9; ribosomal protein L17; ribosomal protein L17 pseudogene 18; ribosomal protein L17 pseudogene 7; ribosomal protein L17 pseudogene 39
100132742	3.20E-18	-	RPL17P39	ribosomal protein L17 pseudogene 22; ribosomal protein L17 pseudogene 36; ribosomal protein L17 pseudogene 20; similar to ribosomal protein L17; ribosomal protein L17 pseudogene 33; ribosomal protein L17 pseudogene 34; ribosomal protein L17 pseudogene 9; ribosomal protein L17; ribosomal protein L17 pseudogene 18; ribosomal protein L17 pseudogene 7; ribosomal protein L17 pseudogene 39
100132742	3.20E-18	-	RPL17P36	ribosomal protein L17 pseudogene 22; ribosomal protein L17 pseudogene 36; ribosomal protein L17 pseudogene 20; similar to ribosomal protein L17; ribosomal protein L17 pseudogene 33; ribosomal protein L17 pseudogene 34; ribosomal protein L17 pseudogene 9; ribosomal protein L17; ribosomal protein L17 pseudogene 18; ribosomal protein L17 pseudogene 7; ribosomal protein L17 pseudogene 39
100132742	3.20E-18	-	RpL17	ribosomal protein L17 pseudogene 22; ribosomal protein L17 pseudogene 36; ribosomal protein L17 pseudogene 20; similar to ribosomal protein L17; ribosomal protein L17 pseudogene 33; ribosomal protein L17 pseudogene 34; ribosomal protein L17 pseudogene 9; ribosomal protein L17; ribosomal protein L17 pseudogene 18; ribosomal protein L17 pseudogene 7; ribosomal protein L17 pseudogene 39
100132742	3.20E-18	-	RPL17P7	ribosomal protein L17 pseudogene 22; ribosomal protein L17 pseudogene 36; ribosomal protein L17 pseudogene 20; similar to ribosomal protein L17; ribosomal protein L17 pseudogene 33; ribosomal protein L17 pseudogene 34; ribosomal protein L17 pseudogene 9; ribosomal protein L17; ribosomal protein L17 pseudogene 18; ribosomal protein L17 pseudogene 7; ribosomal protein L17 pseudogene 39
100132742	3.20E-18	-	LOC729046	ribosomal protein L17 pseudogene 22; ribosomal protein L17 pseudogene 36; ribosomal protein L17 pseudogene 20; similar to ribosomal protein L17; ribosomal protein L17 pseudogene 33; ribosomal protein L17 pseudogene 34; ribosomal protein L17 pseudogene 9; ribosomal protein L17; ribosomal protein L17 pseudogene 18; ribosomal protein L17 pseudogene 7; ribosomal protein L17 pseudogene 39
100132742	3.20E-18	-	RPL17P33	ribosomal protein L17 pseudogene 22; ribosomal protein L17 pseudogene 36; ribosomal protein L17 pseudogene 20; similar to ribosomal protein L17; ribosomal protein L17 pseudogene 33; ribosomal protein L17 pseudogene 34; ribosomal protein L17 pseudogene 9; ribosomal protein L17; ribosomal protein L17 pseudogene 18; ribosomal protein L17 pseudogene 7; ribosomal protein L17 pseudogene 39
100132742	3.20E-18	-	RPL17P20	ribosomal protein L17 pseudogene 22; ribosomal protein L17 pseudogene 36; ribosomal protein L17 pseudogene 20; similar to ribosomal protein L17; ribosomal protein L17 pseudogene 33; ribosomal protein L17 pseudogene 34; ribosomal protein L17 pseudogene 9; ribosomal protein L17; ribosomal protein L17 pseudogene 18; ribosomal protein L17 pseudogene 7; ribosomal protein L17 pseudogene 39
100132742	3.20E-18	-	RPL17P18	ribosomal protein L17 pseudogene 22; ribosomal protein L17 pseudogene 36; ribosomal protein L17 pseudogene 20; similar to ribosomal protein L17; ribosomal protein L17 pseudogene 33; ribosomal protein L17 pseudogene 34; ribosomal protein L17 pseudogene 9; ribosomal protein L17; ribosomal protein L17 pseudogene 18; ribosomal protein L17 pseudogene 7; ribosomal protein L17 pseudogene 39
100132742	3.20E-18	-	RPL17P34	ribosomal protein L17 pseudogene 22; ribosomal protein L17 pseudogene 36; ribosomal protein L17 pseudogene 20; similar to ribosomal protein L17; ribosomal protein L17 pseudogene 33; ribosomal protein L17 pseudogene 34; ribosomal protein L17 pseudogene 9; ribosomal protein L17; ribosomal protein L17 pseudogene 18; ribosomal protein L17 pseudogene 7; ribosomal protein L17 pseudogene 39
100132742	3.20E-18	-	RPL17P9	ribosomal protein L17 pseudogene 22; ribosomal protein L17 pseudogene 36; ribosomal protein L17 pseudogene 20; similar to ribosomal protein L17; ribosomal protein L17 pseudogene 33; ribosomal protein L17 pseudogene 34; ribosomal protein L17 pseudogene 9; ribosomal protein L17; ribosomal protein L17 pseudogene 18; ribosomal protein L17 pseudogene 7; ribosomal protein L17 pseudogene 39
100132742	3.20E-18	-	RPL17P22	ribosomal protein L17 pseudogene 22; ribosomal protein L17 pseudogene 36; ribosomal protein L17 pseudogene 20; similar to ribosomal protein L17; ribosomal protein L17 pseudogene 33; ribosomal protein L17 pseudogene 34; ribosomal protein L17 pseudogene 9; ribosomal protein L17; ribosomal protein L17 pseudogene 18; ribosomal protein L17 pseudogene 7; ribosomal protein L17 pseudogene 39
100132761	0.000218735	-	NA	NA
100133478	2.57E-23	+	LOC100133478	similar to mitochondrial carrier homolog 2
100133662	2.86E-11	-	NA	NA
100133812	1.85E-19	-	NA	NA
100133931	7.78E-19	-	NA	NA
100133941	1.84E-34	+	Cd24	CD24 molecule; CD24 molecule-like 4
100133941	1.84E-34	+	CD24L4	CD24 molecule; CD24 molecule-like 4
100134364	0.000849691	+	NA	NA
100134938	1.50E-27	-	UPK3BL	uroplakin-like protein
100302173	2.86E-19	+	MIR1978	microRNA 1978
100302207	6.67E-07	+	MIR1974	microRNA 1974
