# Supplementary material for: Blood RNA expression profiles undergo major changes during the seventh decade
Source: Oncotarget. 2016 Sep 17;7(44):71353–61. doi: 10.18632/oncotarget.12098 (PMC5342083; doi:10.18632/oncotarget.12098)
Supplement: Supplementary file 3 [file oncotarget-07-71353-s003.doc]

NOTE that 1) some of the probes were discarded as there is no mapping
between their Illumina identifier and an Entrez identifier, and 
subsequently their official gene symbol; 2) some Entrez identifiers
might appear more than once due to the one-to-many mapping in the databases;
3)The column "Regulation" gives an indication on the direction of regulation
+ stands for up regulated and - for down regulated
---------------------------------------------------------------------

Entrez.ID	P.value	Regulation	Gene.Symbol	Gene.Name
34	1.54E-11	-	ACADM	"acyl-Coenzyme A dehydrogenase, C-4 to C-12 straight chain"
59	1.62E-08	+	acta2	"actin, alpha 2, smooth muscle, aorta"
120	2.37E-05	-	ADD3	adducin 3 (gamma)
142	7.81E-17	-	parp1	poly (ADP-ribose) polymerase 1
154	1.47E-12	+	ADRB2	"adrenergic, beta-2-, receptor, surface"
159	2.57E-13	-	ADSS	adenylosuccinate synthase
166	1.65E-11	-	aes	amino-terminal enhancer of split
178	9.94E-11	-	agl	"amylo-1, 6-glucosidase, 4-alpha-glucanotransferase"
191	4.07E-15	-	ahcY	adenosylhomocysteinase
212	6.77E-09	+	alaS2	"aminolevulinate, delta-, synthase 2"
212	7.89E-08	+	alaS2	"aminolevulinate, delta-, synthase 2"
249	0.000175037	+	ALPL	"alkaline phosphatase, liver/bone/kidney"
274	4.60E-07	-	bin1	bridging integrator 1
283	2.13E-09	+	Ang	"angiogenin, ribonuclease, RNase A family, 5"
303	0.000387204	+	ANXA2P1	annexin A2 pseudogene 3; annexin A2; annexin A2 pseudogene 1
303	0.000387204	+	ANXA2	annexin A2 pseudogene 3; annexin A2; annexin A2 pseudogene 1
303	0.000387204	+	ANXA2P3	annexin A2 pseudogene 3; annexin A2; annexin A2 pseudogene 1
328	9.15E-26	-	Apex1	APEX nuclease (multifunctional DNA repair enzyme) 1
334	4.29E-14	+	aplp2	amyloid beta (A4) precursor-like protein 2
383	1.26E-12	+	arg1	"arginase, liver"
389	3.07E-20	+	RHOC	"ras homolog gene family, member C"
409	5.99E-11	+	arrb2	"arrestin, beta 2"
430	7.48E-25	+	ASCL2	achaete-scute complex homolog 2 (Drosophila)
472	3.78E-29	-	LOC651610	"similar to Serine-protein kinase ATM (Ataxia telangiectasia mutated) (A-T, mutated); ataxia telangiectasia mutated"
472	3.78E-29	-	ATM	"similar to Serine-protein kinase ATM (Ataxia telangiectasia mutated) (A-T, mutated); ataxia telangiectasia mutated"
472	7.21E-11	-	LOC651610	"similar to Serine-protein kinase ATM (Ataxia telangiectasia mutated) (A-T, mutated); ataxia telangiectasia mutated"
472	7.21E-11	-	ATM	"similar to Serine-protein kinase ATM (Ataxia telangiectasia mutated) (A-T, mutated); ataxia telangiectasia mutated"
493	2.09E-16	+	atp2b4	"ATPase, Ca++ transporting, plasma membrane 4"
523	3.55E-08	-	Atp6v1a	"ATPase, H+ transporting, lysosomal 70kDa, V1 subunit A"
527	0.000215481	+	ATP6V0C	"ATPase, H+ transporting, lysosomal 16kDa, V0 subunit c"
566	2.66E-06	+	AZU1	azurocidin 1
596	8.30E-12	-	BCL2	B-cell CLL/lymphoma 2
598	5.00E-14	+	BCL2L1	BCL2-like 1
598	3.04E-15	+	BCL2L1	BCL2-like 1
613	9.48E-12	+	bcr	breakpoint cluster region
640	1.02E-05	-	Blk	B lymphoid tyrosine kinase
643	3.61E-23	-	CXCR5	chemokine (C-X-C motif) receptor 5
645	1.31E-07	+	BLVRB	biliverdin reductase B (flavin reductase (NADPH))
648	1.12E-11	-	BMI1	BMI1 polycomb ring finger oncogene
664	3.89E-26	-	BNIP3	BCL2/adenovirus E1B 19kDa interacting protein 3
669	3.54E-09	+	BPGM	"2,3-bisphosphoglycerate mutase"
671	8.64E-10	+	BPI	bactericidal/permeability-increasing protein
682	9.57E-10	+	bsg	basigin (Ok blood group)
687	3.13E-09	-	KLF9	Kruppel-like factor 9
706	4.78E-09	+	tspO	translocator protein (18kDa)
708	6.22E-26	-	c1qbp	"complement component 1, q subcomponent binding protein"
759	1.89E-14	+	CA1	carbonic anhydrase I
762	6.58E-09	+	CA4	carbonic anhydrase IV
820	3.04E-07	+	CAMP	cathelicidin antimicrobial peptide
834	6.76E-10	+	CASP1	"caspase 1, apoptosis-related cysteine peptidase (interleukin 1, beta, convertase)"
837	1.01E-07	+	Casp4	"caspase 4, apoptosis-related cysteine peptidase"
894	3.15E-16	-	CCND2	cyclin D2
894	1.68E-15	-	CCND2	cyclin D2
915	2.07E-14	-	CD3D	"CD3d molecule, delta (CD3-TCR complex)"
915	6.68E-17	-	CD3D	"CD3d molecule, delta (CD3-TCR complex)"
916	2.49E-21	-	CD3E	"CD3e molecule, epsilon (CD3-TCR complex)"
917	2.27E-13	-	Cd3g	"CD3g molecule, gamma (CD3-TCR complex)"
925	8.39E-13	-	Cd8a	CD8a molecule
925	3.99E-13	-	Cd8a	CD8a molecule
926	3.90E-16	-	CD8B	CD8b molecule
939	1.29E-23	-	CD27	CD27 molecule
973	1.22E-08	-	Cd79a	"CD79a molecule, immunoglobulin-associated alpha"
973	3.11E-14	-	Cd79a	"CD79a molecule, immunoglobulin-associated alpha"
976	3.67E-11	+	CD97	CD97 molecule
994	3.34E-17	-	Cdc25b	cell division cycle 25 homolog B (S. pombe)
997	2.71E-14	+	CDC34	cell division cycle 34 homolog (S. cerevisiae)
1026	4.93E-07	+	CDKN1A	"cyclin-dependent kinase inhibitor 1A (p21, Cip1)"
1028	3.97E-27	+	CDKN1C	"cyclin-dependent kinase inhibitor 1C (p57, Kip2)"
1039	2.16E-39	-	CDR2	"cerebellar degeneration-related protein 2, 62kDa"
1075	1.56E-19	+	CTSC	cathepsin C
1088	3.05E-06	+	CEACAM8	carcinoembryonic antigen-related cell adhesion molecule 8
1178	0.001275629	+	clc	Charcot-Leyden crystal protein
1192	2.71E-09	+	CLIC1	chloride intracellular channel 1
1195	2.15E-07	-	clk1	CDC-like kinase 1
1207	9.35E-15	-	CLNS1A	"chloride channel, nucleotide-sensitive, 1A"
1212	1.32E-15	+	Cltb	"clathrin, light chain (Lcb)"
1235	1.85E-27	-	CCR6	cyclin L2; chemokine (C-C motif) receptor 6
1235	1.85E-27	-	Ccnl2	cyclin L2; chemokine (C-C motif) receptor 6
1236	9.99E-43	-	CCR7	chemokine (C-C motif) receptor 7
1316	1.57E-10	+	klf6	Kruppel-like factor 6
1318	1.63E-12	+	SLC31A2	"solute carrier family 31 (copper transporters), member 2"
1396	2.95E-09	+	crip1	cysteine-rich protein 1 (intestinal)
1436	6.88E-11	+	csf1r	colony stimulating factor 1 receptor
1514	1.46E-18	+	CTSL1	cathepsin L1
1514	2.51E-14	+	CTSL1	cathepsin L1
1521	8.65E-05	+	CTSW	cathepsin W
1524	1.75E-20	+	Cx3cr1	chemokine (C-X3-C motif) receptor 1
1524	7.22E-13	+	Cx3cr1	chemokine (C-X3-C motif) receptor 1
1606	1.65E-15	-	dgkA	"diacylglycerol kinase, alpha 80kDa"
1633	2.24E-15	-	DCK	deoxycytidine kinase
1647	3.90E-20	+	GADD45A	"growth arrest and DNA-damage-inducible, alpha"
1665	5.47E-16	-	DHX15	DEAH (Asp-Glu-Ala-His) box polypeptide 15
1667	2.50E-12	+	DEFA1B	"defensin, alpha 1"
1667	2.50E-12	+	DEFA1	"defensin, alpha 1"
1668	1.31E-13	+	DEFA3	"defensin, alpha 3, neutrophil-specific"
1669	9.07E-10	+	Defa4	"defensin, alpha 4, corticostatin"
1736	2.88E-46	-	DKC1	"dyskeratosis congenita 1, dyskerin"
1737	2.73E-19	-	dlaT	dihydrolipoamide S-acetyltransferase
1786	1.27E-15	-	dnmt1	DNA (cytosine-5-)-methyltransferase 1
1810	3.17E-07	-	DR1	"down-regulator of transcription 1, TBP-binding (negative cofactor 2)"
1824	4.97E-06	+	DSC2	desmocollin 2
1847	2.95E-13	+	dusp5	dual specificity phosphatase 5
1870	2.52E-18	+	E2f2	E2F transcription factor 2
1871	1.59E-09	-	E2F3	E2F transcription factor 3
1875	3.98E-22	-	E2f5	"E2F transcription factor 5, p130-binding"
1879	1.03E-13	-	EBF1	early B-cell factor 1
1880	8.16E-16	-	Gpr183	G protein-coupled receptor 183
1915	1.55E-07	-	EEF1A1P5	eukaryotic translation elongation factor 1 alpha-like 7; eukaryotic translation elongation factor 1 alpha-like 3; similar to eukaryotic translation elongation factor 1 alpha 1; eukaryotic translation elongation factor 1 alpha 1
1915	1.55E-07	-	EEF1A1P9	eukaryotic translation elongation factor 1 alpha-like 7; eukaryotic translation elongation factor 1 alpha-like 3; similar to eukaryotic translation elongation factor 1 alpha 1; eukaryotic translation elongation factor 1 alpha 1
1915	1.55E-07	-	EEF1A1	eukaryotic translation elongation factor 1 alpha-like 7; eukaryotic translation elongation factor 1 alpha-like 3; similar to eukaryotic translation elongation factor 1 alpha 1; eukaryotic translation elongation factor 1 alpha 1
1915	1.55E-07	-	EEF1A1P24	eukaryotic translation elongation factor 1 alpha-like 7; eukaryotic translation elongation factor 1 alpha-like 3; similar to eukaryotic translation elongation factor 1 alpha 1; eukaryotic translation elongation factor 1 alpha 1
1915	5.66E-09	-	EEF1A1P5	eukaryotic translation elongation factor 1 alpha-like 7; eukaryotic translation elongation factor 1 alpha-like 3; similar to eukaryotic translation elongation factor 1 alpha 1; eukaryotic translation elongation factor 1 alpha 1
1915	5.66E-09	-	EEF1A1P9	eukaryotic translation elongation factor 1 alpha-like 7; eukaryotic translation elongation factor 1 alpha-like 3; similar to eukaryotic translation elongation factor 1 alpha 1; eukaryotic translation elongation factor 1 alpha 1
1915	5.66E-09	-	EEF1A1	eukaryotic translation elongation factor 1 alpha-like 7; eukaryotic translation elongation factor 1 alpha-like 3; similar to eukaryotic translation elongation factor 1 alpha 1; eukaryotic translation elongation factor 1 alpha 1
1915	5.66E-09	-	EEF1A1P24	eukaryotic translation elongation factor 1 alpha-like 7; eukaryotic translation elongation factor 1 alpha-like 3; similar to eukaryotic translation elongation factor 1 alpha 1; eukaryotic translation elongation factor 1 alpha 1
1915	8.32E-08	-	EEF1A1P5	eukaryotic translation elongation factor 1 alpha-like 7; eukaryotic translation elongation factor 1 alpha-like 3; similar to eukaryotic translation elongation factor 1 alpha 1; eukaryotic translation elongation factor 1 alpha 1
1915	8.32E-08	-	EEF1A1P9	eukaryotic translation elongation factor 1 alpha-like 7; eukaryotic translation elongation factor 1 alpha-like 3; similar to eukaryotic translation elongation factor 1 alpha 1; eukaryotic translation elongation factor 1 alpha 1
1915	8.32E-08	-	EEF1A1	eukaryotic translation elongation factor 1 alpha-like 7; eukaryotic translation elongation factor 1 alpha-like 3; similar to eukaryotic translation elongation factor 1 alpha 1; eukaryotic translation elongation factor 1 alpha 1
1915	8.32E-08	-	EEF1A1P24	eukaryotic translation elongation factor 1 alpha-like 7; eukaryotic translation elongation factor 1 alpha-like 3; similar to eukaryotic translation elongation factor 1 alpha 1; eukaryotic translation elongation factor 1 alpha 1
1933	3.58E-18	-	Eef1b2	eukaryotic translation elongation factor 1 beta 2; eukaryotic translation elongation factor 1 beta 2-like
1933	3.58E-18	-	LOC647030	eukaryotic translation elongation factor 1 beta 2; eukaryotic translation elongation factor 1 beta 2-like
1933	1.09E-11	-	Eef1b2	eukaryotic translation elongation factor 1 beta 2; eukaryotic translation elongation factor 1 beta 2-like
1933	1.09E-11	-	LOC647030	eukaryotic translation elongation factor 1 beta 2; eukaryotic translation elongation factor 1 beta 2-like
1937	9.35E-05	-	EEF1G	eukaryotic translation elongation factor 1 gamma
1938	4.98E-26	-	Eef2	eukaryotic translation elongation factor 2
1942	6.88E-33	-	EFNA1	ephrin-A1
1968	3.17E-23	-	eif2s3	"eukaryotic translation initiation factor 2, subunit 3 gamma, 52kDa"
1974	9.92E-24	-	EIF4A2	"similar to eukaryotic translation initiation factor 4A2; eukaryotic translation initiation factor 4A, isoform 2"
1974	9.92E-24	-	LOC286512	"similar to eukaryotic translation initiation factor 4A2; eukaryotic translation initiation factor 4A, isoform 2"
1975	1.27E-15	-	EIF4BP7	similar to eukaryotic translation initiation factor 4H; eukaryotic translation initiation factor 4B
1975	1.27E-15	-	EIF4B	similar to eukaryotic translation initiation factor 4H; eukaryotic translation initiation factor 4B
1982	4.12E-15	-	EIF4G2	"eukaryotic translation initiation factor 4 gamma, 2"
1991	1.32E-10	+	ELANE	"elastase, neutrophil expressed"
1992	1.94E-15	+	SERPINB1	"serpin peptidase inhibitor, clade B (ovalbumin), member 1"
2038	4.63E-12	+	EPB42	erythrocyte membrane protein band 4.2
2040	1.73E-11	+	stom	stomatin
2041	6.02E-36	-	EPHA1	EPH receptor A1
2053	1.20E-16	-	Ephx2	"epoxide hydrolase 2, cytoplasmic"
2064	7.53E-20	+	Erbb2	"v-erb-b2 erythroblastic leukemia viral oncogene homolog 2, neuro/glioblastoma derived oncogene homolog (avian)"
2091	3.65E-27	-	FBL	fibrillarin
2113	3.63E-10	-	ETS1	v-ets erythroblastosis virus E26 oncogene homolog 1 (avian)
2113	1.72E-29	-	ETS1	v-ets erythroblastosis virus E26 oncogene homolog 1 (avian)
2153	9.59E-12	+	F5	"coagulation factor V (proaccelerin, labile factor)"
2162	1.47E-07	+	F13A1	"coagulation factor XIII, A1 polypeptide"
2180	0.000127081	+	ACSL1	acyl-CoA synthetase long-chain family member 1
2203	1.07E-10	+	Fbp1	"fructose-1,6-bisphosphatase 1"
2209	2.74E-11	+	fcgr1a	"Fc fragment of IgG, high affinity Ic, receptor (CD64); Fc fragment of IgG, high affinity Ia, receptor (CD64)"
2209	2.74E-11	+	FCGR1C	"Fc fragment of IgG, high affinity Ic, receptor (CD64); Fc fragment of IgG, high affinity Ia, receptor (CD64)"
2210	5.56E-18	+	FCGR1B	"Fc fragment of IgG, high affinity Ib, receptor (CD64)"
2212	2.22E-08	+	FCGR2A	"Fc fragment of IgG, low affinity IIa, receptor (CD32)"
2235	2.62E-12	+	FECH	ferrochelatase (protoporphyria)
2243	1.92E-10	+	FGA	fibrinogen alpha chain
2308	8.43E-17	-	foxo1	forkhead box O1
2317	1.90E-22	-	FLNB	"filamin B, beta (actin binding protein 278)"
2323	7.01E-25	-	FLT3LG	fms-related tyrosine kinase 3 ligand
2339	3.53E-22	-	FNTA	"farnesyltransferase, CAAX box, alpha"
2498	5.40E-05	+	FTHL3	"ferritin, heavy polypeptide 1; ferritin, heavy polypeptide-like 16; similar to ferritin, heavy polypeptide 1; ferritin, heavy polypeptide-like 3 pseudogene"
2498	5.40E-05	+	FTHL20	"ferritin, heavy polypeptide 1; ferritin, heavy polypeptide-like 16; similar to ferritin, heavy polypeptide 1; ferritin, heavy polypeptide-like 3 pseudogene"
2498	5.40E-05	+	FTH1	"ferritin, heavy polypeptide 1; ferritin, heavy polypeptide-like 16; similar to ferritin, heavy polypeptide 1; ferritin, heavy polypeptide-like 3 pseudogene"
2498	5.40E-05	+	FTHL16	"ferritin, heavy polypeptide 1; ferritin, heavy polypeptide-like 16; similar to ferritin, heavy polypeptide 1; ferritin, heavy polypeptide-like 3 pseudogene"
2503	3.28E-07	+	FTHL11	"ferritin, heavy polypeptide-like 11"
2504	0.000291454	+	FTHL12	"ferritin, heavy polypeptide-like 12"
2532	2.06E-06	+	DARC	"Duffy blood group, chemokine receptor"
2537	2.57E-06	+	IFI6	"interferon, alpha-inducible protein 6"
2537	7.71E-10	+	IFI6	"interferon, alpha-inducible protein 6"
2623	8.59E-08	+	gata1	GATA binding protein 1 (globin transcription factor 1)
2633	6.93E-07	+	GBP1	"guanylate binding protein 1, interferon-inducible, 67kDa"
2647	1.58E-11	+	bloc1s1	"biogenesis of lysosomal organelles complex-1, subunit 1"
2766	2.83E-13	+	gmpr	guanosine monophosphate reductase
2788	1.08E-17	-	gng7	"guanine nucleotide binding protein (G protein), gamma 7"
2791	5.24E-11	+	GNG11	"guanine nucleotide binding protein (G protein), gamma 11"
2815	4.29E-14	+	GP9	glycoprotein IX (platelet)
2841	7.40E-15	-	gpr18	G protein-coupled receptor 18
2876	4.26E-15	+	GPX1	glutathione peroxidase 1
2907	6.89E-11	+	grina	"glutamate receptor, ionotropic, N-methyl D-aspartate-associated protein 1 (glutamate binding)"
2907	1.10E-06	+	grina	"glutamate receptor, ionotropic, N-methyl D-aspartate-associated protein 1 (glutamate binding)"
2926	1.65E-18	-	Grsf1	G-rich RNA sequence binding factor 1
2935	4.28E-08	+	GSPT1	G1 to S phase transition 1
2987	1.14E-06	+	GUK1	guanylate kinase 1
2994	9.99E-09	+	GYPE	glycophorin E; glycophorin B (MNS blood group)
2994	9.99E-09	+	GYPB	glycophorin E; glycophorin B (MNS blood group)
2995	1.60E-05	+	GYPC	glycophorin C (Gerbich blood group)
2996	1.37E-08	+	GYPB	glycophorin E; glycophorin B (MNS blood group)
2996	1.37E-08	+	GYPE	glycophorin E; glycophorin B (MNS blood group)
2999	5.94E-27	+	GZMH	"granzyme H (cathepsin G-like 2, protein h-CCPX)"
3001	1.41E-07	+	GZMA	"granzyme A (granzyme 1, cytotoxic T-lymphocyte-associated serine esterase 3)"
3002	1.19E-16	+	GZMB	"granzyme B (granzyme 2, cytotoxic T-lymphocyte-associated serine esterase 1)"
3029	2.00E-07	+	HAGH	hydroxyacylglutathione hydrolase
3029	1.03E-08	+	HAGH	hydroxyacylglutathione hydrolase
3042	1.44E-05	+	HBM	"hemoglobin, mu"
3045	1.23E-12	+	hbd	"hemoglobin, delta"
3049	7.02E-06	+	HBQ1	"hemoglobin, theta 1"
3050	0.000620584	+	HBZ	"hemoglobin, zeta"
3068	2.57E-10	+	hdgf	hepatoma-derived growth factor (high-mobility group protein 1-like)
3101	2.38E-14	+	HK3	hexokinase 3 (white cell)
3107	0.000134564	+	HLA-C	"major histocompatibility complex, class I, C; major histocompatibility complex, class I, B"
3107	0.000134564	+	HLA-B	"major histocompatibility complex, class I, C; major histocompatibility complex, class I, B"
3111	6.03E-12	-	HLA-DOA	"major histocompatibility complex, class II, DO alpha"
3127	0.009818209	+	HLA-DRB5	"major histocompatibility complex, class II, DR beta 5"
3135	4.65E-05	+	HLA-G	"major histocompatibility complex, class I, G"
3136	0.029969143	+	HLA-H	"major histocompatibility complex, class I, H (pseudogene)"
3145	4.51E-11	+	HMBS	hydroxymethylbilane synthase
3145	7.77E-15	+	HMBS	hydroxymethylbilane synthase
3150	8.28E-09	-	HMGN1	high-mobility group nucleosome binding domain 1
3184	1.14E-09	-	HNRNPD	"heterogeneous nuclear ribonucleoprotein D (AU-rich element RNA binding protein 1, 37kDa)"
3257	5.42E-09	+	Hps1	Hermansky-Pudlak syndrome 1
3257	1.39E-09	+	Hps1	Hermansky-Pudlak syndrome 1
3298	1.89E-19	-	hsf2	heat shock transcription factor 2
3300	3.36E-13	+	Dnajb2	"DnaJ (Hsp40) homolog, subfamily B, member 2"
3310	7.33E-07	+	HSPA6	heat shock 70kDa protein 7 (HSP70B); heat shock 70kDa protein 6 (HSP70B')
3310	7.33E-07	+	HSPA7	heat shock 70kDa protein 7 (HSP70B); heat shock 70kDa protein 6 (HSP70B')
3312	3.40E-23	-	HSPA8	heat shock 70kDa protein 8
3313	3.73E-15	-	HSPA9	heat shock 70kDa protein 9 (mortalin)
3326	1.24E-21	-	HSP90AB1	"heat shock protein 90kDa alpha (cytosolic), class B member 1"
3329	1.49E-26	-	HSPD1P1	heat shock 60kDa protein 1 (chaperonin) pseudogene 5; heat shock 60kDa protein 1 (chaperonin) pseudogene 6; heat shock 60kDa protein 1 (chaperonin) pseudogene 1; heat shock 60kDa protein 1 (chaperonin) pseudogene 4; heat shock 60kDa protein 1 (chaperonin)
3329	1.49E-26	-	HSPD1	heat shock 60kDa protein 1 (chaperonin) pseudogene 5; heat shock 60kDa protein 1 (chaperonin) pseudogene 6; heat shock 60kDa protein 1 (chaperonin) pseudogene 1; heat shock 60kDa protein 1 (chaperonin) pseudogene 4; heat shock 60kDa protein 1 (chaperonin)
3329	1.49E-26	-	HSPD1P6	heat shock 60kDa protein 1 (chaperonin) pseudogene 5; heat shock 60kDa protein 1 (chaperonin) pseudogene 6; heat shock 60kDa protein 1 (chaperonin) pseudogene 1; heat shock 60kDa protein 1 (chaperonin) pseudogene 4; heat shock 60kDa protein 1 (chaperonin)
3329	1.49E-26	-	HSPD1P4	heat shock 60kDa protein 1 (chaperonin) pseudogene 5; heat shock 60kDa protein 1 (chaperonin) pseudogene 6; heat shock 60kDa protein 1 (chaperonin) pseudogene 1; heat shock 60kDa protein 1 (chaperonin) pseudogene 4; heat shock 60kDa protein 1 (chaperonin)
3329	1.49E-26	-	HSPD1P5	heat shock 60kDa protein 1 (chaperonin) pseudogene 5; heat shock 60kDa protein 1 (chaperonin) pseudogene 6; heat shock 60kDa protein 1 (chaperonin) pseudogene 1; heat shock 60kDa protein 1 (chaperonin) pseudogene 4; heat shock 60kDa protein 1 (chaperonin)
3329	5.99E-33	-	HSPD1P1	heat shock 60kDa protein 1 (chaperonin) pseudogene 5; heat shock 60kDa protein 1 (chaperonin) pseudogene 6; heat shock 60kDa protein 1 (chaperonin) pseudogene 1; heat shock 60kDa protein 1 (chaperonin) pseudogene 4; heat shock 60kDa protein 1 (chaperonin)
3329	5.99E-33	-	HSPD1	heat shock 60kDa protein 1 (chaperonin) pseudogene 5; heat shock 60kDa protein 1 (chaperonin) pseudogene 6; heat shock 60kDa protein 1 (chaperonin) pseudogene 1; heat shock 60kDa protein 1 (chaperonin) pseudogene 4; heat shock 60kDa protein 1 (chaperonin)
3329	5.99E-33	-	HSPD1P6	heat shock 60kDa protein 1 (chaperonin) pseudogene 5; heat shock 60kDa protein 1 (chaperonin) pseudogene 6; heat shock 60kDa protein 1 (chaperonin) pseudogene 1; heat shock 60kDa protein 1 (chaperonin) pseudogene 4; heat shock 60kDa protein 1 (chaperonin)
3329	5.99E-33	-	HSPD1P4	heat shock 60kDa protein 1 (chaperonin) pseudogene 5; heat shock 60kDa protein 1 (chaperonin) pseudogene 6; heat shock 60kDa protein 1 (chaperonin) pseudogene 1; heat shock 60kDa protein 1 (chaperonin) pseudogene 4; heat shock 60kDa protein 1 (chaperonin)
3329	5.99E-33	-	HSPD1P5	heat shock 60kDa protein 1 (chaperonin) pseudogene 5; heat shock 60kDa protein 1 (chaperonin) pseudogene 6; heat shock 60kDa protein 1 (chaperonin) pseudogene 1; heat shock 60kDa protein 1 (chaperonin) pseudogene 4; heat shock 60kDa protein 1 (chaperonin)
3376	1.80E-18	-	iars	isoleucyl-tRNA synthetase
3394	6.32E-23	-	IRF8	interferon regulatory factor 8
3398	7.56E-14	+	ID2	"inhibitor of DNA binding 2, dominant negative helix-loop-helix protein"
3399	1.47E-33	-	Id3	"inhibitor of DNA binding 3, dominant negative helix-loop-helix protein"
3429	1.32E-11	+	IFI27	"interferon, alpha-inducible protein 27"
3434	4.04E-10	+	IFIT1	interferon-induced protein with tetratricopeptide repeats 1
3437	2.83E-08	+	Ifit3	interferon-induced protein with tetratricopeptide repeats 3
3437	7.01E-11	+	Ifit3	interferon-induced protein with tetratricopeptide repeats 3
3437	2.12E-08	+	Ifit3	interferon-induced protein with tetratricopeptide repeats 3
3490	3.27E-15	+	igfbp7	insulin-like growth factor binding protein 7
3512	9.28E-13	-	Igj	"immunoglobulin J polypeptide, linker protein for immunoglobulin alpha and mu polypeptides"
3543	7.55E-25	-	IGLL1	immunoglobulin lambda-like polypeptide 1
3557	9.02E-09	+	IL1RN	interleukin 1 receptor antagonist
3557	8.57E-10	+	IL1RN	interleukin 1 receptor antagonist
3575	1.34E-40	-	IL7R	interleukin 7 receptor
3575	1.02E-30	-	IL7R	interleukin 7 receptor
3577	2.70E-10	+	Cxcr1	"interleukin 8 receptor, alpha"
3615	2.58E-24	-	Impdh2	IMP (inosine monophosphate) dehydrogenase 2
3646	1.92E-22	-	Eif3e	"eukaryotic translation initiation factor 3, subunit E"
3655	1.22E-18	-	itga6	"integrin, alpha 6"
3693	3.33E-09	+	Itgb5	"integrin, beta 5"
3702	4.02E-30	-	ITK	IL2-inducible T-cell kinase
3772	3.05E-09	+	KCNJ15	"potassium inwardly-rectifying channel, subfamily J, member 15"
3792	4.57E-08	+	KEL	"Kell blood group, metallo-endopeptidase"
3802	8.88E-05	+	KIR2DL2	"killer cell immunoglobulin-like receptor, two domains, long cytoplasmic tail, 2; killer cell immunoglobulin-like receptor, two domains, long cytoplasmic tail, 1; killer-cell Ig-like receptor; killer cell immunoglobulin-like receptor, three domains, pseudogene 1"
3802	8.88E-05	+	KIR2DL1	"killer cell immunoglobulin-like receptor, two domains, long cytoplasmic tail, 2; killer cell immunoglobulin-like receptor, two domains, long cytoplasmic tail, 1; killer-cell Ig-like receptor; killer cell immunoglobulin-like receptor, three domains, pseudogene 1"
3802	8.88E-05	+	KIR3DP1	"killer cell immunoglobulin-like receptor, two domains, long cytoplasmic tail, 2; killer cell immunoglobulin-like receptor, two domains, long cytoplasmic tail, 1; killer-cell Ig-like receptor; killer cell immunoglobulin-like receptor, three domains, pseudogene 1"
3802	1.29E-11	+	KIR2DL2	"killer cell immunoglobulin-like receptor, two domains, long cytoplasmic tail, 2; killer cell immunoglobulin-like receptor, two domains, long cytoplasmic tail, 1; killer-cell Ig-like receptor; killer cell immunoglobulin-like receptor, three domains, pseudogene 1"
3802	1.29E-11	+	KIR2DL1	"killer cell immunoglobulin-like receptor, two domains, long cytoplasmic tail, 2; killer cell immunoglobulin-like receptor, two domains, long cytoplasmic tail, 1; killer-cell Ig-like receptor; killer cell immunoglobulin-like receptor, three domains, pseudogene 1"
3802	1.29E-11	+	KIR3DP1	"killer cell immunoglobulin-like receptor, two domains, long cytoplasmic tail, 2; killer cell immunoglobulin-like receptor, two domains, long cytoplasmic tail, 1; killer-cell Ig-like receptor; killer cell immunoglobulin-like receptor, three domains, pseudogene 1"
3804	4.45E-13	+	KIR2DL3	"killer cell immunoglobulin-like receptor, two domains, long cytoplasmic tail, 3"
3805	2.16E-13	+	KIR2DL4	"killer cell immunoglobulin-like receptor, two domains, long cytoplasmic tail, 4"
3805	1.09E-13	+	KIR2DL4	"killer cell immunoglobulin-like receptor, two domains, long cytoplasmic tail, 4"
3810	1.29E-11	+	KIR2DS3	"killer cell immunoglobulin-like receptor, two domains, short cytoplasmic tail, 1; killer cell immunoglobulin-like receptor, two domains, short cytoplasmic tail, 3; killer cell immunoglobulin-like receptor, two domains, short cytoplasmic tail, 5"
3810	1.29E-11	+	KIR2DS1	"killer cell immunoglobulin-like receptor, two domains, short cytoplasmic tail, 1; killer cell immunoglobulin-like receptor, two domains, short cytoplasmic tail, 3; killer cell immunoglobulin-like receptor, two domains, short cytoplasmic tail, 5"
3810	1.29E-11	+	KIR2DS5	"killer cell immunoglobulin-like receptor, two domains, short cytoplasmic tail, 1; killer cell immunoglobulin-like receptor, two domains, short cytoplasmic tail, 3; killer cell immunoglobulin-like receptor, two domains, short cytoplasmic tail, 5"
3811	2.37E-13	+	KIR3DS1	"killer cell immunoglobulin-like receptor, three domains, short cytoplasmic tail, 1; killer cell immunoglobulin-like receptor, three domains, long cytoplasmic tail, 1"
3811	2.37E-13	+	Kir3dl1	"killer cell immunoglobulin-like receptor, three domains, short cytoplasmic tail, 1; killer cell immunoglobulin-like receptor, three domains, long cytoplasmic tail, 1"
3812	5.93E-08	+	KIR3DL2	"killer cell immunoglobulin-like receptor, three domains, long cytoplasmic tail, 2; similar to killer cell immunoglobulin-like receptor 3DL2 precursor (MHC class I NK cell receptor) (Natural killer-associated transcript 4) (NKAT-4) (p70 natural killer cell receptor clone CL-5) (CD158k antigen)"
3812	5.93E-08	+	LOC727787	"killer cell immunoglobulin-like receptor, three domains, long cytoplasmic tail, 2; similar to killer cell immunoglobulin-like receptor 3DL2 precursor (MHC class I NK cell receptor) (Natural killer-associated transcript 4) (NKAT-4) (p70 natural killer cell receptor clone CL-5) (CD158k antigen)"
3820	7.91E-20	-	KLRB1	"killer cell lectin-like receptor subfamily B, member 1"
3824	2.11E-12	+	KLRD1	"killer cell lectin-like receptor subfamily D, member 1"
3824	1.27E-13	+	KLRD1	"killer cell lectin-like receptor subfamily D, member 1"
3848	2.38E-09	+	KRT1	keratin 1
3899	2.61E-13	-	AFF3	"AF4/FMR2 family, member 3"
3904	5.12E-09	+	LAIR2	leukocyte-associated immunoglobulin-like receptor 2
3921	5.78E-14	-	RPSAP29	ribosomal protein SA pseudogene 9; ribosomal protein SA pseudogene 8; ribosomal protein SA pseudogene 58; ribosomal protein SA pseudogene 19; ribosomal protein SA pseudogene 18; ribosomal protein SA; ribosomal protein SA pseudogene 15; ribosomal protein SA pseudogene 61; ribosomal protein SA pseudogene 29; ribosomal protein SA pseudogene 12
3921	5.78E-14	-	RPSAP19	ribosomal protein SA pseudogene 9; ribosomal protein SA pseudogene 8; ribosomal protein SA pseudogene 58; ribosomal protein SA pseudogene 19; ribosomal protein SA pseudogene 18; ribosomal protein SA; ribosomal protein SA pseudogene 15; ribosomal protein SA pseudogene 61; ribosomal protein SA pseudogene 29; ribosomal protein SA pseudogene 12
3921	5.78E-14	-	RPSAP18	ribosomal protein SA pseudogene 9; ribosomal protein SA pseudogene 8; ribosomal protein SA pseudogene 58; ribosomal protein SA pseudogene 19; ribosomal protein SA pseudogene 18; ribosomal protein SA; ribosomal protein SA pseudogene 15; ribosomal protein SA pseudogene 61; ribosomal protein SA pseudogene 29; ribosomal protein SA pseudogene 12
3921	5.78E-14	-	RPSAP15	ribosomal protein SA pseudogene 9; ribosomal protein SA pseudogene 8; ribosomal protein SA pseudogene 58; ribosomal protein SA pseudogene 19; ribosomal protein SA pseudogene 18; ribosomal protein SA; ribosomal protein SA pseudogene 15; ribosomal protein SA pseudogene 61; ribosomal protein SA pseudogene 29; ribosomal protein SA pseudogene 12
3921	5.78E-14	-	RPSAP61	ribosomal protein SA pseudogene 9; ribosomal protein SA pseudogene 8; ribosomal protein SA pseudogene 58; ribosomal protein SA pseudogene 19; ribosomal protein SA pseudogene 18; ribosomal protein SA; ribosomal protein SA pseudogene 15; ribosomal protein SA pseudogene 61; ribosomal protein SA pseudogene 29; ribosomal protein SA pseudogene 12
3921	5.78E-14	-	rpsA	ribosomal protein SA pseudogene 9; ribosomal protein SA pseudogene 8; ribosomal protein SA pseudogene 58; ribosomal protein SA pseudogene 19; ribosomal protein SA pseudogene 18; ribosomal protein SA; ribosomal protein SA pseudogene 15; ribosomal protein SA pseudogene 61; ribosomal protein SA pseudogene 29; ribosomal protein SA pseudogene 12
3921	5.78E-14	-	RPSAP58	ribosomal protein SA pseudogene 9; ribosomal protein SA pseudogene 8; ribosomal protein SA pseudogene 58; ribosomal protein SA pseudogene 19; ribosomal protein SA pseudogene 18; ribosomal protein SA; ribosomal protein SA pseudogene 15; ribosomal protein SA pseudogene 61; ribosomal protein SA pseudogene 29; ribosomal protein SA pseudogene 12
3921	5.78E-14	-	RPSAP9	ribosomal protein SA pseudogene 9; ribosomal protein SA pseudogene 8; ribosomal protein SA pseudogene 58; ribosomal protein SA pseudogene 19; ribosomal protein SA pseudogene 18; ribosomal protein SA; ribosomal protein SA pseudogene 15; ribosomal protein SA pseudogene 61; ribosomal protein SA pseudogene 29; ribosomal protein SA pseudogene 12
3921	5.78E-14	-	RPSAP12	ribosomal protein SA pseudogene 9; ribosomal protein SA pseudogene 8; ribosomal protein SA pseudogene 58; ribosomal protein SA pseudogene 19; ribosomal protein SA pseudogene 18; ribosomal protein SA; ribosomal protein SA pseudogene 15; ribosomal protein SA pseudogene 61; ribosomal protein SA pseudogene 29; ribosomal protein SA pseudogene 12
3921	5.78E-14	-	RPSAP8	ribosomal protein SA pseudogene 9; ribosomal protein SA pseudogene 8; ribosomal protein SA pseudogene 58; ribosomal protein SA pseudogene 19; ribosomal protein SA pseudogene 18; ribosomal protein SA; ribosomal protein SA pseudogene 15; ribosomal protein SA pseudogene 61; ribosomal protein SA pseudogene 29; ribosomal protein SA pseudogene 12
3925	2.24E-21	-	STMN1	stathmin 1
3934	2.21E-12	+	Lcn2	lipocalin 2
3945	2.09E-10	-	ldhb	lactate dehydrogenase B
3956	5.01E-11	+	LGALS1	"lectin, galactoside-binding, soluble, 1"
3958	6.53E-06	+	LGALS3	"lectin, galactoside-binding, soluble, 3"
3965	7.82E-14	+	lgals9	"lectin, galactoside-binding, soluble, 9"
3983	2.50E-41	-	ABLIM1	actin binding LIM protein 1
3983	5.50E-20	-	ABLIM1	actin binding LIM protein 1
3983	8.88E-16	-	ABLIM1	actin binding LIM protein 1
4050	2.92E-19	-	LTB	"lymphotoxin beta (TNF superfamily, member 3)"
4050	1.22E-15	-	LTB	"lymphotoxin beta (TNF superfamily, member 3)"
4061	0.000141646	+	Ly6e	"lymphocyte antigen 6 complex, locus E"
4063	1.53E-17	-	Ly9	lymphocyte antigen 9
4066	2.57E-15	+	Lyl1	lymphoblastic leukemia derived sequence 1
4069	0.00043916	+	LYZ	lysozyme (renal amyloidosis)
4089	2.02E-14	-	smad4	SMAD family member 4
4117	5.51E-10	+	mak	male germ cell-associated kinase
4118	3.97E-10	-	MAL	"mal, T-cell differentiation protein"
4118	8.59E-15	-	MAL	"mal, T-cell differentiation protein"
4172	8.94E-14	-	MCM3	minichromosome maintenance complex component 3
4189	5.56E-15	-	dnajb9	"DnaJ (Hsp40) homolog, subfamily B, member 9"
4210	3.90E-06	+	MEFV	Mediterranean fever
4240	5.30E-15	-	MFGE8	milk fat globule-EGF factor 8 protein
4303	3.64E-07	+	FOXO4	forkhead box O4
4306	4.60E-19	-	NR3C2	"nuclear receptor subfamily 3, group C, member 2"
4354	2.26E-12	+	MPP1	"membrane protein, palmitoylated 1, 55kDa"
4489	2.18E-26	+	MT1A	metallothionein 1A
4493	8.24E-22	+	MT1JP	metallothionein 1L (gene/pseudogene); metallothionein 1E; metallothionein 1 pseudogene 3; metallothionein 1J (pseudogene)
4493	8.24E-22	+	MT1P3	metallothionein 1L (gene/pseudogene); metallothionein 1E; metallothionein 1 pseudogene 3; metallothionein 1J (pseudogene)
4493	8.24E-22	+	MT1E	metallothionein 1L (gene/pseudogene); metallothionein 1E; metallothionein 1 pseudogene 3; metallothionein 1J (pseudogene)
4493	8.24E-22	+	MT1L	metallothionein 1L (gene/pseudogene); metallothionein 1E; metallothionein 1 pseudogene 3; metallothionein 1J (pseudogene)
4502	6.99E-35	+	MT2A	metallothionein 2A
4600	5.01E-13	+	MX2	myxovirus (influenza virus) resistance 2 (mouse)
4601	1.98E-08	+	MXI1	MAX interactor 1
4609	9.29E-25	-	MYC	v-myc myelocytomatosis viral oncogene homolog (avian)
4609	7.02E-43	-	MYC	v-myc myelocytomatosis viral oncogene homolog (avian)
4635	8.14E-05	+	MYL4	"myosin, light chain 4, alkali; atrial, embryonic"
4673	8.63E-18	-	NAP1L1	nucleosome assembly protein 1-like 1
4680	1.40E-06	+	Ceacam6	carcinoembryonic antigen-related cell adhesion molecule 6 (non-specific cross reacting antigen)
4689	5.35E-10	+	Ncf4	"neutrophil cytosolic factor 4, 40kDa"
4736	2.85E-11	-	RPL10AP9	ribosomal protein L10a pseudogene 6; ribosomal protein L10a; ribosomal protein L10a pseudogene 9
4736	2.85E-11	-	RPL10A	ribosomal protein L10a pseudogene 6; ribosomal protein L10a; ribosomal protein L10a pseudogene 9
4736	2.85E-11	-	RPL10AP6	ribosomal protein L10a pseudogene 6; ribosomal protein L10a; ribosomal protein L10a pseudogene 9
4736	1.59E-28	-	RPL10AP9	ribosomal protein L10a pseudogene 6; ribosomal protein L10a; ribosomal protein L10a pseudogene 9
4736	1.59E-28	-	RPL10A	ribosomal protein L10a pseudogene 6; ribosomal protein L10a; ribosomal protein L10a pseudogene 9
4736	1.59E-28	-	RPL10AP6	ribosomal protein L10a pseudogene 6; ribosomal protein L10a; ribosomal protein L10a pseudogene 9
4753	2.07E-51	-	nell2	NEL-like 2 (chicken)
4778	1.37E-08	+	nfe2	"nuclear factor (erythroid-derived 2), 45kDa"
4784	4.80E-05	+	nfix	nuclear factor I/X (CCAAT-binding transcription factor)
4815	1.80E-13	+	NINJ2	ninjurin 2
4818	2.24E-15	+	Nkg7	natural killer cell group 7 sequence
4925	1.00E-09	-	nucb2	nucleobindin 2
4938	2.68E-05	+	OAS1	"2',5'-oligoadenylate synthetase 1, 40/46kDa"
4938	6.42E-16	+	OAS1	"2',5'-oligoadenylate synthetase 1, 40/46kDa"
4940	1.16E-12	+	Oas3	"2'-5'-oligoadenylate synthetase 3, 100kDa"
4953	2.82E-09	+	ODC1	ornithine decarboxylase 1
5004	2.08E-12	+	ORM1	orosomucoid 1
5045	7.50E-14	+	Furin	furin (paired basic amino acid cleaving enzyme)
5150	8.83E-18	-	PDE7A	phosphodiesterase 7A
5152	3.14E-34	-	PDE9A	phosphodiesterase 9A
5170	8.55E-08	-	PDPK1	3-phosphoinositide dependent protein kinase-1
5197	0.000130464	+	PF4V1	platelet factor 4 variant 1
5198	1.77E-21	-	PFAS	phosphoribosylformylglycinamidine synthase
5204	5.54E-07	+	PFDN5	prefoldin subunit 5
5209	3.17E-12	+	pfkfb3	"6-phosphofructo-2-kinase/fructose-2,6-biphosphatase 3"
5265	1.61E-07	+	SERPINA1	"serpin peptidase inhibitor, clade A (alpha-1 antiproteinase, antitrypsin), member 1"
5266	1.41E-06	+	PI3	"peptidase inhibitor 3, skin-derived"
5270	3.30E-47	-	SERPINE2	"serpin peptidase inhibitor, clade E (nexin, plasminogen activator inhibitor type 1), member 2"
5292	1.48E-07	+	Pim1	pim-1 oncogene
5305	2.91E-11	+	PIP4K2A	"phosphatidylinositol-5-phosphate 4-kinase, type II, alpha"
5335	3.37E-11	-	PLCG1	"phospholipase C, gamma 1"
5413	2.72E-07	+	Sep-05	septin 5
5450	6.20E-16	-	POU2AF1	POU class 2 associating factor 1
5464	4.12E-22	-	PPA1	pyrophosphatase (inorganic) 1
5495	4.64E-09	-	PPM1B	"protein phosphatase 1B (formerly 2C), magnesium-dependent, beta isoform"
5504	3.70E-19	-	Ppp1r2	"protein phosphatase 1, regulatory (inhibitor) subunit 2"
5551	4.31E-07	+	Prf1	perforin 1 (pore forming protein)
5569	1.12E-26	-	PKIA	"protein kinase (cAMP-dependent, catalytic) inhibitor alpha"
5578	1.26E-19	-	Prkca	"protein kinase C, alpha"
5583	1.89E-15	-	PRKCH	"protein kinase C, eta"
5606	4.45E-11	+	Map2k3	mitogen-activated protein kinase kinase 3
5606	1.40E-09	+	Map2k3	mitogen-activated protein kinase kinase 3
5606	4.29E-07	+	Map2k3	mitogen-activated protein kinase kinase 3
5606	1.50E-08	+	Map2k3	mitogen-activated protein kinase kinase 3
5612	4.35E-12	-	PRKRIR	"protein-kinase, interferon-inducible double stranded RNA dependent inhibitor, repressor of (P58 repressor)"
5621	8.86E-17	-	PRNP	prion protein
5627	2.75E-08	+	proS1	protein S (alpha)
5698	1.26E-06	+	psmb9	"proteasome (prosome, macropain) subunit, beta type, 9 (large multifunctional peptidase 2)"
5730	2.22E-22	+	ptgds	"prostaglandin D2 synthase, hematopoietic; prostaglandin D2 synthase 21kDa (brain)"
5730	2.22E-22	+	HPGDS	"prostaglandin D2 synthase, hematopoietic; prostaglandin D2 synthase 21kDa (brain)"
5763	3.86E-05	+	PTMS	parathymosin
5813	7.57E-16	-	purA	purine-rich element binding protein A
5866	2.17E-14	+	RAB3IL1	RAB3A interacting protein (rabin3)-like 1
5898	1.37E-26	-	RALA	v-ral simian leukemia viral oncogene homolog A (ras related)
5909	0.013797595	+	Rap1gap	RAP1 GTPase activating protein
5990	4.46E-12	+	rfx2	"regulatory factor X, 2 (influences HLA class II expression)"
6036	1.47E-09	+	RNASE2	"ribonuclease, RNase A family, 2 (liver, eosinophil-derived neurotoxin)"
6037	1.89E-06	+	RNASE3	"ribonuclease, RNase A family, 3 (eosinophil cationic protein)"
6059	9.15E-26	-	LOC647150	"similar to ATP-binding cassette, sub-family E, member 1; ATP-binding cassette, sub-family E (OABP), member 1"
6059	9.15E-26	-	ABCE1	"similar to ATP-binding cassette, sub-family E, member 1; ATP-binding cassette, sub-family E (OABP), member 1"
6059	3.44E-18	-	LOC647150	"similar to ATP-binding cassette, sub-family E, member 1; ATP-binding cassette, sub-family E (OABP), member 1"
6059	3.44E-18	-	ABCE1	"similar to ATP-binding cassette, sub-family E, member 1; ATP-binding cassette, sub-family E (OABP), member 1"
6097	1.78E-29	-	Rorc	RAR-related orphan receptor C
6122	1.34E-12	-	RPL3	ribosomal protein L3; similar to 60S ribosomal protein L3 (L4)
6122	1.34E-12	-	LOC653881	ribosomal protein L3; similar to 60S ribosomal protein L3 (L4)
6124	3.97E-15	-	RPL4P4	ribosomal protein L4; ribosomal protein L4 pseudogene 5; ribosomal protein L4 pseudogene 4
6124	3.97E-15	-	rpl4	ribosomal protein L4; ribosomal protein L4 pseudogene 5; ribosomal protein L4 pseudogene 4
6124	3.97E-15	-	RPL4P5	ribosomal protein L4; ribosomal protein L4 pseudogene 5; ribosomal protein L4 pseudogene 4
6125	3.14E-12	-	RPL5P1	ribosomal protein L5 pseudogene 34; ribosomal protein L5 pseudogene 1; ribosomal protein L5
6125	3.14E-12	-	RPL5P34	ribosomal protein L5 pseudogene 34; ribosomal protein L5 pseudogene 1; ribosomal protein L5
6125	3.14E-12	-	rpl5	ribosomal protein L5 pseudogene 34; ribosomal protein L5 pseudogene 1; ribosomal protein L5
6128	3.66E-13	-	RPL6P27	ribosomal protein L6 pseudogene 27; ribosomal protein L6 pseudogene 19; ribosomal protein L6; ribosomal protein L6 pseudogene 10
6128	3.66E-13	-	RPL6P10	ribosomal protein L6 pseudogene 27; ribosomal protein L6 pseudogene 19; ribosomal protein L6; ribosomal protein L6 pseudogene 10
6128	3.66E-13	-	rpl6	ribosomal protein L6 pseudogene 27; ribosomal protein L6 pseudogene 19; ribosomal protein L6; ribosomal protein L6 pseudogene 10
6128	3.66E-13	-	RPL6P19	ribosomal protein L6 pseudogene 27; ribosomal protein L6 pseudogene 19; ribosomal protein L6; ribosomal protein L6 pseudogene 10
6128	2.27E-26	-	RPL6P27	ribosomal protein L6 pseudogene 27; ribosomal protein L6 pseudogene 19; ribosomal protein L6; ribosomal protein L6 pseudogene 10
6128	2.27E-26	-	RPL6P10	ribosomal protein L6 pseudogene 27; ribosomal protein L6 pseudogene 19; ribosomal protein L6; ribosomal protein L6 pseudogene 10
6128	2.27E-26	-	rpl6	ribosomal protein L6 pseudogene 27; ribosomal protein L6 pseudogene 19; ribosomal protein L6; ribosomal protein L6 pseudogene 10
6128	2.27E-26	-	RPL6P19	ribosomal protein L6 pseudogene 27; ribosomal protein L6 pseudogene 19; ribosomal protein L6; ribosomal protein L6 pseudogene 10
6132	5.32E-17	-	RPL8P2	ribosomal protein L8; ribosomal protein L8 pseudogene 2
6132	5.32E-17	-	rpl8	ribosomal protein L8; ribosomal protein L8 pseudogene 2
6138	1.81E-18	-	RPL15	ribosomal protein L15 pseudogene 22; ribosomal protein L15 pseudogene 18; ribosomal protein L15 pseudogene 17; ribosomal protein L15 pseudogene 3; ribosomal protein L15 pseudogene 7; ribosomal protein L15
6138	1.81E-18	-	RPL15P7	ribosomal protein L15 pseudogene 22; ribosomal protein L15 pseudogene 18; ribosomal protein L15 pseudogene 17; ribosomal protein L15 pseudogene 3; ribosomal protein L15 pseudogene 7; ribosomal protein L15
6138	1.81E-18	-	RPL15P17	ribosomal protein L15 pseudogene 22; ribosomal protein L15 pseudogene 18; ribosomal protein L15 pseudogene 17; ribosomal protein L15 pseudogene 3; ribosomal protein L15 pseudogene 7; ribosomal protein L15
6138	1.81E-18	-	RPL15P3	ribosomal protein L15 pseudogene 22; ribosomal protein L15 pseudogene 18; ribosomal protein L15 pseudogene 17; ribosomal protein L15 pseudogene 3; ribosomal protein L15 pseudogene 7; ribosomal protein L15
6138	1.81E-18	-	RPL15P22	ribosomal protein L15 pseudogene 22; ribosomal protein L15 pseudogene 18; ribosomal protein L15 pseudogene 17; ribosomal protein L15 pseudogene 3; ribosomal protein L15 pseudogene 7; ribosomal protein L15
6138	1.81E-18	-	RPL15P18	ribosomal protein L15 pseudogene 22; ribosomal protein L15 pseudogene 18; ribosomal protein L15 pseudogene 17; ribosomal protein L15 pseudogene 3; ribosomal protein L15 pseudogene 7; ribosomal protein L15
6139	1.10E-07	-	RPL17P18	ribosomal protein L17 pseudogene 22; ribosomal protein L17 pseudogene 36; ribosomal protein L17 pseudogene 20; similar to ribosomal protein L17; ribosomal protein L17 pseudogene 33; ribosomal protein L17 pseudogene 34; ribosomal protein L17 pseudogene 9; ribosomal protein L17; ribosomal protein L17 pseudogene 18; ribosomal protein L17 pseudogene 7; ribosomal protein L17 pseudogene 39
6139	1.10E-07	-	RPL17P33	ribosomal protein L17 pseudogene 22; ribosomal protein L17 pseudogene 36; ribosomal protein L17 pseudogene 20; similar to ribosomal protein L17; ribosomal protein L17 pseudogene 33; ribosomal protein L17 pseudogene 34; ribosomal protein L17 pseudogene 9; ribosomal protein L17; ribosomal protein L17 pseudogene 18; ribosomal protein L17 pseudogene 7; ribosomal protein L17 pseudogene 39
6139	1.10E-07	-	LOC729046	ribosomal protein L17 pseudogene 22; ribosomal protein L17 pseudogene 36; ribosomal protein L17 pseudogene 20; similar to ribosomal protein L17; ribosomal protein L17 pseudogene 33; ribosomal protein L17 pseudogene 34; ribosomal protein L17 pseudogene 9; ribosomal protein L17; ribosomal protein L17 pseudogene 18; ribosomal protein L17 pseudogene 7; ribosomal protein L17 pseudogene 39
6139	1.10E-07	-	RPL17P39	ribosomal protein L17 pseudogene 22; ribosomal protein L17 pseudogene 36; ribosomal protein L17 pseudogene 20; similar to ribosomal protein L17; ribosomal protein L17 pseudogene 33; ribosomal protein L17 pseudogene 34; ribosomal protein L17 pseudogene 9; ribosomal protein L17; ribosomal protein L17 pseudogene 18; ribosomal protein L17 pseudogene 7; ribosomal protein L17 pseudogene 39
6139	1.10E-07	-	RPL17P7	ribosomal protein L17 pseudogene 22; ribosomal protein L17 pseudogene 36; ribosomal protein L17 pseudogene 20; similar to ribosomal protein L17; ribosomal protein L17 pseudogene 33; ribosomal protein L17 pseudogene 34; ribosomal protein L17 pseudogene 9; ribosomal protein L17; ribosomal protein L17 pseudogene 18; ribosomal protein L17 pseudogene 7; ribosomal protein L17 pseudogene 39
6139	1.10E-07	-	RPL17P36	ribosomal protein L17 pseudogene 22; ribosomal protein L17 pseudogene 36; ribosomal protein L17 pseudogene 20; similar to ribosomal protein L17; ribosomal protein L17 pseudogene 33; ribosomal protein L17 pseudogene 34; ribosomal protein L17 pseudogene 9; ribosomal protein L17; ribosomal protein L17 pseudogene 18; ribosomal protein L17 pseudogene 7; ribosomal protein L17 pseudogene 39
6139	1.10E-07	-	RPL17P9	ribosomal protein L17 pseudogene 22; ribosomal protein L17 pseudogene 36; ribosomal protein L17 pseudogene 20; similar to ribosomal protein L17; ribosomal protein L17 pseudogene 33; ribosomal protein L17 pseudogene 34; ribosomal protein L17 pseudogene 9; ribosomal protein L17; ribosomal protein L17 pseudogene 18; ribosomal protein L17 pseudogene 7; ribosomal protein L17 pseudogene 39
6139	1.10E-07	-	RPL17P34	ribosomal protein L17 pseudogene 22; ribosomal protein L17 pseudogene 36; ribosomal protein L17 pseudogene 20; similar to ribosomal protein L17; ribosomal protein L17 pseudogene 33; ribosomal protein L17 pseudogene 34; ribosomal protein L17 pseudogene 9; ribosomal protein L17; ribosomal protein L17 pseudogene 18; ribosomal protein L17 pseudogene 7; ribosomal protein L17 pseudogene 39
6139	1.10E-07	-	RPL17P22	ribosomal protein L17 pseudogene 22; ribosomal protein L17 pseudogene 36; ribosomal protein L17 pseudogene 20; similar to ribosomal protein L17; ribosomal protein L17 pseudogene 33; ribosomal protein L17 pseudogene 34; ribosomal protein L17 pseudogene 9; ribosomal protein L17; ribosomal protein L17 pseudogene 18; ribosomal protein L17 pseudogene 7; ribosomal protein L17 pseudogene 39
6139	1.10E-07	-	RPL17P20	ribosomal protein L17 pseudogene 22; ribosomal protein L17 pseudogene 36; ribosomal protein L17 pseudogene 20; similar to ribosomal protein L17; ribosomal protein L17 pseudogene 33; ribosomal protein L17 pseudogene 34; ribosomal protein L17 pseudogene 9; ribosomal protein L17; ribosomal protein L17 pseudogene 18; ribosomal protein L17 pseudogene 7; ribosomal protein L17 pseudogene 39
6139	1.10E-07	-	RpL17	ribosomal protein L17 pseudogene 22; ribosomal protein L17 pseudogene 36; ribosomal protein L17 pseudogene 20; similar to ribosomal protein L17; ribosomal protein L17 pseudogene 33; ribosomal protein L17 pseudogene 34; ribosomal protein L17 pseudogene 9; ribosomal protein L17; ribosomal protein L17 pseudogene 18; ribosomal protein L17 pseudogene 7; ribosomal protein L17 pseudogene 39
6141	8.24E-22	-	RPL18	ribosomal protein L18
6142	8.12E-26	-	RpL18A	ribosomal protein L18a pseudogene 6; ribosomal protein L18a
6142	8.12E-26	-	RPL18AP6	ribosomal protein L18a pseudogene 6; ribosomal protein L18a
6142	1.97E-27	-	RpL18A	ribosomal protein L18a pseudogene 6; ribosomal protein L18a
6142	1.97E-27	-	RPL18AP6	ribosomal protein L18a pseudogene 6; ribosomal protein L18a
6143	1.07E-26	-	RPL19P12	ribosomal protein L19; ribosomal protein L19 pseudogene 12
6143	1.07E-26	-	rpl19	ribosomal protein L19; ribosomal protein L19 pseudogene 12
6146	3.26E-34	-	rpl22	ribosomal protein L22 pseudogene 11; ribosomal protein L22
6146	3.26E-34	-	RPL22P11	ribosomal protein L22 pseudogene 11; ribosomal protein L22
6147	1.13E-10	-	Rpl23a	ribosomal protein L23a pseudogene 63; ribosomal protein L23a pseudogene 75; ribosomal protein L23a pseudogene 37; ribosomal protein L23a pseudogene 65; ribosomal protein L23a pseudogene 43; ribosomal protein L23a pseudogene 44; ribosomal protein L23a
6147	1.13E-10	-	RPL23AP75	ribosomal protein L23a pseudogene 63; ribosomal protein L23a pseudogene 75; ribosomal protein L23a pseudogene 37; ribosomal protein L23a pseudogene 65; ribosomal protein L23a pseudogene 43; ribosomal protein L23a pseudogene 44; ribosomal protein L23a
6147	1.13E-10	-	RPL23AP37	ribosomal protein L23a pseudogene 63; ribosomal protein L23a pseudogene 75; ribosomal protein L23a pseudogene 37; ribosomal protein L23a pseudogene 65; ribosomal protein L23a pseudogene 43; ribosomal protein L23a pseudogene 44; ribosomal protein L23a
6147	1.13E-10	-	RPL23AP44	ribosomal protein L23a pseudogene 63; ribosomal protein L23a pseudogene 75; ribosomal protein L23a pseudogene 37; ribosomal protein L23a pseudogene 65; ribosomal protein L23a pseudogene 43; ribosomal protein L23a pseudogene 44; ribosomal protein L23a
6147	1.13E-10	-	RPL23AP63	ribosomal protein L23a pseudogene 63; ribosomal protein L23a pseudogene 75; ribosomal protein L23a pseudogene 37; ribosomal protein L23a pseudogene 65; ribosomal protein L23a pseudogene 43; ribosomal protein L23a pseudogene 44; ribosomal protein L23a
6147	1.13E-10	-	RPL23AP65	ribosomal protein L23a pseudogene 63; ribosomal protein L23a pseudogene 75; ribosomal protein L23a pseudogene 37; ribosomal protein L23a pseudogene 65; ribosomal protein L23a pseudogene 43; ribosomal protein L23a pseudogene 44; ribosomal protein L23a
6147	1.13E-10	-	RPL23AP43	ribosomal protein L23a pseudogene 63; ribosomal protein L23a pseudogene 75; ribosomal protein L23a pseudogene 37; ribosomal protein L23a pseudogene 65; ribosomal protein L23a pseudogene 43; ribosomal protein L23a pseudogene 44; ribosomal protein L23a
6152	3.67E-13	-	RPL24P6	ribosomal protein L24; ribosomal protein L24 pseudogene 6
6152	3.67E-13	-	rpl24	ribosomal protein L24; ribosomal protein L24 pseudogene 6
6156	2.01E-13	-	RpL30	ribosomal protein L30
6165	5.17E-10	-	RpL35A	ribosomal protein L35a
6188	6.92E-11	-	RPS3P3	ribosomal protein S3 pseudogene 3; ribosomal protein S3
6188	6.92E-11	-	rps3	ribosomal protein S3 pseudogene 3; ribosomal protein S3
6191	8.32E-18	-	rps4x	"ribosomal protein S4X pseudogene 6; ribosomal protein S4X pseudogene 13; ribosomal protein S4, X-linked"
6191	8.32E-18	-	RPS4XP13	"ribosomal protein S4X pseudogene 6; ribosomal protein S4X pseudogene 13; ribosomal protein S4, X-linked"
6191	8.32E-18	-	RPS4XP6	"ribosomal protein S4X pseudogene 6; ribosomal protein S4X pseudogene 13; ribosomal protein S4, X-linked"
6191	3.22E-25	-	rps4x	"ribosomal protein S4X pseudogene 6; ribosomal protein S4X pseudogene 13; ribosomal protein S4, X-linked"
6191	3.22E-25	-	RPS4XP13	"ribosomal protein S4X pseudogene 6; ribosomal protein S4X pseudogene 13; ribosomal protein S4, X-linked"
6191	3.22E-25	-	RPS4XP6	"ribosomal protein S4X pseudogene 6; ribosomal protein S4X pseudogene 13; ribosomal protein S4, X-linked"
6193	9.92E-22	-	Rps5	ribosomal protein S5
6194	1.41E-10	-	RPS6P25	ribosomal protein S6 pseudogene 25; ribosomal protein S6; ribosomal protein S6 pseudogene 1
6194	1.41E-10	-	RPS6P1	ribosomal protein S6 pseudogene 25; ribosomal protein S6; ribosomal protein S6 pseudogene 1
6194	1.41E-10	-	RPS6	ribosomal protein S6 pseudogene 25; ribosomal protein S6; ribosomal protein S6 pseudogene 1
6194	1.05E-20	-	RPS6P25	ribosomal protein S6 pseudogene 25; ribosomal protein S6; ribosomal protein S6 pseudogene 1
6194	1.05E-20	-	RPS6P1	ribosomal protein S6 pseudogene 25; ribosomal protein S6; ribosomal protein S6 pseudogene 1
6194	1.05E-20	-	RPS6	ribosomal protein S6 pseudogene 25; ribosomal protein S6; ribosomal protein S6 pseudogene 1
6204	2.45E-11	-	RPS10P7	ribosomal protein S10; ribosomal protein S10 pseudogene 4; ribosomal protein S10 pseudogene 11; ribosomal protein S10 pseudogene 22; ribosomal protein S10 pseudogene 7; ribosomal protein S10 pseudogene 13
6204	2.45E-11	-	RPS10P4	ribosomal protein S10; ribosomal protein S10 pseudogene 4; ribosomal protein S10 pseudogene 11; ribosomal protein S10 pseudogene 22; ribosomal protein S10 pseudogene 7; ribosomal protein S10 pseudogene 13
6204	2.45E-11	-	RPS10P13	ribosomal protein S10; ribosomal protein S10 pseudogene 4; ribosomal protein S10 pseudogene 11; ribosomal protein S10 pseudogene 22; ribosomal protein S10 pseudogene 7; ribosomal protein S10 pseudogene 13
6204	2.45E-11	-	RPS10P11	ribosomal protein S10; ribosomal protein S10 pseudogene 4; ribosomal protein S10 pseudogene 11; ribosomal protein S10 pseudogene 22; ribosomal protein S10 pseudogene 7; ribosomal protein S10 pseudogene 13
6204	2.45E-11	-	rps10	ribosomal protein S10; ribosomal protein S10 pseudogene 4; ribosomal protein S10 pseudogene 11; ribosomal protein S10 pseudogene 22; ribosomal protein S10 pseudogene 7; ribosomal protein S10 pseudogene 13
6204	2.45E-11	-	RPS10P22	ribosomal protein S10; ribosomal protein S10 pseudogene 4; ribosomal protein S10 pseudogene 11; ribosomal protein S10 pseudogene 22; ribosomal protein S10 pseudogene 7; ribosomal protein S10 pseudogene 13
6207	1.62E-14	-	RPS13P2	ribosomal protein S13 pseudogene 8; ribosomal protein S13; ribosomal protein S13 pseudogene 2
6207	1.62E-14	-	rps13	ribosomal protein S13 pseudogene 8; ribosomal protein S13; ribosomal protein S13 pseudogene 2
6207	1.62E-14	-	RPS13P8	ribosomal protein S13 pseudogene 8; ribosomal protein S13; ribosomal protein S13 pseudogene 2
6208	1.32E-12	-	rps14	ribosomal protein S14
6222	2.71E-11	-	RPS18P12	ribosomal protein S18 pseudogene 12; ribosomal protein S18 pseudogene 5; ribosomal protein S18
6222	2.71E-11	-	rps18	ribosomal protein S18 pseudogene 12; ribosomal protein S18 pseudogene 5; ribosomal protein S18
6222	2.71E-11	-	RPS18P5	ribosomal protein S18 pseudogene 12; ribosomal protein S18 pseudogene 5; ribosomal protein S18
6228	4.35E-11	-	rps23	ribosomal protein S23
6230	1.04E-18	-	RPS25	ribosomal protein S25 pseudogene 8; ribosomal protein S25
6230	1.04E-18	-	RPS25P8	ribosomal protein S25 pseudogene 8; ribosomal protein S25
6231	6.11E-06	-	RPS26P38	ribosomal protein S26 pseudogene 38; ribosomal protein S26 pseudogene 39; ribosomal protein S26 pseudogene 35; ribosomal protein S26 pseudogene 31; ribosomal protein S26 pseudogene 20; ribosomal protein S26 pseudogene 54; ribosomal protein S26 pseudogene 2; ribosomal protein S26 pseudogene 53; ribosomal protein S26 pseudogene 25; ribosomal protein S26 pseudogene 50; ribosomal protein S26 pseudogene 6; ribosomal protein S26 pseudogene 8; ribosomal protein S26
6231	6.11E-06	-	RPS26P35	ribosomal protein S26 pseudogene 38; ribosomal protein S26 pseudogene 39; ribosomal protein S26 pseudogene 35; ribosomal protein S26 pseudogene 31; ribosomal protein S26 pseudogene 20; ribosomal protein S26 pseudogene 54; ribosomal protein S26 pseudogene 2; ribosomal protein S26 pseudogene 53; ribosomal protein S26 pseudogene 25; ribosomal protein S26 pseudogene 50; ribosomal protein S26 pseudogene 6; ribosomal protein S26 pseudogene 8; ribosomal protein S26
6231	6.11E-06	-	RPS26P25	ribosomal protein S26 pseudogene 38; ribosomal protein S26 pseudogene 39; ribosomal protein S26 pseudogene 35; ribosomal protein S26 pseudogene 31; ribosomal protein S26 pseudogene 20; ribosomal protein S26 pseudogene 54; ribosomal protein S26 pseudogene 2; ribosomal protein S26 pseudogene 53; ribosomal protein S26 pseudogene 25; ribosomal protein S26 pseudogene 50; ribosomal protein S26 pseudogene 6; ribosomal protein S26 pseudogene 8; ribosomal protein S26
6231	6.11E-06	-	RPS26P31	ribosomal protein S26 pseudogene 38; ribosomal protein S26 pseudogene 39; ribosomal protein S26 pseudogene 35; ribosomal protein S26 pseudogene 31; ribosomal protein S26 pseudogene 20; ribosomal protein S26 pseudogene 54; ribosomal protein S26 pseudogene 2; ribosomal protein S26 pseudogene 53; ribosomal protein S26 pseudogene 25; ribosomal protein S26 pseudogene 50; ribosomal protein S26 pseudogene 6; ribosomal protein S26 pseudogene 8; ribosomal protein S26
6231	6.11E-06	-	RPS26P54	ribosomal protein S26 pseudogene 38; ribosomal protein S26 pseudogene 39; ribosomal protein S26 pseudogene 35; ribosomal protein S26 pseudogene 31; ribosomal protein S26 pseudogene 20; ribosomal protein S26 pseudogene 54; ribosomal protein S26 pseudogene 2; ribosomal protein S26 pseudogene 53; ribosomal protein S26 pseudogene 25; ribosomal protein S26 pseudogene 50; ribosomal protein S26 pseudogene 6; ribosomal protein S26 pseudogene 8; ribosomal protein S26
6231	6.11E-06	-	RPS26P6	ribosomal protein S26 pseudogene 38; ribosomal protein S26 pseudogene 39; ribosomal protein S26 pseudogene 35; ribosomal protein S26 pseudogene 31; ribosomal protein S26 pseudogene 20; ribosomal protein S26 pseudogene 54; ribosomal protein S26 pseudogene 2; ribosomal protein S26 pseudogene 53; ribosomal protein S26 pseudogene 25; ribosomal protein S26 pseudogene 50; ribosomal protein S26 pseudogene 6; ribosomal protein S26 pseudogene 8; ribosomal protein S26
6231	6.11E-06	-	RPS26P50	ribosomal protein S26 pseudogene 38; ribosomal protein S26 pseudogene 39; ribosomal protein S26 pseudogene 35; ribosomal protein S26 pseudogene 31; ribosomal protein S26 pseudogene 20; ribosomal protein S26 pseudogene 54; ribosomal protein S26 pseudogene 2; ribosomal protein S26 pseudogene 53; ribosomal protein S26 pseudogene 25; ribosomal protein S26 pseudogene 50; ribosomal protein S26 pseudogene 6; ribosomal protein S26 pseudogene 8; ribosomal protein S26
6231	6.11E-06	-	RPS26P53	ribosomal protein S26 pseudogene 38; ribosomal protein S26 pseudogene 39; ribosomal protein S26 pseudogene 35; ribosomal protein S26 pseudogene 31; ribosomal protein S26 pseudogene 20; ribosomal protein S26 pseudogene 54; ribosomal protein S26 pseudogene 2; ribosomal protein S26 pseudogene 53; ribosomal protein S26 pseudogene 25; ribosomal protein S26 pseudogene 50; ribosomal protein S26 pseudogene 6; ribosomal protein S26 pseudogene 8; ribosomal protein S26
6231	6.11E-06	-	RPS26P20	ribosomal protein S26 pseudogene 38; ribosomal protein S26 pseudogene 39; ribosomal protein S26 pseudogene 35; ribosomal protein S26 pseudogene 31; ribosomal protein S26 pseudogene 20; ribosomal protein S26 pseudogene 54; ribosomal protein S26 pseudogene 2; ribosomal protein S26 pseudogene 53; ribosomal protein S26 pseudogene 25; ribosomal protein S26 pseudogene 50; ribosomal protein S26 pseudogene 6; ribosomal protein S26 pseudogene 8; ribosomal protein S26
6231	6.11E-06	-	RPS26	ribosomal protein S26 pseudogene 38; ribosomal protein S26 pseudogene 39; ribosomal protein S26 pseudogene 35; ribosomal protein S26 pseudogene 31; ribosomal protein S26 pseudogene 20; ribosomal protein S26 pseudogene 54; ribosomal protein S26 pseudogene 2; ribosomal protein S26 pseudogene 53; ribosomal protein S26 pseudogene 25; ribosomal protein S26 pseudogene 50; ribosomal protein S26 pseudogene 6; ribosomal protein S26 pseudogene 8; ribosomal protein S26
6231	6.11E-06	-	RPS26P39	ribosomal protein S26 pseudogene 38; ribosomal protein S26 pseudogene 39; ribosomal protein S26 pseudogene 35; ribosomal protein S26 pseudogene 31; ribosomal protein S26 pseudogene 20; ribosomal protein S26 pseudogene 54; ribosomal protein S26 pseudogene 2; ribosomal protein S26 pseudogene 53; ribosomal protein S26 pseudogene 25; ribosomal protein S26 pseudogene 50; ribosomal protein S26 pseudogene 6; ribosomal protein S26 pseudogene 8; ribosomal protein S26
6231	6.11E-06	-	RPS26P8	ribosomal protein S26 pseudogene 38; ribosomal protein S26 pseudogene 39; ribosomal protein S26 pseudogene 35; ribosomal protein S26 pseudogene 31; ribosomal protein S26 pseudogene 20; ribosomal protein S26 pseudogene 54; ribosomal protein S26 pseudogene 2; ribosomal protein S26 pseudogene 53; ribosomal protein S26 pseudogene 25; ribosomal protein S26 pseudogene 50; ribosomal protein S26 pseudogene 6; ribosomal protein S26 pseudogene 8; ribosomal protein S26
6231	6.11E-06	-	RPS26P2	ribosomal protein S26 pseudogene 38; ribosomal protein S26 pseudogene 39; ribosomal protein S26 pseudogene 35; ribosomal protein S26 pseudogene 31; ribosomal protein S26 pseudogene 20; ribosomal protein S26 pseudogene 54; ribosomal protein S26 pseudogene 2; ribosomal protein S26 pseudogene 53; ribosomal protein S26 pseudogene 25; ribosomal protein S26 pseudogene 50; ribosomal protein S26 pseudogene 6; ribosomal protein S26 pseudogene 8; ribosomal protein S26
6232	2.28E-05	-	RPS27P29	ribosomal protein S27 pseudogene 29; ribosomal protein S27 pseudogene 9; ribosomal protein S27 pseudogene 23; ribosomal protein S27 pseudogene 13; ribosomal protein S27; ribosomal protein S27 pseudogene 21; ribosomal protein S27 pseudogene 7; ribosomal protein S27 pseudogene 6; ribosomal protein S27 pseudogene 19
6232	2.28E-05	-	RPS27P9	ribosomal protein S27 pseudogene 29; ribosomal protein S27 pseudogene 9; ribosomal protein S27 pseudogene 23; ribosomal protein S27 pseudogene 13; ribosomal protein S27; ribosomal protein S27 pseudogene 21; ribosomal protein S27 pseudogene 7; ribosomal protein S27 pseudogene 6; ribosomal protein S27 pseudogene 19
6232	2.28E-05	-	RPS27P13	ribosomal protein S27 pseudogene 29; ribosomal protein S27 pseudogene 9; ribosomal protein S27 pseudogene 23; ribosomal protein S27 pseudogene 13; ribosomal protein S27; ribosomal protein S27 pseudogene 21; ribosomal protein S27 pseudogene 7; ribosomal protein S27 pseudogene 6; ribosomal protein S27 pseudogene 19
6232	2.28E-05	-	RPS27P19	ribosomal protein S27 pseudogene 29; ribosomal protein S27 pseudogene 9; ribosomal protein S27 pseudogene 23; ribosomal protein S27 pseudogene 13; ribosomal protein S27; ribosomal protein S27 pseudogene 21; ribosomal protein S27 pseudogene 7; ribosomal protein S27 pseudogene 6; ribosomal protein S27 pseudogene 19
6232	2.28E-05	-	RPS27P7	ribosomal protein S27 pseudogene 29; ribosomal protein S27 pseudogene 9; ribosomal protein S27 pseudogene 23; ribosomal protein S27 pseudogene 13; ribosomal protein S27; ribosomal protein S27 pseudogene 21; ribosomal protein S27 pseudogene 7; ribosomal protein S27 pseudogene 6; ribosomal protein S27 pseudogene 19
6232	2.28E-05	-	rps27	ribosomal protein S27 pseudogene 29; ribosomal protein S27 pseudogene 9; ribosomal protein S27 pseudogene 23; ribosomal protein S27 pseudogene 13; ribosomal protein S27; ribosomal protein S27 pseudogene 21; ribosomal protein S27 pseudogene 7; ribosomal protein S27 pseudogene 6; ribosomal protein S27 pseudogene 19
6232	2.28E-05	-	RPS27P23	ribosomal protein S27 pseudogene 29; ribosomal protein S27 pseudogene 9; ribosomal protein S27 pseudogene 23; ribosomal protein S27 pseudogene 13; ribosomal protein S27; ribosomal protein S27 pseudogene 21; ribosomal protein S27 pseudogene 7; ribosomal protein S27 pseudogene 6; ribosomal protein S27 pseudogene 19
6232	2.28E-05	-	RPS27P21	ribosomal protein S27 pseudogene 29; ribosomal protein S27 pseudogene 9; ribosomal protein S27 pseudogene 23; ribosomal protein S27 pseudogene 13; ribosomal protein S27; ribosomal protein S27 pseudogene 21; ribosomal protein S27 pseudogene 7; ribosomal protein S27 pseudogene 6; ribosomal protein S27 pseudogene 19
6232	2.28E-05	-	RPS27P6	ribosomal protein S27 pseudogene 29; ribosomal protein S27 pseudogene 9; ribosomal protein S27 pseudogene 23; ribosomal protein S27 pseudogene 13; ribosomal protein S27; ribosomal protein S27 pseudogene 21; ribosomal protein S27 pseudogene 7; ribosomal protein S27 pseudogene 6; ribosomal protein S27 pseudogene 19
6233	2.10E-08	-	RPS27AP11	ribosomal protein S27a pseudogene 12; ribosomal protein S27a; ribosomal protein S27a pseudogene 11; ribosomal protein S27a pseudogene 16
6233	2.10E-08	-	RPS27AP12	ribosomal protein S27a pseudogene 12; ribosomal protein S27a; ribosomal protein S27a pseudogene 11; ribosomal protein S27a pseudogene 16
6233	2.10E-08	-	RPS27AP16	ribosomal protein S27a pseudogene 12; ribosomal protein S27a; ribosomal protein S27a pseudogene 11; ribosomal protein S27a pseudogene 16
6233	2.10E-08	-	RPS27A	ribosomal protein S27a pseudogene 12; ribosomal protein S27a; ribosomal protein S27a pseudogene 11; ribosomal protein S27a pseudogene 16
6237	3.70E-15	+	Rras	related RAS viral (r-ras) oncogene homolog
6240	8.79E-17	-	Rrm1	ribonucleotide reductase M1
6272	8.52E-17	+	Sort1	sortilin 1
6275	1.70E-15	+	S100a4	S100 calcium binding protein A4
6279	0.001060365	+	S100A8	S100 calcium binding protein A8
6282	8.35E-07	+	S100A11	S100 calcium binding protein A11; S100 calcium binding protein A11 pseudogene
6282	8.35E-07	+	S100A11P1	S100 calcium binding protein A11; S100 calcium binding protein A11 pseudogene
6283	3.82E-05	+	S100A12	S100 calcium binding protein A12
6286	0.012319285	+	S100P	S100 calcium binding protein P
6294	2.24E-05	-	safb	scaffold attachment factor B
6319	1.37E-20	-	scd	stearoyl-CoA desaturase (delta-9-desaturase)
6322	7.18E-22	-	SCML1	sex comb on midleg-like 1 (Drosophila)
6418	2.75E-13	-	LOC646817	SET nuclear oncogene; similar to SET translocation
6418	2.75E-13	-	set	SET nuclear oncogene; similar to SET translocation
6431	4.95E-15	-	LOC644422	"splicing factor, arginine/serine-rich 6; similar to arginine/serine-rich splicing factor 6"
6431	4.95E-15	-	Sfrs6	"splicing factor, arginine/serine-rich 6; similar to arginine/serine-rich splicing factor 6"
6432	1.86E-14	-	sfrs7	"splicing factor, arginine/serine-rich 7, 35kDa"
6446	4.46E-13	-	SGK1	serum/glucocorticoid regulated kinase 1
6478	4.77E-11	+	Siah2	seven in absentia homolog 2 (Drosophila)
6504	1.23E-27	-	SLAMF1	signaling lymphocytic activation molecule family member 1
6510	5.61E-09	+	SLC1A5	"solute carrier family 1 (neutral amino acid transporter), member 5"
6521	2.77E-06	+	SLC4A1	"solute carrier family 4, anion exchanger, member 1 (erythrocyte membrane protein band 3, Diego blood group)"
6535	2.02E-07	+	SLC6A8	"solute carrier family 6 (neurotransmitter transporter, creatine), member 8"
6563	1.46E-10	+	Slc14a1	"solute carrier family 14 (urea transporter), member 1 (Kidd blood group)"
6583	2.22E-11	+	slc22a4	"solute carrier family 22 (organic cation/ergothioneine transporter), member 4"
6590	2.88E-12	+	Slpi	secretory leukocyte peptidase inhibitor
6622	4.27E-10	+	Snca	"synuclein, alpha (non A4 component of amyloid precursor)"
6622	3.06E-06	+	Snca	"synuclein, alpha (non A4 component of amyloid precursor)"
6648	1.77E-10	+	Sod2	"superoxide dismutase 2, mitochondrial"
6670	3.03E-09	-	SP3	Sp3 transcription factor
6689	8.69E-08	-	Spib	Spi-B transcription factor (Spi-1/PU.1 related)
6726	9.87E-12	-	SRP9L1	signal recognition particle 9-like 1; signal recognition particle 9kDa
6726	9.87E-12	-	srp9	signal recognition particle 9-like 1; signal recognition particle 9kDa
6767	2.71E-14	-	st13	similar to heat shock 70kD protein binding protein; suppression of tumorigenicity 13 (colon carcinoma) (Hsp70 interacting protein)
6767	2.71E-14	-	LOC729992	similar to heat shock 70kD protein binding protein; suppression of tumorigenicity 13 (colon carcinoma) (Hsp70 interacting protein)
6767	2.71E-14	-	LOC344328	similar to heat shock 70kD protein binding protein; suppression of tumorigenicity 13 (colon carcinoma) (Hsp70 interacting protein)
6772	6.43E-09	+	STAT1	"signal transducer and activator of transcription 1, 91kDa"
6785	1.33E-43	-	ELOVL4	"elongation of very long chain fatty acids (FEN1/Elo2, SUR4/Elo3, yeast)-like 4"
6856	3.35E-19	-	SYPL1	synaptophysin-like 1
6876	2.88E-18	+	TAGLN	transgelin
6920	1.01E-20	-	TCEA3	"transcription elongation factor A (SII), 3"
6929	2.69E-18	-	tcf3	transcription factor 3 (E2A immunoglobulin enhancer binding factors E12/E47)
6932	2.24E-22	-	TCF7	"transcription factor 7 (T-cell specific, HMG-box)"
6932	4.45E-19	-	TCF7	"transcription factor 7 (T-cell specific, HMG-box)"
6947	2.06E-17	+	TCN1	"transcobalamin I (vitamin B12 binding protein, R binder family)"
7001	8.94E-13	+	PRDX2	peroxiredoxin 2
7001	8.38E-14	+	PRDX2	peroxiredoxin 2
7049	7.62E-13	+	Tgfbr3	"transforming growth factor, beta receptor III"
7052	4.33E-05	+	tgm2	"transglutaminase 2 (C polypeptide, protein-glutamine-gamma-glutamyltransferase)"
7095	8.17E-28	-	SEC62	SEC62 homolog (S. cerevisiae)
7111	5.47E-08	+	TMOD1	tropomodulin 1
7130	1.53E-08	+	TNFAIP6	"tumor necrosis factor, alpha-induced protein 6"
7145	6.71E-11	+	TNS1	tensin 1
7168	6.24E-13	+	TPM1	tropomyosin 1 (alpha)
7188	3.37E-17	-	TRAF5	TNF receptor-associated factor 5
7267	1.35E-22	-	TTC3	tetratricopeptide repeat domain 3; tetratricopeptide repeat domain 3-like
7267	1.35E-22	-	TTC3L	tetratricopeptide repeat domain 3; tetratricopeptide repeat domain 3-like
7294	1.32E-14	-	TXK	TXK tyrosine kinase
7295	8.83E-08	+	TXN	thioredoxin
7337	2.99E-21	-	Ube3a	ubiquitin protein ligase E3A
7378	5.66E-14	+	upp1	uridine phosphorylase 1
7423	4.80E-13	-	Vegfb	vascular endothelial growth factor B
7453	1.42E-16	+	wars	tryptophanyl-tRNA synthetase
7453	3.70E-13	+	wars	tryptophanyl-tRNA synthetase
7504	3.62E-07	+	XK	X-linked Kx blood group (McLeod syndrome)
7705	1.67E-13	-	ZNF146	zinc finger protein 146
7846	1.63E-12	+	TUBA1A	"tubulin, alpha 1a"
7850	1.59E-09	+	IL1R2	"interleukin 1 receptor, type II"
7940	2.07E-06	+	Lst1	leukocyte specific transcript 1
7940	8.19E-13	+	Lst1	leukocyte specific transcript 1
7940	7.46E-13	+	Lst1	leukocyte specific transcript 1
8087	9.67E-21	-	FXR1	"fragile X mental retardation, autosomal homolog 1"
8131	0.000510943	+	NPRL3	chromosome 16 open reading frame 35
8131	0.000617969	+	NPRL3	chromosome 16 open reading frame 35
8140	3.03E-09	+	SLC7A5	"solute carrier family 7 (cationic amino acid transporter, y+ system), member 5"
8291	1.75E-06	+	DYSF	"dysferlin, limb girdle muscular dystrophy 2B (autosomal recessive)"
8313	2.45E-27	-	Axin2	axin 2
8320	5.05E-05	+	EOMES	eomesodermin homolog (Xenopus laevis)
8334	1.47E-05	+	Hist1h2ac	"histone cluster 1, H2ac"
8337	9.29E-11	+	HIST2H2AA4	"histone cluster 2, H2aa3; histone cluster 2, H2aa4"
8337	9.29E-11	+	HIST2H2AA3	"histone cluster 2, H2aa3; histone cluster 2, H2aa4"
8409	4.68E-22	-	UXT	ubiquitously-expressed transcript
8460	2.77E-05	+	TPST1	tyrosylprotein sulfotransferase 1
8510	4.78E-13	+	MMP23B	matrix metallopeptidase 23A (pseudogene); matrix metallopeptidase 23B
8510	4.78E-13	+	mmp23a	matrix metallopeptidase 23A (pseudogene); matrix metallopeptidase 23B
8530	6.39E-30	+	Cst7	cystatin F (leukocystatin)
8545	7.46E-13	-	CGGBP1	CGG triplet repeat binding protein 1
8562	3.17E-16	-	DENR	density-regulated protein
8638	7.31E-21	+	OASL	2'-5'-oligoadenylate synthetase-like
8644	1.21E-08	+	akr1c3	"aldo-keto reductase family 1, member C3 (3-alpha hydroxysteroid dehydrogenase, type II)"
8665	2.50E-26	-	LOC390282	"eukaryotic translation initiation factor 3, subunit F; similar to hCG2040283"
8665	2.50E-26	-	Eif3f	"eukaryotic translation initiation factor 3, subunit F; similar to hCG2040283"
8676	2.12E-08	+	STX11	syntaxin 11
8714	5.18E-09	+	Abcc3	"ATP-binding cassette, sub-family C (CFTR/MRP), member 3"
8718	4.02E-50	-	TNFRSF25	"tumor necrosis factor receptor superfamily, member 25"
8725	2.26E-23	-	C19orf2	chromosome 19 open reading frame 2
8780	1.36E-09	+	Riok3	RIO kinase 3 (yeast)
8797	3.75E-13	-	TNFRSF10A	"tumor necrosis factor receptor superfamily, member 10a"
8818	4.31E-07	+	Dpm2	"dolichyl-phosphate mannosyltransferase polypeptide 2, regulatory subunit"
8837	6.75E-05	+	CFLAR	CASP8 and FADD-like apoptosis regulator
8857	3.35E-43	-	LOC100133944	Fc fragment of IgG binding protein; similar to IgGFc-binding protein precursor (FcgammaBP) (Fcgamma-binding protein antigen)
8857	3.35E-43	-	FCGBP	Fc fragment of IgG binding protein; similar to IgGFc-binding protein precursor (FcgammaBP) (Fcgamma-binding protein antigen)
8939	5.48E-16	-	FUBP3	far upstream element (FUSE) binding protein 3
8942	2.17E-14	+	Kynu	kynureninase (L-kynurenine hydrolase)
8942	3.03E-16	+	Kynu	kynureninase (L-kynurenine hydrolase)
8991	5.60E-10	+	SELENBP1	selenium binding protein 1
8993	2.14E-09	+	Pglyrp1	peptidoglycan recognition protein 1
9045	0.032465148	-	rpl14	ribosomal protein L14
9054	8.93E-07	+	NFS1	NFS1 nitrogen fixation 1 homolog (S. cerevisiae)
9057	2.68E-26	-	SLC7A6	"solute carrier family 7 (cationic amino acid transporter, y+ system), member 6"
9093	9.03E-31	-	DNAJA3	"DnaJ (Hsp40) homolog, subfamily A, member 3"
9123	2.85E-06	+	SLC16A3	"solute carrier family 16, member 3 (monocarboxylic acid transporter 4)"
9124	1.12E-10	+	PDLIM1	PDZ and LIM domain 1
9166	1.09E-21	-	ebag9	"estrogen receptor binding site associated, antigen, 9"
9172	0.007635486	+	myom2	"myomesin (M-protein) 2, 165kDa"
9209	9.41E-20	+	lrrfip2	leucine rich repeat (in FLII) interacting protein 2
9214	1.21E-46	-	FAIM3	Fas apoptotic inhibitory molecule 3
9260	5.84E-06	+	Pdlim7	PDZ and LIM domain 7 (enigma)
9289	6.05E-33	+	GPR56	G protein-coupled receptor 56
9289	1.01E-36	+	GPR56	G protein-coupled receptor 56
9314	7.74E-07	+	Klf4	Kruppel-like factor 4 (gut)
9334	1.48E-06	+	B4galt5	"UDP-Gal:betaGlcNAc beta 1,4- galactosyltransferase, polypeptide 5"
9397	2.04E-26	-	NMT2	N-myristoyltransferase 2
9406	1.60E-08	-	Zranb2	"zinc finger, RAN-binding domain containing 2"
9452	9.23E-11	-	Itm2a	integral membrane protein 2A
9500	1.31E-11	-	MAGED1	"melanoma antigen family D, 1"
9531	8.52E-13	-	bag3	BCL2-associated athanogene 3
9533	1.26E-21	-	Polr1c	"polymerase (RNA) I polypeptide C, 30kDa"
9644	2.45E-17	-	SH3PXD2A	SH3 and PX domains 2A
9685	7.30E-19	-	clint1	clathrin interactor 1
9774	8.41E-14	-	LOC731605	similar to Bcl-2-associated transcription factor 1 (Btf); BCL2-associated transcription factor 1
9774	8.41E-14	-	BCLAF1	similar to Bcl-2-associated transcription factor 1 (Btf); BCL2-associated transcription factor 1
9781	3.33E-20	-	Rnf144a	ring finger protein 144A
9804	3.51E-18	-	LOC100131463	similar to translocase of outer mitochondrial membrane 20 homolog; similar to mitochondrial outer membrane protein 19; translocase of outer mitochondrial membrane 20 homolog (yeast)
9804	3.51E-18	-	LOC100129272	similar to translocase of outer mitochondrial membrane 20 homolog; similar to mitochondrial outer membrane protein 19; translocase of outer mitochondrial membrane 20 homolog (yeast)
9804	3.51E-18	-	TOMM20	similar to translocase of outer mitochondrial membrane 20 homolog; similar to mitochondrial outer membrane protein 19; translocase of outer mitochondrial membrane 20 homolog (yeast)
9806	6.02E-36	-	SPOCK2	"sparc/osteonectin, cwcv and kazal-like domains proteoglycan (testican) 2"
9834	4.44E-24	-	KIAA0125	KIAA0125
9840	1.26E-10	-	KIAA0748	KIAA0748
9882	8.22E-18	-	TBC1D4	"TBC1 domain family, member 4"
9898	9.75E-06	-	Ubap2l	ubiquitin associated protein 2-like
9921	1.57E-10	+	RNF10	ring finger protein 10
9941	1.47E-15	+	exog	"endo/exonuclease (5'-3'), endonuclease G-like"
9997	3.34E-19	+	SCO2	SCO cytochrome oxidase deficient homolog 2 (yeast)
10042	4.71E-13	+	HMGXB4	HMG box domain containing 4
10055	4.72E-22	-	SAE1	SUMO1 activating enzyme subunit 1
10098	2.74E-07	+	tspan5	tetraspanin 5
10099	1.49E-18	-	TSPAN3	tetraspanin 3
10107	6.75E-19	+	TRIM10	tripartite motif-containing 10
10124	8.60E-11	+	ARL4A	ADP-ribosylation factor-like 4A
10125	2.13E-09	-	RASGRP1	RAS guanyl releasing protein 1 (calcium and DAG-regulated)
10158	1.05E-18	+	PDZK1IP1	PDZK1 interacting protein 1
10170	8.27E-09	+	dhrs9	dehydrogenase/reductase (SDR family) member 9
10172	3.89E-26	-	ZNF256	zinc finger protein 256
10175	7.48E-13	-	CNIH	cornichon homolog (Drosophila)
10217	8.62E-06	+	Ctdspl	"CTD (carboxy-terminal domain, RNA polymerase II, polypeptide A) small phosphatase-like"
10225	1.57E-09	-	Cd96	CD96 molecule
10225	3.15E-22	-	Cd96	CD96 molecule
10360	5.28E-22	-	NPM3	"nucleophosmin/nucleoplasmin, 3"
10398	8.29E-11	+	MYL9	"myosin, light chain 9, regulatory"
10410	4.92E-11	+	ifitm3	interferon induced transmembrane protein 3 (1-8U)
10412	7.41E-17	-	LOC100132658	hypothetical gene supported by NM_014886; TGF beta-inducible nuclear protein 1; similar to TGF beta-inducible nuclear protein 1
10412	7.41E-17	-	NSA2	hypothetical gene supported by NM_014886; TGF beta-inducible nuclear protein 1; similar to TGF beta-inducible nuclear protein 1
10412	7.41E-17	-	LOC400061	hypothetical gene supported by NM_014886; TGF beta-inducible nuclear protein 1; similar to TGF beta-inducible nuclear protein 1
10412	8.18E-19	-	LOC100132658	hypothetical gene supported by NM_014886; TGF beta-inducible nuclear protein 1; similar to TGF beta-inducible nuclear protein 1
10412	8.18E-19	-	NSA2	hypothetical gene supported by NM_014886; TGF beta-inducible nuclear protein 1; similar to TGF beta-inducible nuclear protein 1
10412	8.18E-19	-	LOC400061	hypothetical gene supported by NM_014886; TGF beta-inducible nuclear protein 1; similar to TGF beta-inducible nuclear protein 1
10437	1.77E-14	+	ifi30	"interferon, gamma-inducible protein 30"
10501	1.84E-08	+	SEMA6B	"sema domain, transmembrane domain (TM), and cytoplasmic domain, (semaphorin) 6B"
10562	1.80E-13	+	OLFM4	olfactomedin 4
10578	4.84E-09	+	GNLY	granulysin
10578	7.24E-13	+	GNLY	granulysin
10606	1.29E-49	-	paics	"phosphoribosylaminoimidazole carboxylase, phosphoribosylaminoimidazole succinocarboxamide synthetase"
10606	2.13E-57	-	paics	"phosphoribosylaminoimidazole carboxylase, phosphoribosylaminoimidazole succinocarboxamide synthetase"
10644	1.62E-05	+	Igf2bp2	insulin-like growth factor 2 mRNA binding protein 2
10661	1.60E-19	+	Klf1	Kruppel-like factor 1 (erythroid)
10673	4.65E-22	+	TNFSF13B	"tumor necrosis factor (ligand) superfamily, member 13b"
10673	7.09E-09	+	TNFSF13B	"tumor necrosis factor (ligand) superfamily, member 13b"
10694	1.12E-18	-	CCT8P1	"similar to chaperonin containing TCP1, subunit 8 (theta); chaperonin containing TCP1, subunit 8 (theta)"
10694	1.12E-18	-	CCT8	"similar to chaperonin containing TCP1, subunit 8 (theta); chaperonin containing TCP1, subunit 8 (theta)"
10750	1.73E-26	-	GRAP	GRB2-related adaptor protein
10771	2.08E-13	-	zmynd11	"zinc finger, MYND domain containing 11"
10791	1.81E-10	+	vamp5	vesicle-associated membrane protein 5 (myobrevin)
10808	2.05E-25	-	HSPH1	heat shock 105kDa/110kDa protein 1
10826	2.40E-15	+	C5orf4	chromosome 5 open reading frame 4
10890	1.23E-08	-	RAB10	"RAB10, member RAS oncogene family"
10900	9.22E-06	+	RUNDC3A	RUN domain containing 3A
10913	1.70E-28	-	EDAR	ectodysplasin A receptor
10949	3.22E-25	-	HNRNPA0	heterogeneous nuclear ribonucleoprotein A0
10970	2.96E-08	+	Ckap4	cytoskeleton-associated protein 4
10988	4.78E-14	-	metap2	methionyl aminopeptidase 2
11033	1.62E-20	+	ADAP1	ArfGAP with dual PH domains 1
11059	6.97E-16	-	WWP1	WW domain containing E3 ubiquitin protein ligase 1
11152	6.89E-11	+	wdr45	WD repeat domain 45
11222	7.65E-15	-	Mrpl3	mitochondrial ribosomal protein L3
22837	1.89E-29	-	Cobll1	COBL-like 1
22841	1.94E-10	-	Rab11fip2	RAB11 family interacting protein 2 (class I)
22887	6.95E-20	-	Foxj3	forkhead box J3
22921	3.44E-17	+	msrB2	methionine sulfoxide reductase B2
22929	2.02E-19	-	sephs1	selenophosphate synthetase 1; similar to selenophosphate synthetase 1
22929	2.02E-19	-	LOC389873	selenophosphate synthetase 1; similar to selenophosphate synthetase 1
22930	3.71E-13	-	Rab3gap1	RAB3 GTPase activating protein subunit 1 (catalytic)
23039	4.93E-09	+	XPO7	exportin 7
23157	1.36E-21	-	Sep-06	septin 6
23175	6.29E-17	-	lpin1	lipin 1
23178	2.90E-14	-	PASK	PAS domain containing serine/threonine kinase
23178	4.32E-17	-	PASK	PAS domain containing serine/threonine kinase
23190	6.69E-12	-	UBXN4	UBX domain protein 4
23208	3.20E-17	+	Syt11	synaptotagmin XI
23212	8.15E-30	-	rrs1	RRS1 ribosome biogenesis regulator homolog (S. cerevisiae)
23218	6.60E-07	+	NBEAL2	neurobeachin-like 2
23231	1.44E-14	-	Sel1l3	KIAA0746 protein
23279	1.80E-22	-	NUP160	nucleoporin 160kDa
23318	1.66E-20	-	ZCCHC11	"zinc finger, CCHC domain containing 11"
23344	6.09E-15	-	Esyt1	"family with sequence similarity 62 (C2 domain containing), member A"
23360	4.01E-14	-	FNBP4	formin binding protein 4
23370	1.31E-22	-	ARHGEF18	Rho/Rac guanine nucleotide exchange factor (GEF) 18
23451	1.36E-12	-	sf3b1	"splicing factor 3b, subunit 1, 155kDa"
23457	1.31E-16	-	Abcb9	"ATP-binding cassette, sub-family B (MDR/TAP), member 9"
23457	2.30E-15	-	Abcb9	"ATP-binding cassette, sub-family B (MDR/TAP), member 9"
23471	5.37E-14	-	TRAM1	translocation associated membrane protein 1
23484	1.31E-22	-	LEPROTL1	leptin receptor overlapping transcript-like 1
23512	2.10E-10	-	SUZ12	suppressor of zeste 12 homolog (Drosophila)
23560	2.77E-24	-	GTPBP4	GTP binding protein 4
23580	2.41E-11	+	Cdc42ep4	CDC42 effector protein (Rho GTPase binding) 4
23592	1.79E-09	-	LEMD3	LEM domain containing 3
23592	2.65E-06	-	LEMD3	LEM domain containing 3
23608	6.25E-06	+	MKRN9P	makorin ring finger protein pseudogene 6; makorin ring finger protein 1
23608	6.25E-06	+	MKRN1	makorin ring finger protein pseudogene 6; makorin ring finger protein 1
23648	2.83E-06	+	LOC100131851	single stranded DNA binding protein 3; hypothetical LOC100131851
23648	2.83E-06	+	SSBP3	single stranded DNA binding protein 3; hypothetical LOC100131851
23658	2.14E-09	-	LSM5	"LSM5 homolog, U6 small nuclear RNA associated (S. cerevisiae)"
23708	7.11E-21	-	GSPT2	G1 to S phase transition 2
23762	3.77E-19	+	OSBP2	oxysterol binding protein 2
25780	1.28E-16	-	rasgrp3	RAS guanyl releasing protein 3 (calcium and DAG-regulated)
25793	9.23E-11	+	Fbxo7	F-box protein 7
25793	0.00066918	+	Fbxo7	F-box protein 7
25824	9.97E-06	+	Prdx5	peroxiredoxin 5
25853	3.40E-09	+	DCAF12	WD repeat domain 40A
25893	3.07E-10	+	Trim58	tripartite motif-containing 58
25907	0.027615575	+	TMEM158	transmembrane protein 158
25941	1.55E-10	+	c18orf10	chromosome 18 open reading frame 10
25941	2.76E-11	+	c18orf10	chromosome 18 open reading frame 10
26009	1.05E-17	-	ZZZ3	"zinc finger, ZZ-type containing 3"
26047	2.21E-10	-	CNTNAP2	contactin associated protein-like 2
26053	7.21E-15	-	AUTS2	autism susceptibility candidate 2
26119	2.24E-21	-	ldlrap1	low density lipoprotein receptor adaptor protein 1
26135	4.92E-17	-	serbp1	SERPINE1 mRNA binding protein 1
26156	1.77E-16	-	Rsl1d1	ribosomal L1 domain containing 1
26227	2.70E-22	-	PHGDH	phosphoglycerate dehydrogenase
26240	2.70E-15	-	Fam50b	"family with sequence similarity 50, member B"
26249	3.33E-25	-	KLHL3	kelch-like 3 (Drosophila)
26275	1.13E-19	-	HIBCH	3-hydroxyisobutyryl-Coenzyme A hydrolase
26499	5.00E-06	+	PLEK2	pleckstrin 2
26986	1.06E-05	-	PABPC1P4	"poly(A) binding protein, cytoplasmic pseudogene 5; poly(A) binding protein, cytoplasmic 1"
26986	1.06E-05	-	PABPC1	"poly(A) binding protein, cytoplasmic pseudogene 5; poly(A) binding protein, cytoplasmic 1"
26994	1.43E-15	+	RNF11	ring finger protein 11
27013	1.50E-08	+	C2orf24	chromosome 2 open reading frame 24
27065	5.40E-14	-	D4S234E	DNA segment on chromosome 4 (unique) 234 expressed sequence
27075	2.50E-16	-	TSPAN13	tetraspanin 13
27090	4.95E-07	+	ST6GALNAC4	"ST6 (alpha-N-acetyl-neuraminyl-2,3-beta-galactosyl-1,3)-N-acetylgalactosaminide alpha-2,6-sialyltransferase 4"
27090	9.12E-08	+	ST6GALNAC4	"ST6 (alpha-N-acetyl-neuraminyl-2,3-beta-galactosyl-1,3)-N-acetylgalactosaminide alpha-2,6-sialyltransferase 4"
27102	4.27E-13	+	Eif2ak1	eukaryotic translation initiation factor 2-alpha kinase 1
27242	6.28E-24	-	TNFRSF21	"tumor necrosis factor receptor superfamily, member 21"
27244	1.39E-22	-	sesn1	sestrin 1
27436	5.61E-22	-	eml4	echinoderm microtubule associated protein like 4
28969	2.19E-52	-	BZW2	basic leucine zipper and W2 domains 2
28972	1.03E-15	-	SPCS1	signal peptidase complex subunit 1 homolog (S. cerevisiae)
28984	1.11E-11	-	c13orf15	chromosome 13 open reading frame 15
29058	4.89E-14	-	c20orf30	hypothetical LOC642975; chromosome 20 open reading frame 30
29058	4.89E-14	-	LOC642975	hypothetical LOC642975; chromosome 20 open reading frame 30
29080	3.54E-10	-	CCDC59	coiled-coil domain containing 59
29086	5.58E-10	+	c19orf62	chromosome 19 open reading frame 62
29097	1.03E-06	+	CNIH4	cornichon homolog 4 (Drosophila)
29121	7.41E-17	-	Clec2d	"C-type lectin domain family 2, member D"
29780	0.000697644	+	PARVB	"parvin, beta"
29802	1.15E-19	-	Vpreb3	pre-B lymphocyte 3
29883	4.96E-17	-	cnot7	"CCR4-NOT transcription complex, subunit 7"
29979	2.70E-22	-	Ubqln1	ubiquilin 1
50628	4.79E-30	-	GEMIN4	gem (nuclear organelle) associated protein 4
50854	1.02E-20	-	C6orf48	"chromosome 6 open reading frame 48; small nucleolar RNA, C/D box 52"
50854	1.02E-20	-	SNORD52	"chromosome 6 open reading frame 48; small nucleolar RNA, C/D box 52"
51070	1.60E-19	-	nosip	nitric oxide synthase interacting protein
51094	2.68E-06	+	adipor1	adiponectin receptor 1
51094	2.63E-08	+	adipor1	adiponectin receptor 1
51176	1.65E-66	-	Lef1	lymphoid enhancer-binding factor 1
51176	3.63E-64	-	Lef1	lymphoid enhancer-binding factor 1
51191	4.20E-12	+	HERC5	hect domain and RLD 5
51192	1.43E-08	+	Cklf	chemokine-like factor
51218	5.18E-09	+	glrx5	glutaredoxin 5
51225	1.38E-09	+	ABI3	"ABI family, member 3"
51237	1.24E-22	-	MGC29506	hypothetical protein MGC29506
51257	4.79E-08	+	Mar-02	membrane-associated ring finger (C3HC4) 2
51257	2.49E-13	+	Mar-02	membrane-associated ring finger (C3HC4) 2
51266	5.77E-07	+	Clec1b	"C-type lectin domain family 1, member B"
51303	1.12E-16	-	FKBP11	"FK506 binding protein 11, 19 kDa"
51312	5.97E-13	+	Slc25a37	"solute carrier family 25, member 37"
51327	8.06E-15	+	AHSP	erythroid associated factor
51348	1.53E-12	+	KLRF1	"killer cell lectin-like receptor subfamily F, member 1"
51361	5.09E-25	-	HOOK1	hook homolog 1 (Drosophila)
51379	1.95E-13	-	CRLF3	cytokine receptor-like factor 3
51386	5.33E-24	-	EIF3L	"eukaryotic translation initiation factor 3, subunit L"
51471	6.33E-09	+	Nat8	"N-acetyltransferase 8 (GCN5-related, putative); N-acetyltransferase 8B (GCN5-related, putative, gene/pseudogene)"
51471	6.33E-09	+	Nat8b	"N-acetyltransferase 8 (GCN5-related, putative); N-acetyltransferase 8B (GCN5-related, putative, gene/pseudogene)"
51495	1.02E-30	-	ptplad1	protein tyrosine phosphatase-like A domain containing 1
51523	5.28E-10	-	CXXC5	CXXC finger 5
51573	5.49E-14	+	GDE1	glycerophosphodiester phosphodiesterase 1
51669	9.66E-22	-	TMEM66	transmembrane protein 66
51727	4.86E-06	-	CMPK1	"cytidine monophosphate (UMP-CMP) kinase 1, cytosolic"
51735	3.79E-23	-	RAPGEF6	Rap guanine nucleotide exchange factor (GEF) 6
51754	9.80E-18	-	TMEM8B	transmembrane protein 8B
51765	4.16E-07	-	Mst4	serine/threonine protein kinase MST4
51765	2.96E-14	-	Mst4	serine/threonine protein kinase MST4
53335	9.77E-15	-	BCL11A	B-cell CLL/lymphoma 11A (zinc finger protein)
53347	1.80E-24	-	Ubash3a	"similar to ubiquitin associated and SH3 domain containing, A; ubiquitin associated and SH3 domain containing, A"
53347	1.80E-24	-	LOC100134052	"similar to ubiquitin associated and SH3 domain containing, A; ubiquitin associated and SH3 domain containing, A"
53637	2.02E-16	+	S1PR5	sphingosine-1-phosphate receptor 5
53829	1.00E-06	+	P2RY13	"purinergic receptor P2Y, G-protein coupled, 13"
53938	1.20E-12	-	PPIL3	peptidylprolyl isomerase (cyclophilin)-like 3
54107	1.25E-10	-	POLE3	"polymerase (DNA directed), epsilon 3 (p17 subunit)"
54431	5.68E-16	-	DNAJC10	"DnaJ (Hsp40) homolog, subfamily C, member 10"
54438	3.46E-13	+	GFOD1	glucose-fructose oxidoreductase domain containing 1
54463	5.52E-16	-	FAM134B	"family with sequence similarity 134, member B"
54463	6.40E-25	-	FAM134B	"family with sequence similarity 134, member B"
54482	1.19E-17	-	ccdc76	coiled-coil domain containing 76
54498	0.000969995	+	SMOX	spermine oxidase
54517	2.15E-27	-	PUS7	pseudouridylate synthase 7 homolog (S. cerevisiae)
54664	2.16E-12	-	tmem106b	transmembrane protein 106B
54665	4.04E-10	-	RSBN1	round spermatid basic protein 1
54674	6.72E-77	-	lrrn3	leucine rich repeat neuronal 3
54674	4.12E-119	-	lrrn3	leucine rich repeat neuronal 3
54680	5.58E-28	-	ZNHIT6	"zinc finger, HIT type 6"
54741	3.56E-12	+	leprot	leptin receptor overlapping transcript
54855	5.56E-14	+	FAM46C	"family with sequence similarity 46, member C"
54861	9.21E-12	-	Snrk	SNF related kinase
54861	3.27E-12	-	Snrk	SNF related kinase
54940	8.26E-18	-	ociad1	OCIA domain containing 1
54997	1.27E-13	+	TESC	tescalcin
55020	2.08E-28	+	TTC38	tetratricopeptide repeat domain 38
55020	1.42E-16	+	TTC38	tetratricopeptide repeat domain 38
55024	1.26E-18	-	BANK1	B-cell scaffold protein with ankyrin repeats 1
55074	2.66E-09	-	oxr1	oxidation resistance 1
55082	2.40E-07	-	arglu1	arginine and glutamate rich 1
55109	1.33E-14	-	AGGF1	angiogenic factor with G patch and FHA domains 1
55153	2.35E-17	-	SDAD1	SDA1 domain containing 1
55340	2.48E-05	-	GIMAP5	"GTPase, IMAP family member 5"
55342	6.68E-36	-	STRBP	spermatid perinuclear RNA binding protein
55363	6.40E-09	+	Hemgn	hemogen
55423	8.34E-23	-	SIRPG	signal-regulatory protein gamma
55423	1.88E-25	-	SIRPG	signal-regulatory protein gamma
55437	2.76E-08	+	STRADB	STE20-related kinase adaptor beta
55527	5.29E-12	+	LOC390834	fem-1 homolog a (C. elegans); similar to fem-1 homolog a (C.elegans); similar to fem-1 homolog a
55527	5.29E-12	+	Fem1a	fem-1 homolog a (C. elegans); similar to fem-1 homolog a (C.elegans); similar to fem-1 homolog a
55527	5.29E-12	+	LOC652634	fem-1 homolog a (C. elegans); similar to fem-1 homolog a (C.elegans); similar to fem-1 homolog a
55544	2.42E-10	+	rbm38	RNA binding motif protein 38
55544	3.01E-17	+	rbm38	RNA binding motif protein 38
55556	1.05E-11	-	ENOSF1	enolase superfamily member 1
55600	3.35E-11	+	Itln1	intelectin 1 (galactofuranose binding)
55619	7.07E-29	-	dock10	dedicator of cytokinesis 10
55623	1.29E-11	-	THUMPD1	THUMP domain containing 1
55633	7.02E-16	+	TBC1D22B	"TBC1 domain family, member 22B"
55653	2.36E-23	-	BCAS4	breast carcinoma amplified sequence 4
55653	8.14E-12	-	BCAS4	breast carcinoma amplified sequence 4
55701	4.96E-10	+	FLJ10357	hypothetical protein FLJ10357
55711	5.02E-09	+	FAR2	fatty acyl CoA reductase 2
55769	4.23E-09	-	ZNF83	zinc finger protein 83
55796	9.74E-05	+	Mbnl3	muscleblind-like 3 (Drosophila)
55803	8.82E-14	+	ADAP2	ArfGAP with dual PH domains 2
55824	1.04E-09	-	pAG1	phosphoprotein associated with glycosphingolipid microdomains 1
55900	2.02E-10	-	ZNF302	zinc finger protein 302
56271	7.65E-21	-	BEX4	"brain expressed, X-linked 4"
56474	6.86E-16	-	ctps2	CTP synthase II
56896	0.000137354	+	DPYSL5	dihydropyrimidinase-like 5
56897	1.26E-08	-	wrnip1	Werner helicase interacting protein 1
56983	3.72E-18	-	Ktelc1	KTEL (Lys-Tyr-Glu-Leu) containing 1
57019	2.12E-20	-	CIAPIN1P	cytokine induced apoptosis inhibitor 1; cytokine induced apoptosis inhibitor 1 pseudogene
57019	2.12E-20	-	CIAPIN1	cytokine induced apoptosis inhibitor 1; cytokine induced apoptosis inhibitor 1 pseudogene
57092	2.26E-08	-	PCNP	PEST proteolytic signal containing nuclear protein
57095	5.09E-08	+	c1orf128	chromosome 1 open reading frame 128
57104	2.58E-08	+	PNPLA2	patatin-like phospholipase domain containing 2
57124	6.55E-115	-	CD248	"CD248 molecule, endosialin"
57142	6.96E-08	-	rtn4	reticulon 4
57189	1.09E-38	-	KIAA1147	KIAA1147
57192	1.61E-12	+	mcoln1	mucolipin 1
57222	1.41E-08	+	ERGIC1	endoplasmic reticulum-golgi intermediate compartment (ERGIC) 1
57488	1.39E-16	-	Esyt2	"family with sequence similarity 62 (C2 domain containing), member B"
57610	7.24E-09	+	RANBP10	RAN binding protein 10
57659	3.49E-12	-	ZBTB4	zinc finger and BTB domain containing 4
57665	2.20E-19	-	NT5C1B	"retinol dehydrogenase 14 (all-trans/9-cis/11-cis); 5'-nucleotidase, cytosolic IB"
57665	2.20E-19	-	RDH14	"retinol dehydrogenase 14 (all-trans/9-cis/11-cis); 5'-nucleotidase, cytosolic IB"
57674	0.003680503	+	RNF213	ring finger protein 213
57692	4.92E-17	-	Magee1	"melanoma antigen family E, 1"
57801	5.12E-08	+	hes4	hairy and enhancer of split 4 (Drosophila)
58475	1.39E-21	+	Ms4a7	"membrane-spanning 4-domains, subfamily A, member 7"
58477	2.32E-12	-	srprb	"signal recognition particle receptor, B subunit"
58486	1.57E-14	-	ZBED5	"zinc finger, BED-type containing 5"
59338	1.18E-11	-	plekha1	"pleckstrin homology domain containing, family A (phosphoinositide binding specific) member 1"
60468	4.02E-31	-	Bach2	"BTB and CNC homology 1, basic leucine zipper transcription factor 2"
60496	7.07E-10	-	AASDHPPT	aminoadipate-semialdehyde dehydrogenase-phosphopantetheinyl transferase
63891	4.68E-09	+	RNF123	ring finger protein 123
64167	0.001108335	-	ERAP2	endoplasmic reticulum aminopeptidase 2
64216	4.88E-13	-	Tfb2m	"transcription factor B2, mitochondrial"
64400	3.90E-20	-	AKTIP	AKT interacting protein; similar to AKT interacting protein
64400	3.90E-20	-	LOC100130746	AKT interacting protein; similar to AKT interacting protein
64400	4.04E-13	-	AKTIP	AKT interacting protein; similar to AKT interacting protein
64400	4.04E-13	-	LOC100130746	AKT interacting protein; similar to AKT interacting protein
64425	2.89E-15	-	POLR1E	"polymerase (RNA) I polypeptide E, 53kDa"
64757	2.83E-06	+	MOSC1	MOCO sulphurase C-terminal domain containing 1
64919	2.41E-39	-	BCL11B	B-cell CLL/lymphoma 11B (zinc finger protein)
65982	9.96E-34	-	ZSCAN18	zinc finger and SCAN domain containing 18
79037	1.48E-13	-	PVRIG	poliovirus receptor related immunoglobulin domain containing
79148	1.91E-43	-	Mmp28	matrix metallopeptidase 28
79161	2.33E-19	-	c7orf23	chromosome 7 open reading frame 23
79652	5.34E-23	-	TMEM204	transmembrane protein 204
79673	1.24E-22	-	ZNF329	zinc finger protein 329
79814	5.16E-31	-	agmaT	agmatine ureohydrolase (agmatinase)
79893	4.11E-13	-	GGNBP2	gametogenetin binding protein 2
79954	7.44E-11	+	Nol10	nucleolar protein 10
79961	1.33E-31	-	DENND2D	DENN/MADD domain containing 2D
80063	6.71E-33	-	Atf7ip2	activating transcription factor 7 interacting protein 2
80127	8.96E-10	+	C14orf45	chromosome 14 open reading frame 45
80209	2.66E-17	-	C13orf23	chromosome 13 open reading frame 23
80256	2.13E-12	+	KIAA1539	KIAA1539
80301	2.85E-09	+	PLEKHO2	"pleckstrin homology domain containing, family O member 2"
80700	1.64E-05	+	ubxn6	UBX domain protein 6
80762	1.64E-15	-	NDFIP1	Nedd4 family interacting protein 1
81030	1.16E-14	+	Zbp1	Z-DNA binding protein 1
81544	1.06E-12	+	GDPD5	glycerophosphodiester phosphodiesterase domain containing 5
81567	6.42E-21	-	TXNDC5	thioredoxin domain containing 5 (endoplasmic reticulum); muted homolog (mouse)
81567	6.42E-21	-	MUTED	thioredoxin domain containing 5 (endoplasmic reticulum); muted homolog (mouse)
81567	5.19E-23	-	TXNDC5	thioredoxin domain containing 5 (endoplasmic reticulum); muted homolog (mouse)
81567	5.19E-23	-	MUTED	thioredoxin domain containing 5 (endoplasmic reticulum); muted homolog (mouse)
81606	2.39E-19	-	lbh	limb bud and heart development homolog (mouse)
81618	8.61E-45	-	ITM2C	integral membrane protein 2C
81618	7.02E-43	-	ITM2C	integral membrane protein 2C
81857	3.01E-07	+	MED25	mediator complex subunit 25
83464	2.19E-21	+	APH1B	anterior pharynx defective 1 homolog B (C. elegans)
83538	8.80E-08	+	TTC25	tetratricopeptide repeat domain 25
83606	7.53E-09	+	c22orf13	chromosome 22 open reading frame 13
83719	2.90E-09	+	ypel3	yippee-like 3 (Drosophila)
83853	1.20E-14	+	ropn1l	ropporin 1-like
83888	1.26E-35	+	FGFBP2	fibroblast growth factor binding protein 2
83939	1.85E-16	-	Eif2a	"eukaryotic translation initiation factor 2A, 65kDa"
84128	3.85E-20	-	WDR75	WD repeat domain 75
84164	4.48E-06	+	ASCC2	activating signal cointegrator 1 complex subunit 2
84232	4.65E-09	+	maf1	MAF1 homolog (S. cerevisiae)
84245	3.44E-15	-	mri1	methylthioribose-1-phosphate isomerase homolog (S. cerevisiae)
84245	1.29E-16	-	mri1	methylthioribose-1-phosphate isomerase homolog (S. cerevisiae)
84273	7.84E-31	-	C4orf14	chromosome 4 open reading frame 14
84277	1.52E-12	-	Dnajc30	"DnaJ (Hsp40) homolog, subfamily C, member 30"
84281	1.58E-05	+	C2orf88	chromosome 2 open reading frame 88
84319	3.13E-25	-	C3orf26	chromosome 3 open reading frame 26
84365	6.75E-18	-	Mki67ip	MKI67 (FHA domain) interacting nucleolar phosphoprotein
84418	5.35E-15	+	C5orf32	chromosome 5 open reading frame 32
84450	8.87E-18	-	ZNF512	zinc finger protein 512
84705	1.65E-12	-	GTPBP3	GTP binding protein 3 (mitochondrial)
84771	1.08E-05	+	DDX11L2	hypothetical LOC84771
84824	2.06E-05	-	FCRLA	Fc receptor-like A
84881	1.28E-17	-	RPUSD4	RNA pseudouridylate synthase domain containing 4
84890	8.53E-12	-	Ado	2-aminoethanethiol (cysteamine) dioxygenase
84923	1.77E-07	+	FAM104A	"family with sequence similarity 104, member A"
84926	1.81E-05	+	SPRYD3	SPRY domain containing 3
84928	7.36E-28	-	TMEM209	transmembrane protein 209
84946	1.22E-17	-	LTV1	similar to putative protein STRF7; LTV1 homolog (S. cerevisiae)
84946	1.22E-17	-	LOC100128319	similar to putative protein STRF7; LTV1 homolog (S. cerevisiae)
85315	1.85E-14	-	PAQR8	progestin and adipoQ receptor family member VIII
85441	1.93E-16	+	PRIC285	peroxisomal proliferator-activated receptor A interacting complex 285
85460	7.48E-25	-	ZNF518B	zinc finger protein 518B
89122	4.38E-17	-	TRIM4	tripartite motif-containing 4
89872	1.33E-15	+	AQP10	aquaporin 10
90075	1.94E-22	-	ZNF30	zinc finger protein 30
90594	8.91E-17	-	ZNF439	zinc finger protein 439
90925	1.57E-07	-	LOC90925	hypothetical protein LOC90925
91272	6.43E-14	-	BOD1	biorientation of chromosomes in cell division 1
91353	1.74E-08	-	IGLL3	immunoglobulin lambda-like polypeptide 3
91523	4.17E-17	-	FAM113B	"family with sequence similarity 113, member B"
91543	3.62E-13	+	RSAD2	radical S-adenosyl methionine domain containing 2
91561	1.15E-31	-	RPS2P40	ribosomal protein S2 pseudogene 40
91746	4.37E-13	-	YTHDC1	YTH domain containing 1
91748	3.10E-20	-	C14orf43	chromosome 14 open reading frame 43
92106	2.26E-23	-	oxnad1	oxidoreductase NAD-binding domain containing 1
94240	1.89E-14	+	EPSTI1	epithelial stromal interaction 1 (breast)
95681	4.01E-41	-	Tsga14	"testis specific, 14"
112597	1.16E-11	+	LOC541471	hypothetical LOC541471; non-protein coding RNA 152
112597	1.16E-11	+	NCRNA00152	hypothetical LOC541471; non-protein coding RNA 152
113246	9.08E-17	-	C12orf57	chromosome 12 open reading frame 57
113510	3.92E-18	-	HELQ	"helicase, POLQ-like"
113791	5.73E-37	-	Pik3ip1	phosphoinositide-3-kinase interacting protein 1
114879	2.21E-22	+	OSBPL5	oxysterol binding protein-like 5
114879	5.02E-18	+	OSBPL5	oxysterol binding protein-like 5
114884	4.08E-24	-	OSBPL10	oxysterol binding protein-like 10
114908	1.85E-10	-	TMEM123	transmembrane protein 123
115362	2.19E-17	+	gbp5	guanylate binding protein 5
115950	5.72E-16	+	ZNF653	zinc finger protein 653
116151	0.001089442	+	c20orf108	chromosome 20 open reading frame 108
116369	1.12E-13	+	Slc26a8	"solute carrier family 26, member 8"
117157	2.17E-09	+	SH2D1B	SH2 domain containing 1B
117247	2.13E-57	-	SLC16A10	"solute carrier family 16, member 10 (aromatic amino acid transporter)"
119504	6.31E-10	-	ANAPC16	chromosome 10 open reading frame 104
120534	2.73E-13	-	C11orf46	chromosome 11 open reading frame 46
122416	1.50E-11	+	Ankrd9	ankyrin repeat domain 9
123036	1.19E-09	-	tc2n	"tandem C2 domains, nuclear"
126003	1.24E-09	+	Trappc5	trafficking protein particle complex 5
131601	0.000472002	+	tpra1	G protein-coupled receptor 175
132299	8.29E-26	-	ociad2	OCIA domain containing 2
134266	1.44E-23	-	GRPEL2	"GrpE-like 2, mitochondrial (E. coli)"
137797	8.22E-19	+	Lypd2	LY6/PLAUR domain containing 2
140739	7.29E-18	+	UBE2F	ubiquitin-conjugating enzyme E2F (putative)
140809	4.51E-05	+	Srxn1	sulfiredoxin 1 homolog (S. cerevisiae)
143686	1.51E-07	+	SESN3	sestrin 3
146395	0.000305326	+	Gsg1l	GSG1-like
149628	1.08E-12	+	Pyhin1	"pyrin and HIN domain family, member 1"
150864	1.37E-26	-	fam117b	"family with sequence similarity 117, member B"
152015	1.94E-05	+	ROPN1B	"ropporin, rhophilin associated protein 1B"
152137	1.13E-22	-	CCDC50	coiled-coil domain containing 50
152189	1.52E-14	-	CMTM8	CKLF-like MARVEL transmembrane domain containing 8
155066	1.03E-12	-	Atp6v0e2	"ATPase, H+ transporting V0 subunit e2"
157285	1.18E-45	-	SGK223	homolog of rat pragma of Rnd2
157567	3.80E-19	-	Ankrd46	ankyrin repeat domain 46
157638	1.83E-23	-	FAM84B	"family with sequence similarity 84, member B"
158295	8.95E-23	+	MGC24103	hypothetical MGC24103
158345	4.43E-07	-	RPL4P4	ribosomal protein L4; ribosomal protein L4 pseudogene 5; ribosomal protein L4 pseudogene 4
158345	4.43E-07	-	rpl4	ribosomal protein L4; ribosomal protein L4 pseudogene 5; ribosomal protein L4 pseudogene 4
158345	4.43E-07	-	RPL4P5	ribosomal protein L4; ribosomal protein L4 pseudogene 5; ribosomal protein L4 pseudogene 4
160364	0.006557626	+	CLEC12A	"C-type lectin domain family 12, member A; C-type lectin domain family 12, member B"
160364	0.006557626	+	CLEC12B	"C-type lectin domain family 12, member A; C-type lectin domain family 12, member B"
162073	9.00E-08	+	Itpripl2	"inositol 1,4,5-triphosphate receptor interacting protein-like 2"
162466	1.39E-08	+	PHOSPHO1	"phosphatase, orphan 1"
168537	2.48E-10	-	GIMAP7	"GTPase, IMAP family member 7"
168850	1.23E-17	-	ZNF800	zinc finger protein 800
171558	6.64E-07	+	PTCRA	pre T-cell antigen receptor alpha
197135	3.93E-26	+	Patl2	protein associated with topoisomerase II homolog 2 (yeast)
199675	1.48E-14	+	C19orf59	chromosome 19 open reading frame 59
201175	8.19E-12	+	SH3D20	SH3 domain containing 20
202134	4.04E-13	-	FAM153B	"family with sequence similarity 153, member B"
203328	8.78E-20	-	Susd3	sushi domain containing 3
220001	0.000253777	+	VWCE	von Willebrand factor C and EGF domains
220972	2.04E-09	+	Mar-08	membrane-associated ring finger (C3HC4) 8
220972	4.50E-09	+	Mar-08	membrane-associated ring finger (C3HC4) 8
221061	1.89E-39	-	fam171a1	"family with sequence similarity 171, member A1"
222487	2.64E-07	+	GPR97	G protein-coupled receptor 97
222487	1.10E-06	+	GPR97	G protein-coupled receptor 97
253558	1.61E-14	-	LCLAT1	lysocardiolipin acyltransferase 1
255043	4.75E-13	+	Tmem86b	transmembrane protein 86B
256987	6.48E-20	-	SERINC5	serine incorporator 5
283489	3.25E-17	-	ZNF828	zinc finger protein 828
284207	9.59E-12	+	LOC653506	"meteorin, glial cell differentiation regulator-like; similar to meteorin, glial cell differentiation regulator-like"
284207	9.59E-12	+	metrnl	"meteorin, glial cell differentiation regulator-like; similar to meteorin, glial cell differentiation regulator-like"
284821	6.17E-16	-	RPL13AP7	ribosomal protein L13a pseudogene 7; ribosomal protein L13a pseudogene 5; ribosomal protein L13a pseudogene 16; ribosomal protein L13a; ribosomal protein L13a pseudogene 18
284821	6.17E-16	-	RPL13AP18	ribosomal protein L13a pseudogene 7; ribosomal protein L13a pseudogene 5; ribosomal protein L13a pseudogene 16; ribosomal protein L13a; ribosomal protein L13a pseudogene 18
284821	6.17E-16	-	RPL13AP5	ribosomal protein L13a pseudogene 7; ribosomal protein L13a pseudogene 5; ribosomal protein L13a pseudogene 16; ribosomal protein L13a; ribosomal protein L13a pseudogene 18
284821	6.17E-16	-	RPL13AP16	ribosomal protein L13a pseudogene 7; ribosomal protein L13a pseudogene 5; ribosomal protein L13a pseudogene 16; ribosomal protein L13a; ribosomal protein L13a pseudogene 18
284821	6.17E-16	-	Rpl13a	ribosomal protein L13a pseudogene 7; ribosomal protein L13a pseudogene 5; ribosomal protein L13a pseudogene 16; ribosomal protein L13a; ribosomal protein L13a pseudogene 18
285636	1.22E-16	-	C5orf51	chromosome 5 open reading frame 51
286208	1.93E-16	-	NA	NA
338758	1.64E-11	+	LOC338758	hypothetical protein LOC338758
339324	4.37E-20	-	ZNF260	zinc finger protein 260
340348	6.20E-07	+	TSPAN33	tetraspanin 33
342371	2.15E-07	+	ATXN1L	ataxin 1-like
345778	2.39E-17	-	MTX3	metaxin 3
347376	0.000305642	+	LOC347376	"H3 histone, family 3A"
353514	5.55E-12	+	Lilra5	"leukocyte immunoglobulin-like receptor, subfamily A (with TM domain), member 5"
353514	5.40E-16	+	Lilra5	"leukocyte immunoglobulin-like receptor, subfamily A (with TM domain), member 5"
353514	2.51E-08	+	Lilra5	"leukocyte immunoglobulin-like receptor, subfamily A (with TM domain), member 5"
374969	9.19E-08	+	Ccdc23	coiled-coil domain containing 23
386757	5.73E-08	+	SLC6A10P	"solute carrier family 6 (neurotransmitter transporter, creatine), member 10 (pseudogene); similar to solute carrier family 6 member 8"
386757	5.73E-08	+	LOC653562	"solute carrier family 6 (neurotransmitter transporter, creatine), member 10 (pseudogene); similar to solute carrier family 6 member 8"
387066	0.000120667	-	SNHG5	small nucleolar RNA host gene 5 (non-protein coding)
387841	5.97E-11	-	RPL13AP22	ribosomal protein L13a pseudogene 20; ribosomal protein L13a pseudogene 22; ribosomal protein L13a pseudogene 25
387841	5.97E-11	-	RPL13AP25	ribosomal protein L13a pseudogene 20; ribosomal protein L13a pseudogene 22; ribosomal protein L13a pseudogene 25
387841	5.97E-11	-	RPL13AP20	ribosomal protein L13a pseudogene 20; ribosomal protein L13a pseudogene 22; ribosomal protein L13a pseudogene 25
387867	8.28E-10	-	RPSAP29	ribosomal protein SA pseudogene 9; ribosomal protein SA pseudogene 8; ribosomal protein SA pseudogene 58; ribosomal protein SA pseudogene 19; ribosomal protein SA pseudogene 18; ribosomal protein SA; ribosomal protein SA pseudogene 15; ribosomal protein SA pseudogene 61; ribosomal protein SA pseudogene 29; ribosomal protein SA pseudogene 12
387867	8.28E-10	-	RPSAP61	ribosomal protein SA pseudogene 9; ribosomal protein SA pseudogene 8; ribosomal protein SA pseudogene 58; ribosomal protein SA pseudogene 19; ribosomal protein SA pseudogene 18; ribosomal protein SA; ribosomal protein SA pseudogene 15; ribosomal protein SA pseudogene 61; ribosomal protein SA pseudogene 29; ribosomal protein SA pseudogene 12
387867	8.28E-10	-	RPSAP58	ribosomal protein SA pseudogene 9; ribosomal protein SA pseudogene 8; ribosomal protein SA pseudogene 58; ribosomal protein SA pseudogene 19; ribosomal protein SA pseudogene 18; ribosomal protein SA; ribosomal protein SA pseudogene 15; ribosomal protein SA pseudogene 61; ribosomal protein SA pseudogene 29; ribosomal protein SA pseudogene 12
387867	8.28E-10	-	RPSAP15	ribosomal protein SA pseudogene 9; ribosomal protein SA pseudogene 8; ribosomal protein SA pseudogene 58; ribosomal protein SA pseudogene 19; ribosomal protein SA pseudogene 18; ribosomal protein SA; ribosomal protein SA pseudogene 15; ribosomal protein SA pseudogene 61; ribosomal protein SA pseudogene 29; ribosomal protein SA pseudogene 12
387867	8.28E-10	-	RPSAP19	ribosomal protein SA pseudogene 9; ribosomal protein SA pseudogene 8; ribosomal protein SA pseudogene 58; ribosomal protein SA pseudogene 19; ribosomal protein SA pseudogene 18; ribosomal protein SA; ribosomal protein SA pseudogene 15; ribosomal protein SA pseudogene 61; ribosomal protein SA pseudogene 29; ribosomal protein SA pseudogene 12
387867	8.28E-10	-	RPSAP18	ribosomal protein SA pseudogene 9; ribosomal protein SA pseudogene 8; ribosomal protein SA pseudogene 58; ribosomal protein SA pseudogene 19; ribosomal protein SA pseudogene 18; ribosomal protein SA; ribosomal protein SA pseudogene 15; ribosomal protein SA pseudogene 61; ribosomal protein SA pseudogene 29; ribosomal protein SA pseudogene 12
387867	8.28E-10	-	RPSAP12	ribosomal protein SA pseudogene 9; ribosomal protein SA pseudogene 8; ribosomal protein SA pseudogene 58; ribosomal protein SA pseudogene 19; ribosomal protein SA pseudogene 18; ribosomal protein SA; ribosomal protein SA pseudogene 15; ribosomal protein SA pseudogene 61; ribosomal protein SA pseudogene 29; ribosomal protein SA pseudogene 12
387867	8.28E-10	-	RPSAP9	ribosomal protein SA pseudogene 9; ribosomal protein SA pseudogene 8; ribosomal protein SA pseudogene 58; ribosomal protein SA pseudogene 19; ribosomal protein SA pseudogene 18; ribosomal protein SA; ribosomal protein SA pseudogene 15; ribosomal protein SA pseudogene 61; ribosomal protein SA pseudogene 29; ribosomal protein SA pseudogene 12
387867	8.28E-10	-	RPSAP8	ribosomal protein SA pseudogene 9; ribosomal protein SA pseudogene 8; ribosomal protein SA pseudogene 58; ribosomal protein SA pseudogene 19; ribosomal protein SA pseudogene 18; ribosomal protein SA; ribosomal protein SA pseudogene 15; ribosomal protein SA pseudogene 61; ribosomal protein SA pseudogene 29; ribosomal protein SA pseudogene 12
387867	8.28E-10	-	rpsA	ribosomal protein SA pseudogene 9; ribosomal protein SA pseudogene 8; ribosomal protein SA pseudogene 58; ribosomal protein SA pseudogene 19; ribosomal protein SA pseudogene 18; ribosomal protein SA; ribosomal protein SA pseudogene 15; ribosomal protein SA pseudogene 61; ribosomal protein SA pseudogene 29; ribosomal protein SA pseudogene 12
388007	0.022422756	+	SERPINA13	"serpin peptidase inhibitor, clade A (alpha-1 antiproteinase, antitrypsin), member 13 (pseudogene)"
388372	6.47E-25	+	CCL4L1	chemokine (C-C motif) ligand 4-like 1; chemokine (C-C motif) ligand 4-like 2
388372	6.47E-25	+	CCL4L2	chemokine (C-C motif) ligand 4-like 1; chemokine (C-C motif) ligand 4-like 2
388474	5.58E-28	-	RPL7AP62	ribosomal protein L7a pseudogene 70; ribosomal protein L7a; ribosomal protein L7a pseudogene 30; ribosomal protein L7a pseudogene 66; ribosomal protein L7a pseudogene 27; ribosomal protein L7a pseudogene 11; ribosomal protein L7a pseudogene 62
388474	5.58E-28	-	RPL7AP27	ribosomal protein L7a pseudogene 70; ribosomal protein L7a; ribosomal protein L7a pseudogene 30; ribosomal protein L7a pseudogene 66; ribosomal protein L7a pseudogene 27; ribosomal protein L7a pseudogene 11; ribosomal protein L7a pseudogene 62
388474	5.58E-28	-	RPL7AP30	ribosomal protein L7a pseudogene 70; ribosomal protein L7a; ribosomal protein L7a pseudogene 30; ribosomal protein L7a pseudogene 66; ribosomal protein L7a pseudogene 27; ribosomal protein L7a pseudogene 11; ribosomal protein L7a pseudogene 62
388474	5.58E-28	-	RPL7AP70	ribosomal protein L7a pseudogene 70; ribosomal protein L7a; ribosomal protein L7a pseudogene 30; ribosomal protein L7a pseudogene 66; ribosomal protein L7a pseudogene 27; ribosomal protein L7a pseudogene 11; ribosomal protein L7a pseudogene 62
388474	5.58E-28	-	RPL7AP11	ribosomal protein L7a pseudogene 70; ribosomal protein L7a; ribosomal protein L7a pseudogene 30; ribosomal protein L7a pseudogene 66; ribosomal protein L7a pseudogene 27; ribosomal protein L7a pseudogene 11; ribosomal protein L7a pseudogene 62
388474	5.58E-28	-	Rpl7a	ribosomal protein L7a pseudogene 70; ribosomal protein L7a; ribosomal protein L7a pseudogene 30; ribosomal protein L7a pseudogene 66; ribosomal protein L7a pseudogene 27; ribosomal protein L7a pseudogene 11; ribosomal protein L7a pseudogene 62
388474	5.58E-28	-	RPL7AP66	ribosomal protein L7a pseudogene 70; ribosomal protein L7a; ribosomal protein L7a pseudogene 30; ribosomal protein L7a pseudogene 66; ribosomal protein L7a pseudogene 27; ribosomal protein L7a pseudogene 11; ribosomal protein L7a pseudogene 62
388588	0.010394396	+	LOC388588	hypothetical LOC388588
388720	9.20E-19	-	NA	NA
389289	1.06E-20	-	C5orf39	chromosome 5 open reading frame 39
389293	1.50E-08	+	ISCA1P1	iron-sulfur cluster assembly 1 homolog (S. cerevisiae)-like; similar to HESB like domain containing 2
389293	1.50E-08	+	ISCA1P6	iron-sulfur cluster assembly 1 homolog (S. cerevisiae)-like; similar to HESB like domain containing 2
389293	1.61E-09	+	ISCA1P1	iron-sulfur cluster assembly 1 homolog (S. cerevisiae)-like; similar to HESB like domain containing 2
389293	1.61E-09	+	ISCA1P6	iron-sulfur cluster assembly 1 homolog (S. cerevisiae)-like; similar to HESB like domain containing 2
389599	2.56E-10	+	LOC389599	"amyotrophic lateral sclerosis 2 (juvenile) chromosome region, candidate 2 pseudogene"
389816	8.80E-19	-	Lrrc26	leucine rich repeat containing 26
389816	1.15E-19	-	Lrrc26	leucine rich repeat containing 26
391811	2.27E-26	-	LOC391811	"similar to polymerase (DNA directed), delta 2, regulatory subunit"
399665	2.55E-27	-	FAM102A	"family with sequence similarity 102, member A"
399665	7.52E-45	-	FAM102A	"family with sequence similarity 102, member A"
399665	4.17E-26	-	FAM102A	"family with sequence similarity 102, member A"
400156	0.000871313	-	RPS26P47	ribosomal protein S26 pseudogene 47
400156	0.004518763	-	RPS26P47	ribosomal protein S26 pseudogene 47
400156	0.000483498	-	RPS26P47	ribosomal protein S26 pseudogene 47
400963	1.98E-25	-	RPS2P11	ribosomal protein S2 pseudogene 8; ribosomal protein S2 pseudogene 11; ribosomal protein S2 pseudogene 5; ribosomal protein S2 pseudogene 12; ribosomal protein S2 pseudogene 51; ribosomal protein S2 pseudogene 17; ribosomal protein S2 pseudogene 55; ribosomal protein S2 pseudogene 20; ribosomal protein S2
400963	1.98E-25	-	RPS2P17	ribosomal protein S2 pseudogene 8; ribosomal protein S2 pseudogene 11; ribosomal protein S2 pseudogene 5; ribosomal protein S2 pseudogene 12; ribosomal protein S2 pseudogene 51; ribosomal protein S2 pseudogene 17; ribosomal protein S2 pseudogene 55; ribosomal protein S2 pseudogene 20; ribosomal protein S2
400963	1.98E-25	-	RPS2P51	ribosomal protein S2 pseudogene 8; ribosomal protein S2 pseudogene 11; ribosomal protein S2 pseudogene 5; ribosomal protein S2 pseudogene 12; ribosomal protein S2 pseudogene 51; ribosomal protein S2 pseudogene 17; ribosomal protein S2 pseudogene 55; ribosomal protein S2 pseudogene 20; ribosomal protein S2
400963	1.98E-25	-	rps2	ribosomal protein S2 pseudogene 8; ribosomal protein S2 pseudogene 11; ribosomal protein S2 pseudogene 5; ribosomal protein S2 pseudogene 12; ribosomal protein S2 pseudogene 51; ribosomal protein S2 pseudogene 17; ribosomal protein S2 pseudogene 55; ribosomal protein S2 pseudogene 20; ribosomal protein S2
400963	1.98E-25	-	RPS2P20	ribosomal protein S2 pseudogene 8; ribosomal protein S2 pseudogene 11; ribosomal protein S2 pseudogene 5; ribosomal protein S2 pseudogene 12; ribosomal protein S2 pseudogene 51; ribosomal protein S2 pseudogene 17; ribosomal protein S2 pseudogene 55; ribosomal protein S2 pseudogene 20; ribosomal protein S2
400963	1.98E-25	-	RPS2P55	ribosomal protein S2 pseudogene 8; ribosomal protein S2 pseudogene 11; ribosomal protein S2 pseudogene 5; ribosomal protein S2 pseudogene 12; ribosomal protein S2 pseudogene 51; ribosomal protein S2 pseudogene 17; ribosomal protein S2 pseudogene 55; ribosomal protein S2 pseudogene 20; ribosomal protein S2
400963	1.98E-25	-	RPS2P8	ribosomal protein S2 pseudogene 8; ribosomal protein S2 pseudogene 11; ribosomal protein S2 pseudogene 5; ribosomal protein S2 pseudogene 12; ribosomal protein S2 pseudogene 51; ribosomal protein S2 pseudogene 17; ribosomal protein S2 pseudogene 55; ribosomal protein S2 pseudogene 20; ribosomal protein S2
400963	1.98E-25	-	RPS2P5	ribosomal protein S2 pseudogene 8; ribosomal protein S2 pseudogene 11; ribosomal protein S2 pseudogene 5; ribosomal protein S2 pseudogene 12; ribosomal protein S2 pseudogene 51; ribosomal protein S2 pseudogene 17; ribosomal protein S2 pseudogene 55; ribosomal protein S2 pseudogene 20; ribosomal protein S2
400963	1.98E-25	-	RPS2P12	ribosomal protein S2 pseudogene 8; ribosomal protein S2 pseudogene 11; ribosomal protein S2 pseudogene 5; ribosomal protein S2 pseudogene 12; ribosomal protein S2 pseudogene 51; ribosomal protein S2 pseudogene 17; ribosomal protein S2 pseudogene 55; ribosomal protein S2 pseudogene 20; ribosomal protein S2
401206	2.61E-13	-	RPS25P6	ribosomal protein S25 pseudogene 6
401357	2.71E-09	+	LOC401357	hypothetical LOC401357
402221	0.000226952	+	LOC402221	actin pseudogene
402694	7.15E-11	-	RPL15P11	ribosomal protein L15 pseudogene 11
414062	0.001091771	+	CCL3L3	chemokine (C-C motif) ligand 3-like 3; chemokine (C-C motif) ligand 3-like 1
414062	0.001091771	+	CCL3L1	chemokine (C-C motif) ligand 3-like 3; chemokine (C-C motif) ligand 3-like 1
414918	1.55E-09	+	Fam116b	"family with sequence similarity 116, member B"
439949	1.94E-09	-	LOC439949	hypothetical protein LOC439949
439996	2.21E-21	+	IFIT1B	interferon-induced protein with tetratricopeptide repeats 1-like
440055	1.76E-07	-	RPS12P22	ribosomal protein S12 pseudogene 22
440270	1.50E-12	-	GOLGA8A	"golgi autoantigen, golgin subfamily a, 8B; golgi autoantigen, golgin subfamily a, 8A"
440270	1.50E-12	-	GOLGA8B	"golgi autoantigen, golgin subfamily a, 8B; golgi autoantigen, golgin subfamily a, 8A"
440313	7.90E-06	+	LOC440313	hypothetical LOC440313
440359	0.0001289	+	CSDAP1	cold shock domain protein A; cold shock domain protein A pseudogene 1
440359	0.0001289	+	csdA	cold shock domain protein A; cold shock domain protein A pseudogene 1
440731	1.13E-10	+	NA	NA
441019	2.61E-23	+	NA	NA
441377	0.012921637	-	RPS26P25	ribosomal protein S26 pseudogene 38; ribosomal protein S26 pseudogene 39; ribosomal protein S26 pseudogene 35; ribosomal protein S26 pseudogene 31; ribosomal protein S26 pseudogene 20; ribosomal protein S26 pseudogene 54; ribosomal protein S26 pseudogene 2; ribosomal protein S26 pseudogene 53; ribosomal protein S26 pseudogene 25; ribosomal protein S26 pseudogene 50; ribosomal protein S26 pseudogene 6; ribosomal protein S26 pseudogene 8; ribosomal protein S26
441377	0.012921637	-	RPS26P35	ribosomal protein S26 pseudogene 38; ribosomal protein S26 pseudogene 39; ribosomal protein S26 pseudogene 35; ribosomal protein S26 pseudogene 31; ribosomal protein S26 pseudogene 20; ribosomal protein S26 pseudogene 54; ribosomal protein S26 pseudogene 2; ribosomal protein S26 pseudogene 53; ribosomal protein S26 pseudogene 25; ribosomal protein S26 pseudogene 50; ribosomal protein S26 pseudogene 6; ribosomal protein S26 pseudogene 8; ribosomal protein S26
441377	0.012921637	-	RPS26P53	ribosomal protein S26 pseudogene 38; ribosomal protein S26 pseudogene 39; ribosomal protein S26 pseudogene 35; ribosomal protein S26 pseudogene 31; ribosomal protein S26 pseudogene 20; ribosomal protein S26 pseudogene 54; ribosomal protein S26 pseudogene 2; ribosomal protein S26 pseudogene 53; ribosomal protein S26 pseudogene 25; ribosomal protein S26 pseudogene 50; ribosomal protein S26 pseudogene 6; ribosomal protein S26 pseudogene 8; ribosomal protein S26
441377	0.012921637	-	RPS26	ribosomal protein S26 pseudogene 38; ribosomal protein S26 pseudogene 39; ribosomal protein S26 pseudogene 35; ribosomal protein S26 pseudogene 31; ribosomal protein S26 pseudogene 20; ribosomal protein S26 pseudogene 54; ribosomal protein S26 pseudogene 2; ribosomal protein S26 pseudogene 53; ribosomal protein S26 pseudogene 25; ribosomal protein S26 pseudogene 50; ribosomal protein S26 pseudogene 6; ribosomal protein S26 pseudogene 8; ribosomal protein S26
441377	0.012921637	-	RPS26P20	ribosomal protein S26 pseudogene 38; ribosomal protein S26 pseudogene 39; ribosomal protein S26 pseudogene 35; ribosomal protein S26 pseudogene 31; ribosomal protein S26 pseudogene 20; ribosomal protein S26 pseudogene 54; ribosomal protein S26 pseudogene 2; ribosomal protein S26 pseudogene 53; ribosomal protein S26 pseudogene 25; ribosomal protein S26 pseudogene 50; ribosomal protein S26 pseudogene 6; ribosomal protein S26 pseudogene 8; ribosomal protein S26
441377	0.012921637	-	RPS26P8	ribosomal protein S26 pseudogene 38; ribosomal protein S26 pseudogene 39; ribosomal protein S26 pseudogene 35; ribosomal protein S26 pseudogene 31; ribosomal protein S26 pseudogene 20; ribosomal protein S26 pseudogene 54; ribosomal protein S26 pseudogene 2; ribosomal protein S26 pseudogene 53; ribosomal protein S26 pseudogene 25; ribosomal protein S26 pseudogene 50; ribosomal protein S26 pseudogene 6; ribosomal protein S26 pseudogene 8; ribosomal protein S26
441377	0.012921637	-	RPS26P31	ribosomal protein S26 pseudogene 38; ribosomal protein S26 pseudogene 39; ribosomal protein S26 pseudogene 35; ribosomal protein S26 pseudogene 31; ribosomal protein S26 pseudogene 20; ribosomal protein S26 pseudogene 54; ribosomal protein S26 pseudogene 2; ribosomal protein S26 pseudogene 53; ribosomal protein S26 pseudogene 25; ribosomal protein S26 pseudogene 50; ribosomal protein S26 pseudogene 6; ribosomal protein S26 pseudogene 8; ribosomal protein S26
441377	0.012921637	-	RPS26P6	ribosomal protein S26 pseudogene 38; ribosomal protein S26 pseudogene 39; ribosomal protein S26 pseudogene 35; ribosomal protein S26 pseudogene 31; ribosomal protein S26 pseudogene 20; ribosomal protein S26 pseudogene 54; ribosomal protein S26 pseudogene 2; ribosomal protein S26 pseudogene 53; ribosomal protein S26 pseudogene 25; ribosomal protein S26 pseudogene 50; ribosomal protein S26 pseudogene 6; ribosomal protein S26 pseudogene 8; ribosomal protein S26
441377	0.012921637	-	RPS26P54	ribosomal protein S26 pseudogene 38; ribosomal protein S26 pseudogene 39; ribosomal protein S26 pseudogene 35; ribosomal protein S26 pseudogene 31; ribosomal protein S26 pseudogene 20; ribosomal protein S26 pseudogene 54; ribosomal protein S26 pseudogene 2; ribosomal protein S26 pseudogene 53; ribosomal protein S26 pseudogene 25; ribosomal protein S26 pseudogene 50; ribosomal protein S26 pseudogene 6; ribosomal protein S26 pseudogene 8; ribosomal protein S26
441377	0.012921637	-	RPS26P50	ribosomal protein S26 pseudogene 38; ribosomal protein S26 pseudogene 39; ribosomal protein S26 pseudogene 35; ribosomal protein S26 pseudogene 31; ribosomal protein S26 pseudogene 20; ribosomal protein S26 pseudogene 54; ribosomal protein S26 pseudogene 2; ribosomal protein S26 pseudogene 53; ribosomal protein S26 pseudogene 25; ribosomal protein S26 pseudogene 50; ribosomal protein S26 pseudogene 6; ribosomal protein S26 pseudogene 8; ribosomal protein S26
441377	0.012921637	-	RPS26P2	ribosomal protein S26 pseudogene 38; ribosomal protein S26 pseudogene 39; ribosomal protein S26 pseudogene 35; ribosomal protein S26 pseudogene 31; ribosomal protein S26 pseudogene 20; ribosomal protein S26 pseudogene 54; ribosomal protein S26 pseudogene 2; ribosomal protein S26 pseudogene 53; ribosomal protein S26 pseudogene 25; ribosomal protein S26 pseudogene 50; ribosomal protein S26 pseudogene 6; ribosomal protein S26 pseudogene 8; ribosomal protein S26
441377	0.012921637	-	RPS26P39	ribosomal protein S26 pseudogene 38; ribosomal protein S26 pseudogene 39; ribosomal protein S26 pseudogene 35; ribosomal protein S26 pseudogene 31; ribosomal protein S26 pseudogene 20; ribosomal protein S26 pseudogene 54; ribosomal protein S26 pseudogene 2; ribosomal protein S26 pseudogene 53; ribosomal protein S26 pseudogene 25; ribosomal protein S26 pseudogene 50; ribosomal protein S26 pseudogene 6; ribosomal protein S26 pseudogene 8; ribosomal protein S26
441377	0.012921637	-	RPS26P38	ribosomal protein S26 pseudogene 38; ribosomal protein S26 pseudogene 39; ribosomal protein S26 pseudogene 35; ribosomal protein S26 pseudogene 31; ribosomal protein S26 pseudogene 20; ribosomal protein S26 pseudogene 54; ribosomal protein S26 pseudogene 2; ribosomal protein S26 pseudogene 53; ribosomal protein S26 pseudogene 25; ribosomal protein S26 pseudogene 50; ribosomal protein S26 pseudogene 6; ribosomal protein S26 pseudogene 8; ribosomal protein S26
441502	0.000154431	-	RPS26P11	ribosomal protein S26 pseudogene 11
441763	0.011483433	+	NA	NA
441775	1.20E-05	-	RPL18P13	ribosomal protein L18 pseudogene 13
441876	1.33E-25	-	rps16	ribosomal protein S16 pseudogene 1; ribosomal protein S16 pseudogene 10; ribosomal protein S16
441876	1.33E-25	-	RPS16P10	ribosomal protein S16 pseudogene 1; ribosomal protein S16 pseudogene 10; ribosomal protein S16
441876	1.33E-25	-	RPS16P1	ribosomal protein S16 pseudogene 1; ribosomal protein S16 pseudogene 10; ribosomal protein S16
641710	1.77E-09	+	NA	NA
642113	9.59E-12	-	NA	NA
642210	1.07E-15	-	NA	NA
642250	1.03E-07	-	NA	NA
642342	8.65E-17	+	NA	NA
642989	1.73E-07	-	NA	NA
643433	1.01E-17	-	NA	NA
644029	1.63E-17	-	Rpl7a	ribosomal protein L7a pseudogene 70; ribosomal protein L7a; ribosomal protein L7a pseudogene 30; ribosomal protein L7a pseudogene 66; ribosomal protein L7a pseudogene 27; ribosomal protein L7a pseudogene 11; ribosomal protein L7a pseudogene 62
644029	1.63E-17	-	RPL7AP62	ribosomal protein L7a pseudogene 70; ribosomal protein L7a; ribosomal protein L7a pseudogene 30; ribosomal protein L7a pseudogene 66; ribosomal protein L7a pseudogene 27; ribosomal protein L7a pseudogene 11; ribosomal protein L7a pseudogene 62
644029	1.63E-17	-	RPL7AP66	ribosomal protein L7a pseudogene 70; ribosomal protein L7a; ribosomal protein L7a pseudogene 30; ribosomal protein L7a pseudogene 66; ribosomal protein L7a pseudogene 27; ribosomal protein L7a pseudogene 11; ribosomal protein L7a pseudogene 62
644029	1.63E-17	-	RPL7AP11	ribosomal protein L7a pseudogene 70; ribosomal protein L7a; ribosomal protein L7a pseudogene 30; ribosomal protein L7a pseudogene 66; ribosomal protein L7a pseudogene 27; ribosomal protein L7a pseudogene 11; ribosomal protein L7a pseudogene 62
644029	1.63E-17	-	RPL7AP70	ribosomal protein L7a pseudogene 70; ribosomal protein L7a; ribosomal protein L7a pseudogene 30; ribosomal protein L7a pseudogene 66; ribosomal protein L7a pseudogene 27; ribosomal protein L7a pseudogene 11; ribosomal protein L7a pseudogene 62
644029	1.63E-17	-	RPL7AP30	ribosomal protein L7a pseudogene 70; ribosomal protein L7a; ribosomal protein L7a pseudogene 30; ribosomal protein L7a pseudogene 66; ribosomal protein L7a pseudogene 27; ribosomal protein L7a pseudogene 11; ribosomal protein L7a pseudogene 62
644029	1.63E-17	-	RPL7AP27	ribosomal protein L7a pseudogene 70; ribosomal protein L7a; ribosomal protein L7a pseudogene 30; ribosomal protein L7a pseudogene 66; ribosomal protein L7a pseudogene 27; ribosomal protein L7a pseudogene 11; ribosomal protein L7a pseudogene 62
644642	7.49E-05	+	NA	NA
644852	3.26E-05	+	LOC644852	hypothetical LOC644852
644934	0.000443533	-	RPS26P6	ribosomal protein S26 pseudogene 38; ribosomal protein S26 pseudogene 39; ribosomal protein S26 pseudogene 35; ribosomal protein S26 pseudogene 31; ribosomal protein S26 pseudogene 20; ribosomal protein S26 pseudogene 54; ribosomal protein S26 pseudogene 2; ribosomal protein S26 pseudogene 53; ribosomal protein S26 pseudogene 25; ribosomal protein S26 pseudogene 50; ribosomal protein S26 pseudogene 6; ribosomal protein S26 pseudogene 8; ribosomal protein S26
644934	0.000443533	-	RPS26P2	ribosomal protein S26 pseudogene 38; ribosomal protein S26 pseudogene 39; ribosomal protein S26 pseudogene 35; ribosomal protein S26 pseudogene 31; ribosomal protein S26 pseudogene 20; ribosomal protein S26 pseudogene 54; ribosomal protein S26 pseudogene 2; ribosomal protein S26 pseudogene 53; ribosomal protein S26 pseudogene 25; ribosomal protein S26 pseudogene 50; ribosomal protein S26 pseudogene 6; ribosomal protein S26 pseudogene 8; ribosomal protein S26
644934	0.000443533	-	RPS26P25	ribosomal protein S26 pseudogene 38; ribosomal protein S26 pseudogene 39; ribosomal protein S26 pseudogene 35; ribosomal protein S26 pseudogene 31; ribosomal protein S26 pseudogene 20; ribosomal protein S26 pseudogene 54; ribosomal protein S26 pseudogene 2; ribosomal protein S26 pseudogene 53; ribosomal protein S26 pseudogene 25; ribosomal protein S26 pseudogene 50; ribosomal protein S26 pseudogene 6; ribosomal protein S26 pseudogene 8; ribosomal protein S26
644934	0.000443533	-	RPS26P35	ribosomal protein S26 pseudogene 38; ribosomal protein S26 pseudogene 39; ribosomal protein S26 pseudogene 35; ribosomal protein S26 pseudogene 31; ribosomal protein S26 pseudogene 20; ribosomal protein S26 pseudogene 54; ribosomal protein S26 pseudogene 2; ribosomal protein S26 pseudogene 53; ribosomal protein S26 pseudogene 25; ribosomal protein S26 pseudogene 50; ribosomal protein S26 pseudogene 6; ribosomal protein S26 pseudogene 8; ribosomal protein S26
644934	0.000443533	-	RPS26P39	ribosomal protein S26 pseudogene 38; ribosomal protein S26 pseudogene 39; ribosomal protein S26 pseudogene 35; ribosomal protein S26 pseudogene 31; ribosomal protein S26 pseudogene 20; ribosomal protein S26 pseudogene 54; ribosomal protein S26 pseudogene 2; ribosomal protein S26 pseudogene 53; ribosomal protein S26 pseudogene 25; ribosomal protein S26 pseudogene 50; ribosomal protein S26 pseudogene 6; ribosomal protein S26 pseudogene 8; ribosomal protein S26
644934	0.000443533	-	RPS26P54	ribosomal protein S26 pseudogene 38; ribosomal protein S26 pseudogene 39; ribosomal protein S26 pseudogene 35; ribosomal protein S26 pseudogene 31; ribosomal protein S26 pseudogene 20; ribosomal protein S26 pseudogene 54; ribosomal protein S26 pseudogene 2; ribosomal protein S26 pseudogene 53; ribosomal protein S26 pseudogene 25; ribosomal protein S26 pseudogene 50; ribosomal protein S26 pseudogene 6; ribosomal protein S26 pseudogene 8; ribosomal protein S26
644934	0.000443533	-	RPS26P53	ribosomal protein S26 pseudogene 38; ribosomal protein S26 pseudogene 39; ribosomal protein S26 pseudogene 35; ribosomal protein S26 pseudogene 31; ribosomal protein S26 pseudogene 20; ribosomal protein S26 pseudogene 54; ribosomal protein S26 pseudogene 2; ribosomal protein S26 pseudogene 53; ribosomal protein S26 pseudogene 25; ribosomal protein S26 pseudogene 50; ribosomal protein S26 pseudogene 6; ribosomal protein S26 pseudogene 8; ribosomal protein S26
644934	0.000443533	-	RPS26P8	ribosomal protein S26 pseudogene 38; ribosomal protein S26 pseudogene 39; ribosomal protein S26 pseudogene 35; ribosomal protein S26 pseudogene 31; ribosomal protein S26 pseudogene 20; ribosomal protein S26 pseudogene 54; ribosomal protein S26 pseudogene 2; ribosomal protein S26 pseudogene 53; ribosomal protein S26 pseudogene 25; ribosomal protein S26 pseudogene 50; ribosomal protein S26 pseudogene 6; ribosomal protein S26 pseudogene 8; ribosomal protein S26
644934	0.000443533	-	RPS26P31	ribosomal protein S26 pseudogene 38; ribosomal protein S26 pseudogene 39; ribosomal protein S26 pseudogene 35; ribosomal protein S26 pseudogene 31; ribosomal protein S26 pseudogene 20; ribosomal protein S26 pseudogene 54; ribosomal protein S26 pseudogene 2; ribosomal protein S26 pseudogene 53; ribosomal protein S26 pseudogene 25; ribosomal protein S26 pseudogene 50; ribosomal protein S26 pseudogene 6; ribosomal protein S26 pseudogene 8; ribosomal protein S26
644934	0.000443533	-	RPS26P38	ribosomal protein S26 pseudogene 38; ribosomal protein S26 pseudogene 39; ribosomal protein S26 pseudogene 35; ribosomal protein S26 pseudogene 31; ribosomal protein S26 pseudogene 20; ribosomal protein S26 pseudogene 54; ribosomal protein S26 pseudogene 2; ribosomal protein S26 pseudogene 53; ribosomal protein S26 pseudogene 25; ribosomal protein S26 pseudogene 50; ribosomal protein S26 pseudogene 6; ribosomal protein S26 pseudogene 8; ribosomal protein S26
644934	0.000443533	-	RPS26P50	ribosomal protein S26 pseudogene 38; ribosomal protein S26 pseudogene 39; ribosomal protein S26 pseudogene 35; ribosomal protein S26 pseudogene 31; ribosomal protein S26 pseudogene 20; ribosomal protein S26 pseudogene 54; ribosomal protein S26 pseudogene 2; ribosomal protein S26 pseudogene 53; ribosomal protein S26 pseudogene 25; ribosomal protein S26 pseudogene 50; ribosomal protein S26 pseudogene 6; ribosomal protein S26 pseudogene 8; ribosomal protein S26
644934	0.000443533	-	RPS26P20	ribosomal protein S26 pseudogene 38; ribosomal protein S26 pseudogene 39; ribosomal protein S26 pseudogene 35; ribosomal protein S26 pseudogene 31; ribosomal protein S26 pseudogene 20; ribosomal protein S26 pseudogene 54; ribosomal protein S26 pseudogene 2; ribosomal protein S26 pseudogene 53; ribosomal protein S26 pseudogene 25; ribosomal protein S26 pseudogene 50; ribosomal protein S26 pseudogene 6; ribosomal protein S26 pseudogene 8; ribosomal protein S26
644934	0.000443533	-	RPS26	ribosomal protein S26 pseudogene 38; ribosomal protein S26 pseudogene 39; ribosomal protein S26 pseudogene 35; ribosomal protein S26 pseudogene 31; ribosomal protein S26 pseudogene 20; ribosomal protein S26 pseudogene 54; ribosomal protein S26 pseudogene 2; ribosomal protein S26 pseudogene 53; ribosomal protein S26 pseudogene 25; ribosomal protein S26 pseudogene 50; ribosomal protein S26 pseudogene 6; ribosomal protein S26 pseudogene 8; ribosomal protein S26
645128	0.002116777	+	LOC645128	similar to DEAD/H (Asp-Glu-Ala-Asp/His) box polypeptide 11
645436	2.88E-08	-	LOC645436	similar to heterogeneous nuclear ribonucleoprotein A1
645683	1.89E-21	-	RPL13AP3	ribosomal protein L13a pseudogene 3
646195	2.99E-21	-	RPS28P7	ribosomal protein S28 pseudogene 7
646200	4.67E-25	-	NA	NA
646434	1.48E-13	+	NA	NA
646463	2.78E-14	+	UBE2HP	"ubiquitin-conjugating enzyme E2H (UBC8 homolog, yeast) pseudogene"
646483	6.38E-12	-	rpl6	ribosomal protein L6 pseudogene 27; ribosomal protein L6 pseudogene 19; ribosomal protein L6; ribosomal protein L6 pseudogene 10
646483	6.38E-12	-	RPL6P10	ribosomal protein L6 pseudogene 27; ribosomal protein L6 pseudogene 19; ribosomal protein L6; ribosomal protein L6 pseudogene 10
646483	6.38E-12	-	RPL6P19	ribosomal protein L6 pseudogene 27; ribosomal protein L6 pseudogene 19; ribosomal protein L6; ribosomal protein L6 pseudogene 10
646483	6.38E-12	-	RPL6P27	ribosomal protein L6 pseudogene 27; ribosomal protein L6 pseudogene 19; ribosomal protein L6; ribosomal protein L6 pseudogene 10
646849	2.07E-17	-	LOC646849	similar to nucleophosmin 1
647450	3.01E-17	-	NA	NA
647856	1.58E-11	-	NA	NA
648249	2.44E-11	-	NA	NA
649150	5.39E-09	-	NA	NA
649447	4.59E-16	-	NA	NA
649548	2.77E-19	-	NA	NA
650298	0.001342616	-	NA	NA
650369	6.68E-16	-	NA	NA
650646	0.000309379	-	NA	NA
650761	8.00E-22	-	NA	NA
650832	9.29E-11	+	NA	NA
651751	6.47E-21	-	NA	NA
652140	3.84E-07	+	NA	NA
652493	4.01E-19	-	LOC652493	similar to hCG26659; immunoglobulin kappa constant; similar to Ig kappa chain V-I region HK102 precursor
652493	4.01E-19	-	Igkc	similar to hCG26659; immunoglobulin kappa constant; similar to Ig kappa chain V-I region HK102 precursor
652493	4.01E-19	-	LOC650405	similar to hCG26659; immunoglobulin kappa constant; similar to Ig kappa chain V-I region HK102 precursor
652493	4.01E-19	-	LOC100130100	similar to hCG26659; immunoglobulin kappa constant; similar to Ig kappa chain V-I region HK102 precursor
652624	3.37E-08	-	RPSAP46	ribosomal protein SA pseudogene 46
652694	3.55E-13	-	LOC652694	similar to Ig kappa chain V-I region HK102 precursor
653226	8.96E-13	-	srp9	signal recognition particle 9-like 1; signal recognition particle 9kDa
653226	8.96E-13	-	SRP9L1	signal recognition particle 9-like 1; signal recognition particle 9kDa
653232	5.91E-23	-	RPL15P3	ribosomal protein L15 pseudogene 22; ribosomal protein L15 pseudogene 18; ribosomal protein L15 pseudogene 17; ribosomal protein L15 pseudogene 3; ribosomal protein L15 pseudogene 7; ribosomal protein L15
653232	5.91E-23	-	RPL15	ribosomal protein L15 pseudogene 22; ribosomal protein L15 pseudogene 18; ribosomal protein L15 pseudogene 17; ribosomal protein L15 pseudogene 3; ribosomal protein L15 pseudogene 7; ribosomal protein L15
653232	5.91E-23	-	RPL15P18	ribosomal protein L15 pseudogene 22; ribosomal protein L15 pseudogene 18; ribosomal protein L15 pseudogene 17; ribosomal protein L15 pseudogene 3; ribosomal protein L15 pseudogene 7; ribosomal protein L15
653232	5.91E-23	-	RPL15P22	ribosomal protein L15 pseudogene 22; ribosomal protein L15 pseudogene 18; ribosomal protein L15 pseudogene 17; ribosomal protein L15 pseudogene 3; ribosomal protein L15 pseudogene 7; ribosomal protein L15
653232	5.91E-23	-	RPL15P17	ribosomal protein L15 pseudogene 22; ribosomal protein L15 pseudogene 18; ribosomal protein L15 pseudogene 17; ribosomal protein L15 pseudogene 3; ribosomal protein L15 pseudogene 7; ribosomal protein L15
653232	5.91E-23	-	RPL15P7	ribosomal protein L15 pseudogene 22; ribosomal protein L15 pseudogene 18; ribosomal protein L15 pseudogene 17; ribosomal protein L15 pseudogene 3; ribosomal protein L15 pseudogene 7; ribosomal protein L15
653489	0.001865164	+	RGPD5	RANBP2-like and GRIP domain containing 5; RANBP2-like and GRIP domain containing 4; RANBP2-like and GRIP domain containing 3; RANBP2-like and GRIP domain containing 8; RANBP2-like and GRIP domain containing 7; RANBP2-like and GRIP domain containing 6
653489	0.001865164	+	RGPD6	RANBP2-like and GRIP domain containing 5; RANBP2-like and GRIP domain containing 4; RANBP2-like and GRIP domain containing 3; RANBP2-like and GRIP domain containing 8; RANBP2-like and GRIP domain containing 7; RANBP2-like and GRIP domain containing 6
653489	0.001865164	+	RGPD3	RANBP2-like and GRIP domain containing 5; RANBP2-like and GRIP domain containing 4; RANBP2-like and GRIP domain containing 3; RANBP2-like and GRIP domain containing 8; RANBP2-like and GRIP domain containing 7; RANBP2-like and GRIP domain containing 6
653489	0.001865164	+	RGPD4	RANBP2-like and GRIP domain containing 5; RANBP2-like and GRIP domain containing 4; RANBP2-like and GRIP domain containing 3; RANBP2-like and GRIP domain containing 8; RANBP2-like and GRIP domain containing 7; RANBP2-like and GRIP domain containing 6
653489	0.001865164	+	RGPD8	RANBP2-like and GRIP domain containing 5; RANBP2-like and GRIP domain containing 4; RANBP2-like and GRIP domain containing 3; RANBP2-like and GRIP domain containing 8; RANBP2-like and GRIP domain containing 7; RANBP2-like and GRIP domain containing 6
653506	9.70E-17	+	LOC653506	"meteorin, glial cell differentiation regulator-like; similar to meteorin, glial cell differentiation regulator-like"
653506	9.70E-17	+	metrnl	"meteorin, glial cell differentiation regulator-like; similar to meteorin, glial cell differentiation regulator-like"
653600	2.71E-14	+	NA	NA
653635	1.61E-09	+	LOC375690	WAS protein family homolog 3 pseudogene; WAS protein family homolog 2 pseudogene; WAS protein family homolog 1; WAS protein family homolog 5 pseudogene
653635	1.61E-09	+	WASH2P	WAS protein family homolog 3 pseudogene; WAS protein family homolog 2 pseudogene; WAS protein family homolog 1; WAS protein family homolog 5 pseudogene
653635	1.61E-09	+	WASH3P	WAS protein family homolog 3 pseudogene; WAS protein family homolog 2 pseudogene; WAS protein family homolog 1; WAS protein family homolog 5 pseudogene
653635	1.61E-09	+	WASH5P	WAS protein family homolog 3 pseudogene; WAS protein family homolog 2 pseudogene; WAS protein family homolog 1; WAS protein family homolog 5 pseudogene
653778	3.71E-06	+	NA	NA
653907	2.79E-20	+	NA	NA
654053	1.72E-05	+	NA	NA
728358	3.64E-13	+	DEFA1B	"defensin, alpha 1"
728358	3.64E-13	+	DEFA1	"defensin, alpha 1"
728358	2.39E-13	+	DEFA1B	"defensin, alpha 1"
728358	2.39E-13	+	DEFA1	"defensin, alpha 1"
728358	2.28E-12	+	DEFA1B	"defensin, alpha 1"
728358	2.28E-12	+	DEFA1	"defensin, alpha 1"
728417	2.00E-11	+	LOC728417	hypothetical LOC728417
729021	7.55E-05	+	LOC729021	hypothetical protein LOC729021
729148	1.30E-13	-	NUS1	nuclear undecaprenyl pyrophosphate synthase 1 pseudogene; nuclear undecaprenyl pyrophosphate synthase 1 homolog (S. cerevisiae)
729148	1.30E-13	-	LOC729148	nuclear undecaprenyl pyrophosphate synthase 1 pseudogene; nuclear undecaprenyl pyrophosphate synthase 1 homolog (S. cerevisiae)
730432	4.22E-15	-	NA	NA
731096	1.76E-31	-	NA	NA
731365	4.58E-12	-	NA	NA
100008589	0.003028652	+	RN28S1	28S ribosomal RNA
