# Supplementary material for: Blood RNA expression profiles undergo major changes during the seventh decade
Source: Oncotarget. 2016 Sep 17;7(44):71353–61. doi: 10.18632/oncotarget.12098 (PMC5342083; doi:10.18632/oncotarget.12098)
Supplement: Supplementary file 4 [file oncotarget-07-71353-s004.doc]

Overlapping significant (FDR < 5% and FC >= 1.2) genes between RS and SHIP-TREND.				
Multiple probes mapping to the same Entrez identifier were removed.
NA indicates no Entrez identifier to the gene symbol or gene name. 				
---------------------------------------------------------------------------------				
				
Entrez ID	RS p-value	SHIP p-value	Gene symbol	Gene name
59	2.86E-15	1.62E-08	acta2	"actin, alpha 2, smooth muscle, aorta"
120	4.07E-15	2.37E-05	ADD3	adducin 3 (gamma)
142	1.81E-42	7.81E-17	parp1	poly (ADP-ribose) polymerase 1
212	4.25E-27	6.77E-09	alaS2	"aminolevulinate, delta-, synthase 2"
283	7.26E-37	2.13E-09	Ang	"angiogenin, ribonuclease, RNase A family, 5"
303	9.34E-10	3.87E-04	ANXA2P1	annexin A2 pseudogene 3; annexin A2; annexin A2 pseudogene 1
430	4.76E-20	7.48E-25	ASCL2	achaete-scute complex homolog 2 (Drosophila)
472	1.42E-32	7.21E-11	ATM	"similar to Serine-protein kinase ATM (Ataxia telangiectasia mutated) (A-T, mutated); ataxia telangiectasia mutated"
527	1.40E-20	2.15E-04	ATP6V0C	"ATPase, H+ transporting, lysosomal 16kDa, V0 subunit c"
566	2.85E-29	2.66E-06	AZU1	azurocidin 1
598	1.42E-12	3.04E-15	BCL2L1	BCL2-like 1
613	9.14E-09	9.48E-12	bcr	breakpoint cluster region
643	9.20E-13	3.61E-23	CXCR5	chemokine (C-X-C motif) receptor 5
645	9.94E-05	1.31E-07	BLVRB	biliverdin reductase B (flavin reductase (NADPH))
669	2.53E-20	3.54E-09	BPGM	"2,3-bisphosphoglycerate mutase"
671	2.93E-31	8.64E-10	BPI	bactericidal/permeability-increasing protein
682	7.16E-14	9.57E-10	bsg	basigin (Ok blood group)
687	4.28E-14	3.13E-09	KLF9	Kruppel-like factor 9
706	1.56E-18	4.78E-09	tspO	translocator protein (18kDa)
759	9.08E-09	1.89E-14	CA1	carbonic anhydrase I
820	5.77E-27	3.04E-07	CAMP	cathelicidin antimicrobial peptide
894	2.49E-21	3.15E-16	CCND2	cyclin D2
915	4.02E-16	6.68E-17	CD3D	"CD3d molecule, delta (CD3-TCR complex)"
917	6.40E-16	2.27E-13	Cd3g	"CD3g molecule, gamma (CD3-TCR complex)"
939	1.18E-15	1.29E-23	CD27	CD27 molecule
997	1.66E-23	2.71E-14	CDC34	cell division cycle 34 homolog (S. cerevisiae)
1039	9.08E-39	2.16E-39	CDR2	"cerebellar degeneration-related protein 2, 62kDa"
1075	4.70E-23	1.56E-19	CTSC	cathepsin C
1088	4.02E-25	3.05E-06	CEACAM8	carcinoembryonic antigen-related cell adhesion molecule 8
1178	1.21E-14	1.28E-03	clc	Charcot-Leyden crystal protein
1195	8.53E-20	2.15E-07	clk1	CDC-like kinase 1
1236	6.44E-21	9.99E-43	CCR7	chemokine (C-C motif) receptor 7
1316	3.16E-17	1.57E-10	klf6	Kruppel-like factor 6
1316	5.35E-20	1.57E-10	crip1	cysteine-rich protein 1 (intestinal)
1396	6.29E-12	2.95E-09	DEFA1	"defensin, alpha 1"
1667	5.61E-24	2.50E-12	DEFA1B	"defensin, alpha 1"
1668	6.06E-24	1.31E-13	DEFA3	"defensin, alpha 3, neutrophil-specific"
1669	4.11E-21	9.07E-10	Defa4	"defensin, alpha 4, corticostatin"
1786	9.08E-36	1.27E-15	dnmt1	DNA (cytosine-5-)-methyltransferase 1
1810	7.11E-10	3.17E-07	DR1	"down-regulator of transcription 1, TBP-binding (negative cofactor 2)"
1870	4.95E-08	2.52E-18	E2f2	E2F transcription factor 2
1880	5.49E-23	8.16E-16	Gpr183	G protein-coupled receptor 183
1933	5.40E-19	1.09E-11	Eef1b2	eukaryotic translation elongation factor 1 beta 2; eukaryotic translation elongation factor 1 beta 2-like
1937	8.32E-17	9.35E-05	EEF1G	eukaryotic translation elongation factor 1 gamma
1974	2.20E-37	9.92E-24	EIF4A2	"similar to eukaryotic translation initiation factor 4A2; eukaryotic translation initiation factor 4A, isoform 2"
1975	4.34E-15	1.27E-15	EIF4B	similar to eukaryotic translation initiation factor 4H; eukaryotic translation initiation factor 4B
1991	1.35E-14	1.32E-10	ELANE	"elastase, neutrophil expressed"
1992	1.00E-23	1.94E-15	SERPINB1	"serpin peptidase inhibitor, clade B (ovalbumin), member 1"
2038	5.50E-17	4.63E-12	EPB42	erythrocyte membrane protein band 4.2
2091	4.76E-11	3.65E-27	FBL	fibrillarin
2113	3.31E-24	1.72E-29	ETS1	v-ets erythroblastosis virus E26 oncogene homolog 1 (avian)
2209	1.36E-21	2.74E-11	FCGR1C	"Fc fragment of IgG, high affinity Ic, receptor (CD64); Fc fragment of IgG, high affinity Ia, receptor (CD64)"
2210	8.64E-17	5.56E-18	FCGR1B	"Fc fragment of IgG, high affinity Ib, receptor (CD64)"
2308	3.24E-30	8.43E-17	foxo1	forkhead box O1
2498	1.77E-11	5.40E-05	FTH1	"ferritin, heavy polypeptide 1; ferritin, heavy polypeptide-like 16; similar to ferritin, heavy polypeptide 1; ferritin, heavy polypeptide-like 3 pseudogene"
			FTHL16	"ferritin, heavy polypeptide 1; ferritin, heavy polypeptide-like 16; similar to ferritin, heavy polypeptide 1; ferritin, heavy polypeptide-like 3 pseudogene"
			FTHL20	"ferritin, heavy polypeptide 1; ferritin, heavy polypeptide-like 16; similar to ferritin, heavy polypeptide 1; ferritin, heavy polypeptide-like 3 pseudogene"
			FTHL3	"ferritin, heavy polypeptide 1; ferritin, heavy polypeptide-like 16; similar to ferritin, heavy polypeptide 1; ferritin, heavy polypeptide-like 3 pseudogene"
2504	4.21E-12	2.91E-04	FTHL12	"ferritin, heavy polypeptide-like 12"
2537	5.02E-34	7.71E-10	IFI6	"interferon, alpha-inducible protein 6"
2623	6.28E-22	8.59E-08	gata1	GATA binding protein 1 (globin transcription factor 1)
2633	1.95E-29	6.93E-07	GBP1	"guanylate binding protein 1, interferon-inducible, 67kDa"
2766	5.34E-16	2.83E-13	gmpr	guanosine monophosphate reductase
2815	5.76E-04	4.29E-14	GP9	glycoprotein IX (platelet)
2876	4.59E-07	4.26E-15	GPX1	glutathione peroxidase 1
2907	1.57E-06	6.89E-11	grina	"glutamate receptor, ionotropic, N-methyl D-aspartate-associated protein 1 (glutamate binding)"
2987	1.00E-11	1.14E-06	GUK1	guanylate kinase 1
2994	5.47E-22	9.99E-09	GYPE	glycophorin E; glycophorin B (MNS blood group)
			GYPB	glycophorin E; glycophorin B (MNS blood group)
2995	7.03E-15	1.60E-05	GYPC	glycophorin C (Gerbich blood group)
2996	2.16E-21	1.37E-08	GYPB	glycophorin E; glycophorin B (MNS blood group)
			GYPE	glycophorin E; glycophorin B (MNS blood group)
2999	1.95E-05	5.94E-27	GZMH	"granzyme H (cathepsin G-like 2, protein h-CCPX)"
3002	4.91E-10	1.19E-16	GZMB	"granzyme B (granzyme 2, cytotoxic T-lymphocyte-associated serine esterase 1)"
3029	2.89E-04	2.00E-07	HAGH	hydroxyacylglutathione hydrolase
3042	4.67E-11	1.44E-05	HBM	"hemoglobin, mu"
3045	3.29E-07	1.23E-12	hbd	"hemoglobin, delta"
3049	3.78E-08	7.02E-06	HBQ1	"hemoglobin, theta 1"
3050	6.63E-06	6.21E-04	HBZ	"hemoglobin, zeta"
3068	9.46E-31	2.57E-10	hdgf	hepatoma-derived growth factor (high-mobility group protein 1-like)
3101	2.68E-10	2.38E-14	HK3	hexokinase 3 (white cell)
3127	1.67E-02	9.82E-03	HLA-DRB5	"major histocompatibility complex, class II, DR beta 5"
3145	7.31E-13	4.51E-11	HMBS	hydroxymethylbilane synthase
3257	3.91E-28	1.39E-09	Hps1	Hermansky-Pudlak syndrome 1
3300	1.70E-14	3.36E-13	Dnajb2	"DnaJ (Hsp40) homolog, subfamily B, member 2"
3310	9.07E-24	7.33E-07	HSPA6	heat shock 70kDa protein 7 (HSP70B); heat shock 70kDa protein 6 (HSP70B')
			HSPA7	heat shock 70kDa protein 7 (HSP70B); heat shock 70kDa protein 6 (HSP70B')
3329	3.44E-34	5.99E-33	HSPD1P6	heat shock 60kDa protein 1 (chaperonin) pseudogene 5; heat shock 60kDa protein 1 (chaperonin) pseudogene 6; heat shock 60kDa protein 1 (chaperonin) pseudogene 1; heat shock 60kDa protein 1 (chaperonin) pseudogene 4; heat shock 60kDa protein 1 (chaperonin)
			HSPD1P4	heat shock 60kDa protein 1 (chaperonin) pseudogene 5; heat shock 60kDa protein 1 (chaperonin) pseudogene 6; heat shock 60kDa protein 1 (chaperonin) pseudogene 1; heat shock 60kDa protein 1 (chaperonin) pseudogene 4; heat shock 60kDa protein 1 (chaperonin)
			HSPD1	heat shock 60kDa protein 1 (chaperonin) pseudogene 5; heat shock 60kDa protein 1 (chaperonin) pseudogene 6; heat shock 60kDa protein 1 (chaperonin) pseudogene 1; heat shock 60kDa protein 1 (chaperonin) pseudogene 4; heat shock 60kDa protein 1 (chaperonin)
			HSPD1P1	heat shock 60kDa protein 1 (chaperonin) pseudogene 5; heat shock 60kDa protein 1 (chaperonin) pseudogene 6; heat shock 60kDa protein 1 (chaperonin) pseudogene 1; heat shock 60kDa protein 1 (chaperonin) pseudogene 4; heat shock 60kDa protein 1 (chaperonin)
			HSPD1P5	heat shock 60kDa protein 1 (chaperonin) pseudogene 5; heat shock 60kDa protein 1 (chaperonin) pseudogene 6; heat shock 60kDa protein 1 (chaperonin) pseudogene 1; heat shock 60kDa protein 1 (chaperonin) pseudogene 4; heat shock 60kDa protein 1 (chaperonin)
3394	7.89E-30	6.32E-23	IRF8	interferon regulatory factor 8
3398	4.06E-26	7.56E-14	ID2	"inhibitor of DNA binding 2, dominant negative helix-loop-helix protein"
3429	2.32E-16	1.32E-11	IFI27	"interferon, alpha-inducible protein 27"
3434	3.23E-21	4.04E-10	IFIT1	interferon-induced protein with tetratricopeptide repeats 1
3437	8.92E-42	2.83E-08	Ifit3	interferon-induced protein with tetratricopeptide repeats 3
3557	3.21E-17	8.57E-10	IL1RN	interleukin 1 receptor antagonist
			IL7R	interleukin 7 receptor
3646	4.77E-26	1.92E-22	Eif3e	"eukaryotic translation initiation factor 3, subunit E"
3702	9.43E-36	4.02E-30	ITK	IL2-inducible T-cell kinase
3772	8.64E-32	3.05E-09	KCNJ15	"potassium inwardly-rectifying channel, subfamily J, member 15"
3812	2.24E-19	5.93E-08	LOC727787	"killer cell immunoglobulin-like receptor, three domains, long cytoplasmic tail, 2; similar to killer cell immunoglobulin-like receptor 3DL2 precursor (MHC class I NK cell receptor) (Natural killer-associated transcript 4) (NKAT-4) (p70 natural killer cell receptor clone CL-5) (CD158k antigen)"
			KIR3DL2	"killer cell immunoglobulin-like receptor, three domains, long cytoplasmic tail, 2; similar to killer cell immunoglobulin-like receptor 3DL2 precursor (MHC class I NK cell receptor) (Natural killer-associated transcript 4) (NKAT-4) (p70 natural killer cell receptor clone CL-5) (CD158k antigen)"
3820	3.19E-12	7.91E-20	KLRB1	"killer cell lectin-like receptor subfamily B, member 1"
3848	1.15E-23	2.38E-09	KRT1	keratin 1
3921	3.08E-18	5.78E-14	RPSAP9	ribosomal protein SA pseudogene 9; ribosomal protein SA pseudogene 8; ribosomal protein SA pseudogene 58; ribosomal protein SA pseudogene 19; ribosomal protein SA pseudogene 18; ribosomal protein SA; ribosomal protein SA pseudogene 15; ribosomal protein SA pseudogene 61; ribosomal protein SA pseudogene 29; ribosomal protein SA pseudogene 12
			rpsA	ribosomal protein SA pseudogene 9; ribosomal protein SA pseudogene 8; ribosomal protein SA pseudogene 58; ribosomal protein SA pseudogene 19; ribosomal protein SA pseudogene 18; ribosomal protein SA; ribosomal protein SA pseudogene 15; ribosomal protein SA pseudogene 61; ribosomal protein SA pseudogene 29; ribosomal protein SA pseudogene 12
			RPSAP61	ribosomal protein SA pseudogene 9; ribosomal protein SA pseudogene 8; ribosomal protein SA pseudogene 58; ribosomal protein SA pseudogene 19; ribosomal protein SA pseudogene 18; ribosomal protein SA; ribosomal protein SA pseudogene 15; ribosomal protein SA pseudogene 61; ribosomal protein SA pseudogene 29; ribosomal protein SA pseudogene 12
			RPSAP29	ribosomal protein SA pseudogene 9; ribosomal protein SA pseudogene 8; ribosomal protein SA pseudogene 58; ribosomal protein SA pseudogene 19; ribosomal protein SA pseudogene 18; ribosomal protein SA; ribosomal protein SA pseudogene 15; ribosomal protein SA pseudogene 61; ribosomal protein SA pseudogene 29; ribosomal protein SA pseudogene 12
			RPSAP12	ribosomal protein SA pseudogene 9; ribosomal protein SA pseudogene 8; ribosomal protein SA pseudogene 58; ribosomal protein SA pseudogene 19; ribosomal protein SA pseudogene 18; ribosomal protein SA; ribosomal protein SA pseudogene 15; ribosomal protein SA pseudogene 61; ribosomal protein SA pseudogene 29; ribosomal protein SA pseudogene 12
			RPSAP18	ribosomal protein SA pseudogene 9; ribosomal protein SA pseudogene 8; ribosomal protein SA pseudogene 58; ribosomal protein SA pseudogene 19; ribosomal protein SA pseudogene 18; ribosomal protein SA; ribosomal protein SA pseudogene 15; ribosomal protein SA pseudogene 61; ribosomal protein SA pseudogene 29; ribosomal protein SA pseudogene 12
			RPSAP19	ribosomal protein SA pseudogene 9; ribosomal protein SA pseudogene 8; ribosomal protein SA pseudogene 58; ribosomal protein SA pseudogene 19; ribosomal protein SA pseudogene 18; ribosomal protein SA; ribosomal protein SA pseudogene 15; ribosomal protein SA pseudogene 61; ribosomal protein SA pseudogene 29; ribosomal protein SA pseudogene 12
			RPSAP58	ribosomal protein SA pseudogene 9; ribosomal protein SA pseudogene 8; ribosomal protein SA pseudogene 58; ribosomal protein SA pseudogene 19; ribosomal protein SA pseudogene 18; ribosomal protein SA; ribosomal protein SA pseudogene 15; ribosomal protein SA pseudogene 61; ribosomal protein SA pseudogene 29; ribosomal protein SA pseudogene 12
			RPSAP8	ribosomal protein SA pseudogene 9; ribosomal protein SA pseudogene 8; ribosomal protein SA pseudogene 58; ribosomal protein SA pseudogene 19; ribosomal protein SA pseudogene 18; ribosomal protein SA; ribosomal protein SA pseudogene 15; ribosomal protein SA pseudogene 61; ribosomal protein SA pseudogene 29; ribosomal protein SA pseudogene 12
			RPSAP15	ribosomal protein SA pseudogene 9; ribosomal protein SA pseudogene 8; ribosomal protein SA pseudogene 58; ribosomal protein SA pseudogene 19; ribosomal protein SA pseudogene 18; ribosomal protein SA; ribosomal protein SA pseudogene 15; ribosomal protein SA pseudogene 61; ribosomal protein SA pseudogene 29; ribosomal protein SA pseudogene 12
3934	1.27E-39	2.21E-12	Lcn2	lipocalin 2
3945	1.73E-31	2.09E-10	ldhb	lactate dehydrogenase B
3958	3.34E-13	6.53E-06	LGALS3	"lectin, galactoside-binding, soluble, 3"
3965	6.05E-14	7.82E-14	lgals9	"lectin, galactoside-binding, soluble, 9"
3983	2.38E-28	8.88E-16	ABLIM1	actin binding LIM protein 1
4061	5.19E-33	1.42E-04	Ly6e	"lymphocyte antigen 6 complex, locus E"
4066	4.89E-10	2.57E-15	Lyl1	lymphoblastic leukemia derived sequence 1
4118	3.77E-18	3.97E-10	MAL	"mal, T-cell differentiation protein"
4240	1.13E-20	5.30E-15	MFGE8	milk fat globule-EGF factor 8 protein
4303	3.17E-08	3.64E-07	FOXO4	forkhead box O4
4354	2.47E-19	2.26E-12	MPP1	"membrane protein, palmitoylated 1, 55kDa"
4489	8.78E-34	2.18E-26	MT1A	metallothionein 1A
4502	2.01E-38	6.99E-35	MT2A	metallothionein 2A
4601	2.20E-26	1.98E-08	MXI1	MAX interactor 1
4609	7.95E-24	7.02E-43	MYC	v-myc myelocytomatosis viral oncogene homolog (avian)
4635	7.18E-08	8.14E-05	MYL4	"myosin, light chain 4, alkali; atrial, embryonic"
4673	6.72E-21	8.63E-18	NAP1L1	nucleosome assembly protein 1-like 1
4680	2.03E-21	1.40E-06	Ceacam6	carcinoembryonic antigen-related cell adhesion molecule 6 (non-specific cross reacting antigen)
4736	1.35E-45	2.85E-11	RPL10AP6	ribosomal protein L10a pseudogene 6; ribosomal protein L10a; ribosomal protein L10a pseudogene 9
			RPL10AP9	ribosomal protein L10a pseudogene 6; ribosomal protein L10a; ribosomal protein L10a pseudogene 9
			RPL10A	ribosomal protein L10a pseudogene 6; ribosomal protein L10a; ribosomal protein L10a pseudogene 9
4753	4.23E-41	2.07E-51	nell2	NEL-like 2 (chicken)
4818	6.25E-08	2.24E-15	Nkg7	natural killer cell group 7 sequence
4938	2.52E-35	6.42E-16	OAS1	"2',5'-oligoadenylate synthetase 1, 40/46kDa"
4940	1.28E-28	1.16E-12	Oas3	"2'-5'-oligoadenylate synthetase 3, 100kDa"
5045	1.28E-33	7.50E-14	Furin	furin (paired basic amino acid cleaving enzyme)
5152	3.16E-34	3.14E-34	PDE9A	phosphodiesterase 9A
5292	1.14E-15	1.48E-07	Pim1	pim-1 oncogene
5305	2.98E-15	2.91E-11	PIP4K2A	"phosphatidylinositol-5-phosphate 4-kinase, type II, alpha"
5495	1.11E-12	4.64E-09	PPM1B	"protein phosphatase 1B (formerly 2C), magnesium-dependent, beta isoform"
5504	2.26E-22	3.70E-19	Ppp1r2	"protein phosphatase 1, regulatory (inhibitor) subunit 2"
5606	1.48E-14	1.40E-09	Map2k3	mitogen-activated protein kinase kinase 3
5612	3.68E-25	4.35E-12	PRKRIR	"protein-kinase, interferon-inducible double stranded RNA dependent inhibitor, repressor of (P58 repressor)"
5621	2.19E-15	8.86E-17	PRNP	prion protein
5627	1.45E-16	2.75E-08	proS1	protein S (alpha)
5866	5.73E-10	2.17E-14	RAB3IL1	RAB3A interacting protein (rabin3)-like 1
5909	1.23E-49	0.013797595	Rap1gap	RAP1 GTPase activating protein
6036	5.22E-56	1.47E-09	RNASE2	"ribonuclease, RNase A family, 2 (liver, eosinophil-derived neurotoxin)"
6037	1.70E-43	1.89E-06	RNASE3	"ribonuclease, RNase A family, 3 (eosinophil cationic protein)"
6122	2.31E-22	1.34E-12	LOC653881	ribosomal protein L3; similar to 60S ribosomal protein L3 (L4)
			RPL3	ribosomal protein L3; similar to 60S ribosomal protein L3 (L4)
6124	2.45E-24	3.97E-15	RPL4P4	ribosomal protein L4; ribosomal protein L4 pseudogene 5; ribosomal protein L4 pseudogene 4
			rpl4	ribosomal protein L4; ribosomal protein L4 pseudogene 5; ribosomal protein L4 pseudogene 4
			RPL4P5	ribosomal protein L4; ribosomal protein L4 pseudogene 5; ribosomal protein L4 pseudogene 4
6125	1.23E-35	3.14E-12	RPL5P34	ribosomal protein L5 pseudogene 34; ribosomal protein L5 pseudogene 1; ribosomal protein L5
			RPL5P1	ribosomal protein L5 pseudogene 34; ribosomal protein L5 pseudogene 1; ribosomal protein L5
6138	2.23E-16	1.81E-18	RPL15	ribosomal protein L15 pseudogene 22; ribosomal protein L15 pseudogene 18; ribosomal protein L15 pseudogene 17; ribosomal protein L15 pseudogene 3; ribosomal protein L15 pseudogene 7; ribosomal protein L15
			RPL15P17	ribosomal protein L15 pseudogene 22; ribosomal protein L15 pseudogene 18; ribosomal protein L15 pseudogene 17; ribosomal protein L15 pseudogene 3; ribosomal protein L15 pseudogene 7; ribosomal protein L15
			RPL15P3	ribosomal protein L15 pseudogene 22; ribosomal protein L15 pseudogene 18; ribosomal protein L15 pseudogene 17; ribosomal protein L15 pseudogene 3; ribosomal protein L15 pseudogene 7; ribosomal protein L15
			RPL15P18	ribosomal protein L15 pseudogene 22; ribosomal protein L15 pseudogene 18; ribosomal protein L15 pseudogene 17; ribosomal protein L15 pseudogene 3; ribosomal protein L15 pseudogene 7; ribosomal protein L15
			RPL15P7	ribosomal protein L15 pseudogene 22; ribosomal protein L15 pseudogene 18; ribosomal protein L15 pseudogene 17; ribosomal protein L15 pseudogene 3; ribosomal protein L15 pseudogene 7; ribosomal protein L15
			RPL15P22	ribosomal protein L15 pseudogene 22; ribosomal protein L15 pseudogene 18; ribosomal protein L15 pseudogene 17; ribosomal protein L15 pseudogene 3; ribosomal protein L15 pseudogene 7; ribosomal protein L15
6139	4.78E-14	1.10E-07	RPL17P36	ribosomal protein L17 pseudogene 22; ribosomal protein L17 pseudogene 36; ribosomal protein L17 pseudogene 20; similar to ribosomal protein L17; ribosomal protein L17 pseudogene 33; ribosomal protein L17 pseudogene 34; ribosomal protein L17 pseudogene 9; ribosomal protein L17; ribosomal protein L17 pseudogene 18; ribosomal protein L17 pseudogene 7; ribosomal protein L17 pseudogene 39
			RPL17P18	ribosomal protein L17 pseudogene 22; ribosomal protein L17 pseudogene 36; ribosomal protein L17 pseudogene 20; similar to ribosomal protein L17; ribosomal protein L17 pseudogene 33; ribosomal protein L17 pseudogene 34; ribosomal protein L17 pseudogene 9; ribosomal protein L17; ribosomal protein L17 pseudogene 18; ribosomal protein L17 pseudogene 7; ribosomal protein L17 pseudogene 39
			RPL17P9	ribosomal protein L17 pseudogene 22; ribosomal protein L17 pseudogene 36; ribosomal protein L17 pseudogene 20; similar to ribosomal protein L17; ribosomal protein L17 pseudogene 33; ribosomal protein L17 pseudogene 34; ribosomal protein L17 pseudogene 9; ribosomal protein L17; ribosomal protein L17 pseudogene 18; ribosomal protein L17 pseudogene 7; ribosomal protein L17 pseudogene 39
			RPL17P33	ribosomal protein L17 pseudogene 22; ribosomal protein L17 pseudogene 36; ribosomal protein L17 pseudogene 20; similar to ribosomal protein L17; ribosomal protein L17 pseudogene 33; ribosomal protein L17 pseudogene 34; ribosomal protein L17 pseudogene 9; ribosomal protein L17; ribosomal protein L17 pseudogene 18; ribosomal protein L17 pseudogene 7; ribosomal protein L17 pseudogene 39
			RPL17P22	ribosomal protein L17 pseudogene 22; ribosomal protein L17 pseudogene 36; ribosomal protein L17 pseudogene 20; similar to ribosomal protein L17; ribosomal protein L17 pseudogene 33; ribosomal protein L17 pseudogene 34; ribosomal protein L17 pseudogene 9; ribosomal protein L17; ribosomal protein L17 pseudogene 18; ribosomal protein L17 pseudogene 7; ribosomal protein L17 pseudogene 39
			RPL17P39	ribosomal protein L17 pseudogene 22; ribosomal protein L17 pseudogene 36; ribosomal protein L17 pseudogene 20; similar to ribosomal protein L17; ribosomal protein L17 pseudogene 33; ribosomal protein L17 pseudogene 34; ribosomal protein L17 pseudogene 9; ribosomal protein L17; ribosomal protein L17 pseudogene 18; ribosomal protein L17 pseudogene 7; ribosomal protein L17 pseudogene 39
			LOC729046	ribosomal protein L17 pseudogene 22; ribosomal protein L17 pseudogene 36; ribosomal protein L17 pseudogene 20; similar to ribosomal protein L17; ribosomal protein L17 pseudogene 33; ribosomal protein L17 pseudogene 34; ribosomal protein L17 pseudogene 9; ribosomal protein L17; ribosomal protein L17 pseudogene 18; ribosomal protein L17 pseudogene 7; ribosomal protein L17 pseudogene 39
			RPL17P7	ribosomal protein L17 pseudogene 22; ribosomal protein L17 pseudogene 36; ribosomal protein L17 pseudogene 20; similar to ribosomal protein L17; ribosomal protein L17 pseudogene 33; ribosomal protein L17 pseudogene 34; ribosomal protein L17 pseudogene 9; ribosomal protein L17; ribosomal protein L17 pseudogene 18; ribosomal protein L17 pseudogene 7; ribosomal protein L17 pseudogene 39
			RPL17P20	ribosomal protein L17 pseudogene 22; ribosomal protein L17 pseudogene 36; ribosomal protein L17 pseudogene 20; similar to ribosomal protein L17; ribosomal protein L17 pseudogene 33; ribosomal protein L17 pseudogene 34; ribosomal protein L17 pseudogene 9; ribosomal protein L17; ribosomal protein L17 pseudogene 18; ribosomal protein L17 pseudogene 7; ribosomal protein L17 pseudogene 39
			RPL17P34	ribosomal protein L17 pseudogene 22; ribosomal protein L17 pseudogene 36; ribosomal protein L17 pseudogene 20; similar to ribosomal protein L17; ribosomal protein L17 pseudogene 33; ribosomal protein L17 pseudogene 34; ribosomal protein L17 pseudogene 9; ribosomal protein L17; ribosomal protein L17 pseudogene 18; ribosomal protein L17 pseudogene 7; ribosomal protein L17 pseudogene 39
			RpL17	ribosomal protein L17 pseudogene 22; ribosomal protein L17 pseudogene 36; ribosomal protein L17 pseudogene 20; similar to ribosomal protein L17; ribosomal protein L17 pseudogene 33; ribosomal protein L17 pseudogene 34; ribosomal protein L17 pseudogene 9; ribosomal protein L17; ribosomal protein L17 pseudogene 18; ribosomal protein L17 pseudogene 7; ribosomal protein L17 pseudogene 39
6146	2.88E-25	3.26E-34	RPL22P11	ribosomal protein L22 pseudogene 11; ribosomal protein L22
			rpl22	ribosomal protein L22 pseudogene 11; ribosomal protein L22
6204	5.25E-23	2.45E-11	RPS10P11	ribosomal protein S10; ribosomal protein S10 pseudogene 4; ribosomal protein S10 pseudogene 11; ribosomal protein S10 pseudogene 22; ribosomal protein S10 pseudogene 7; ribosomal protein S10 pseudogene 13
			RPS10P22	ribosomal protein S10; ribosomal protein S10 pseudogene 4; ribosomal protein S10 pseudogene 11; ribosomal protein S10 pseudogene 22; ribosomal protein S10 pseudogene 7; ribosomal protein S10 pseudogene 13
			RPS10P4	ribosomal protein S10; ribosomal protein S10 pseudogene 4; ribosomal protein S10 pseudogene 11; ribosomal protein S10 pseudogene 22; ribosomal protein S10 pseudogene 7; ribosomal protein S10 pseudogene 13
			RPS10P13	ribosomal protein S10; ribosomal protein S10 pseudogene 4; ribosomal protein S10 pseudogene 11; ribosomal protein S10 pseudogene 22; ribosomal protein S10 pseudogene 7; ribosomal protein S10 pseudogene 13
			RPS10P7	ribosomal protein S10; ribosomal protein S10 pseudogene 4; ribosomal protein S10 pseudogene 11; ribosomal protein S10 pseudogene 22; ribosomal protein S10 pseudogene 7; ribosomal protein S10 pseudogene 13
6208	1.91E-18	1.32E-12	rps14	ribosomal protein S14
6232	4.10E-26	2.28E-05	RPS27P19	ribosomal protein S27 pseudogene 29; ribosomal protein S27 pseudogene 9; ribosomal protein S27 pseudogene 23; ribosomal protein S27 pseudogene 13; ribosomal protein S27; ribosomal protein S27 pseudogene 21; ribosomal protein S27 pseudogene 7; ribosomal protein S27 pseudogene 6; ribosomal protein S27 pseudogene 19
			RPS27P6	ribosomal protein S27 pseudogene 29; ribosomal protein S27 pseudogene 9; ribosomal protein S27 pseudogene 23; ribosomal protein S27 pseudogene 13; ribosomal protein S27; ribosomal protein S27 pseudogene 21; ribosomal protein S27 pseudogene 7; ribosomal protein S27 pseudogene 6; ribosomal protein S27 pseudogene 19
			RPS27P21	ribosomal protein S27 pseudogene 29; ribosomal protein S27 pseudogene 9; ribosomal protein S27 pseudogene 23; ribosomal protein S27 pseudogene 13; ribosomal protein S27; ribosomal protein S27 pseudogene 21; ribosomal protein S27 pseudogene 7; ribosomal protein S27 pseudogene 6; ribosomal protein S27 pseudogene 19
			RPS27P9	ribosomal protein S27 pseudogene 29; ribosomal protein S27 pseudogene 9; ribosomal protein S27 pseudogene 23; ribosomal protein S27 pseudogene 13; ribosomal protein S27; ribosomal protein S27 pseudogene 21; ribosomal protein S27 pseudogene 7; ribosomal protein S27 pseudogene 6; ribosomal protein S27 pseudogene 19
			RPS27P29	ribosomal protein S27 pseudogene 29; ribosomal protein S27 pseudogene 9; ribosomal protein S27 pseudogene 23; ribosomal protein S27 pseudogene 13; ribosomal protein S27; ribosomal protein S27 pseudogene 21; ribosomal protein S27 pseudogene 7; ribosomal protein S27 pseudogene 6; ribosomal protein S27 pseudogene 19
			RPS27P7	ribosomal protein S27 pseudogene 29; ribosomal protein S27 pseudogene 9; ribosomal protein S27 pseudogene 23; ribosomal protein S27 pseudogene 13; ribosomal protein S27; ribosomal protein S27 pseudogene 21; ribosomal protein S27 pseudogene 7; ribosomal protein S27 pseudogene 6; ribosomal protein S27 pseudogene 19
			RPS27P23	ribosomal protein S27 pseudogene 29; ribosomal protein S27 pseudogene 9; ribosomal protein S27 pseudogene 23; ribosomal protein S27 pseudogene 13; ribosomal protein S27; ribosomal protein S27 pseudogene 21; ribosomal protein S27 pseudogene 7; ribosomal protein S27 pseudogene 6; ribosomal protein S27 pseudogene 19
			RPS27P13	ribosomal protein S27 pseudogene 29; ribosomal protein S27 pseudogene 9; ribosomal protein S27 pseudogene 23; ribosomal protein S27 pseudogene 13; ribosomal protein S27; ribosomal protein S27 pseudogene 21; ribosomal protein S27 pseudogene 7; ribosomal protein S27 pseudogene 6; ribosomal protein S27 pseudogene 19
			rps27	ribosomal protein S27 pseudogene 29; ribosomal protein S27 pseudogene 9; ribosomal protein S27 pseudogene 23; ribosomal protein S27 pseudogene 13; ribosomal protein S27; ribosomal protein S27 pseudogene 21; ribosomal protein S27 pseudogene 7; ribosomal protein S27 pseudogene 6; ribosomal protein S27 pseudogene 19
6282	3.07E-13	8.35E-07	S100A11	S100 calcium binding protein A11; S100 calcium binding protein A11 pseudogene
			S100A11P1	S100 calcium binding protein A11; S100 calcium binding protein A11 pseudogene
6283	1.33E-12	3.82E-05	S100A12	S100 calcium binding protein A12
6418	9.98E-21	2.75E-13	LOC646817	SET nuclear oncogene; similar to SET translocation
			set	SET nuclear oncogene; similar to SET translocation
6431	3.86E-31	4.95E-15	Sfrs6	"splicing factor, arginine/serine-rich 6; similar to arginine/serine-rich splicing factor 6"
			LOC644422	"splicing factor, arginine/serine-rich 6; similar to arginine/serine-rich splicing factor 6"
6446	7.17E-12	4.46E-13	SGK1	serum/glucocorticoid regulated kinase 1
6478	1.33E-28	4.77E-11	Siah2	seven in absentia homolog 2 (Drosophila)
6510	3.01E-31	5.61E-09	SLC1A5	"solute carrier family 1 (neutral amino acid transporter), member 5"
6521	6.34E-18	2.77E-06	SLC4A1	"solute carrier family 4, anion exchanger, member 1 (erythrocyte membrane protein band 3, Diego blood group)"
6535	8.15E-19	2.02E-07	SLC6A8	"solute carrier family 6 (neurotransmitter transporter, creatine), member 8"
6563	1.61E-23	1.46E-10	Slc14a1	"solute carrier family 14 (urea transporter), member 1 (Kidd blood group)"
6583	3.13E-22	2.22E-11	slc22a4	"solute carrier family 22 (organic cation/ergothioneine transporter), member 4"
6622	9.75E-07	4.27E-10	Snca	"synuclein, alpha (non A4 component of amyloid precursor)"
6670	5.91E-17	3.03E-09	SP3	Sp3 transcription factor
6726	8.01E-18	9.87E-12	srp9	signal recognition particle 9-like 1; signal recognition particle 9kDa
			SRP9L1	signal recognition particle 9-like 1; signal recognition particle 9kDa
6772	3.30E-25	6.43E-09	STAT1	"signal transducer and activator of transcription 1, 91kDa"
6947	1.29E-16	2.06E-17	TCN1	"transcobalamin I (vitamin B12 binding protein, R binder family)"
7111	4.19E-09	5.47E-08	TMOD1	tropomodulin 1
7130	1.51E-22	1.53E-08	TNFAIP6	"tumor necrosis factor, alpha-induced protein 6"
7145	2.54E-19	6.71E-11	TNS1	tensin 1
7188	1.63E-23	3.37E-17	TRAF5	TNF receptor-associated factor 5
7337	7.36E-22	2.99E-21	Ube3a	ubiquitin protein ligase E3A
7378	2.31E-21	5.66E-14	upp1	uridine phosphorylase 1
7423	4.73E-12	4.80E-13	Vegfb	vascular endothelial growth factor B
7453	1.16E-15	3.70E-13	wars	tryptophanyl-tRNA synthetase
7504	1.53E-17	3.62E-07	XK	X-linked Kx blood group (McLeod syndrome)
7705	1.02E-16	1.67E-13	ZNF146	zinc finger protein 146
7850	4.56E-08	1.59E-09	IL1R2	"interleukin 1 receptor, type II"
8131	1.53E-32	6.18E-04	NPRL3	chromosome 16 open reading frame 35
8291	2.17E-06	1.75E-06	DYSF	"dysferlin, limb girdle muscular dystrophy 2B (autosomal recessive)"
8313	1.91E-53	2.45E-27	Axin2	axin 2
8337	6.37E-20	9.29E-11	HIST2H2AA4	"histone cluster 2, H2aa3; histone cluster 2, H2aa4"
			HIST2H2AA3	"histone cluster 2, H2aa3; histone cluster 2, H2aa4"
8460	6.80E-28	2.77E-05	TPST1	tyrosylprotein sulfotransferase 1
8530	6.72E-09	6.39E-30	Cst7	cystatin F (leukocystatin)
8545	1.24E-25	7.46E-13	CGGBP1	CGG triplet repeat binding protein 1
8638	3.81E-41	7.31E-21	OASL	2'-5'-oligoadenylate synthetase-like
8676	3.50E-16	2.12E-08	STX11	syntaxin 11
8718	1.98E-19	4.02E-50	TNFRSF25	"tumor necrosis factor receptor superfamily, member 25"
8725	8.57E-33	2.26E-23	C19orf2	chromosome 19 open reading frame 2
8780	6.37E-12	1.36E-09	Riok3	RIO kinase 3 (yeast)
8818	8.23E-16	4.31E-07	Dpm2	"dolichyl-phosphate mannosyltransferase polypeptide 2, regulatory subunit"
8857	1.07E-13	3.35E-43	LOC100133944	Fc fragment of IgG binding protein; similar to IgGFc-binding protein precursor (FcgammaBP) (Fcgamma-binding protein antigen)
			FCGBP	Fc fragment of IgG binding protein; similar to IgGFc-binding protein precursor (FcgammaBP) (Fcgamma-binding protein antigen)
8939	7.71E-25	5.48E-16	FUBP3	far upstream element (FUSE) binding protein 3
8942	1.62E-12	3.03E-16	Kynu	kynureninase (L-kynurenine hydrolase)
8991	1.68E-17	5.60E-10	SELENBP1	selenium binding protein 1
8993	2.91E-15	2.14E-09	Pglyrp1	peptidoglycan recognition protein 1
9045	0.000144178	0.032465148	rpl14	ribosomal protein L14
9166	3.22E-23	1.09E-21	ebag9	"estrogen receptor binding site associated, antigen, 9"
9172	2.13E-21	0.007635486	myom2	"myomesin (M-protein) 2, 165kDa"
9214	5.24E-17	1.21E-46	FAIM3	Fas apoptotic inhibitory molecule 3
9289	6.66E-05	1.01E-36	GPR56	G protein-coupled receptor 56
9334	3.28E-16	1.48E-06	B4galt5	"UDP-Gal:betaGlcNAc beta 1,4- galactosyltransferase, polypeptide 5"
9406	2.77E-14	1.60E-08	Zranb2	"zinc finger, RAN-binding domain containing 2"
9500	9.54E-15	1.31E-11	MAGED1	"melanoma antigen family D, 1"
9774	2.34E-26	8.41E-14	BCLAF1	similar to Bcl-2-associated transcription factor 1 (Btf); BCL2-associated transcription factor 1
			LOC731605	similar to Bcl-2-associated transcription factor 1 (Btf); BCL2-associated transcription factor 1
9804	9.49E-32	3.51E-18	LOC100131463	similar to translocase of outer mitochondrial membrane 20 homolog; similar to mitochondrial outer membrane protein 19; translocase of outer mitochondrial membrane 20 homolog (yeast)
			TOMM20	similar to translocase of outer mitochondrial membrane 20 homolog; similar to mitochondrial outer membrane protein 19; translocase of outer mitochondrial membrane 20 homolog (yeast)
			LOC100129272	similar to translocase of outer mitochondrial membrane 20 homolog; similar to mitochondrial outer membrane protein 19; translocase of outer mitochondrial membrane 20 homolog (yeast)
9806	3.79E-16	6.02E-36	SPOCK2	"sparc/osteonectin, cwcv and kazal-like domains proteoglycan (testican) 2"
9840	6.16E-13	1.26E-10	KIAA0748	KIAA0748
9882	9.00E-37	8.22E-18	TBC1D4	"TBC1 domain family, member 4"
9921	7.01E-34	1.57E-10	RNF10	ring finger protein 10
9997	1.82E-16	3.34E-19	SCO2	SCO cytochrome oxidase deficient homolog 2 (yeast)
10098	1.81E-15	2.74E-07	tspan5	tetraspanin 5
10125	1.11E-20	2.13E-09	RASGRP1	RAS guanyl releasing protein 1 (calcium and DAG-regulated)
10158	1.11E-05	1.05E-18	PDZK1IP1	PDZK1 interacting protein 1
10170	1.94E-34	8.27E-09	dhrs9	dehydrogenase/reductase (SDR family) member 9
10410	1.50E-17	4.92E-11	ifitm3	interferon induced transmembrane protein 3 (1-8U)
10501	1.51E-07	1.84E-08	SEMA6B	"sema domain, transmembrane domain (TM), and cytoplasmic domain, (semaphorin) 6B"
10562	9.48E-31	1.80E-13	OLFM4	olfactomedin 4
10578	0.004998423	4.84E-09	GNLY	granulysin
10644	3.74E-21	1.62E-05	Igf2bp2	insulin-like growth factor 2 mRNA binding protein 2
10661	1.09E-21	1.60E-19	Klf1	Kruppel-like factor 1 (erythroid)
10673	6.63E-28	4.65E-22	TNFSF13B	"tumor necrosis factor (ligand) superfamily, member 13b"
10750	1.46E-30	1.73E-26	GRAP	GRB2-related adaptor protein
10771	1.43E-15	2.08E-13	zmynd11	"zinc finger, MYND domain containing 11"
10791	1.37E-36	1.81E-10	vamp5	vesicle-associated membrane protein 5 (myobrevin)
10808	1.01E-16	2.05E-25	HSPH1	heat shock 105kDa/110kDa protein 1
10900	2.22E-06	9.22E-06	RUNDC3A	RUN domain containing 3A
10970	3.00E-25	2.96E-08	Ckap4	cytoskeleton-associated protein 4
11059	2.53E-28	6.97E-16	WWP1	WW domain containing E3 ubiquitin protein ligase 1
22837	5.83E-36	1.89E-29	Cobll1	COBL-like 1
22841	1.98E-20	1.94E-10	Rab11fip2	RAB11 family interacting protein 2 (class I)
23178	5.77E-16	4.32E-17	PASK	PAS domain containing serine/threonine kinase
23190	1.46E-28	6.69E-12	UBXN4	UBX domain protein 4
23231	1.14E-27	1.44E-14	Sel1l3	KIAA0746 protein
23360	4.84E-30	4.01E-14	FNBP4	formin binding protein 4
23370	5.07E-27	1.31E-22	ARHGEF18	Rho/Rac guanine nucleotide exchange factor (GEF) 18
23451	3.26E-24	1.36E-12	sf3b1	"splicing factor 3b, subunit 1, 155kDa"
23471	2.32E-19	5.37E-14	TRAM1	translocation associated membrane protein 1
23484	1.37E-43	1.31E-22	LEPROTL1	leptin receptor overlapping transcript-like 1
23512	2.65E-25	2.10E-10	SUZ12	suppressor of zeste 12 homolog (Drosophila)
23592	6.39E-15	2.65E-06	LEMD3	LEM domain containing 3
23608	3.30E-08	6.25E-06	MKRN9P	makorin ring finger protein pseudogene 6; makorin ring finger protein 1
			MKRN1	makorin ring finger protein pseudogene 6; makorin ring finger protein 1
23762	2.60E-12	3.77E-19	OSBP2	oxysterol binding protein 2
25793	2.92E-33	0.00066918	Fbxo7	F-box protein 7
25853	5.29E-12	3.40E-09	DCAF12	WD repeat domain 40A
25893	4.97E-16	3.07E-10	Trim58	tripartite motif-containing 58
25907	3.61E-06	0.027615575	TMEM158	transmembrane protein 158
25941	1.23E-10	2.76E-11	c18orf10	chromosome 18 open reading frame 10
26009	9.08E-39	1.05E-17	ZZZ3	"zinc finger, ZZ-type containing 3"
26249	1.14E-20	3.33E-25	KLHL3	kelch-like 3 (Drosophila)
26499	1.52E-13	5.00E-06	PLEK2	pleckstrin 2
26994	7.64E-12	1.43E-15	RNF11	ring finger protein 11
27065	2.43E-08	5.40E-14	D4S234E	DNA segment on chromosome 4 (unique) 234 expressed sequence
27090	2.48E-06	4.95E-07	ST6GALNAC4	"ST6 (alpha-N-acetyl-neuraminyl-2,3-beta-galactosyl-1,3)-N-acetylgalactosaminide alpha-2,6-sialyltransferase 4"
27244	1.25E-22	1.39E-22	sesn1	sestrin 1
27436	7.79E-50	5.61E-22	eml4	echinoderm microtubule associated protein like 4
28984	1.93E-14	1.11E-11	c13orf15	chromosome 13 open reading frame 15
29121	2.22E-23	7.41E-17	Clec2d	"C-type lectin domain family 2, member D"
29780	2.34E-10	6.98E-04	PARVB	"parvin, beta"
29802	6.61E-17	1.15E-19	Vpreb3	pre-B lymphocyte 3
29883	2.68E-30	4.96E-17	cnot7	"CCR4-NOT transcription complex, subunit 7"
29979	9.35E-27	2.70E-22	Ubqln1	ubiquilin 1
50628	2.14E-19	4.79E-30	GEMIN4	gem (nuclear organelle) associated protein 4
51094	3.96E-19	2.68E-06	adipor1	adiponectin receptor 1
51176	8.86E-34	1.65E-66	Lef1	lymphoid enhancer-binding factor 1
51191	7.04E-24	4.20E-12	HERC5	hect domain and RLD 5
51218	1.89E-09	5.18E-09	glrx5	glutaredoxin 5
51257	7.14E-15	4.79E-08	Mar-02	membrane-associated ring finger (C3HC4) 2
51312	5.06E-22	5.97E-13	Slc25a37	"solute carrier family 25, member 37"
51327	8.14E-09	8.06E-15	AHSP	erythroid associated factor
51379	1.03E-18	1.95E-13	CRLF3	cytokine receptor-like factor 3
51386	6.59E-31	5.33E-24	EIF3L	"eukaryotic translation initiation factor 3, subunit L"
51669	6.04E-23	9.66E-22	TMEM66	transmembrane protein 66
53335	2.10E-28	9.77E-15	BCL11A	B-cell CLL/lymphoma 11A (zinc finger protein)
53938	2.62E-33	1.20E-12	PPIL3	peptidylprolyl isomerase (cyclophilin)-like 3
54431	3.41E-36	5.68E-16	DNAJC10	"DnaJ (Hsp40) homolog, subfamily C, member 10"
54438	5.37E-26	3.46E-13	GFOD1	glucose-fructose oxidoreductase domain containing 1
54463	1.43E-20	5.52E-16	FAM134B	"family with sequence similarity 134, member B"
54498	3.59E-16	0.000969995	SMOX	spermine oxidase
54665	2.06E-32	4.04E-10	RSBN1	round spermatid basic protein 1
54674	1.92E-51	4.12E-119	lrrn3	leucine rich repeat neuronal 3
54855	2.91E-14	5.56E-14	FAM46C	"family with sequence similarity 46, member C"
54861	1.49E-15	3.27E-12	Snrk	SNF related kinase
54997	7.32E-07	1.27E-13	TESC	tescalcin
55020	1.48E-10	2.08E-28	TTC38	tetratricopeptide repeat domain 38
55074	5.68E-16	2.66E-09	oxr1	oxidation resistance 1
55082	3.00E-31	2.40E-07	arglu1	arginine and glutamate rich 1
55437	2.32E-07	2.76E-08	STRADB	STE20-related kinase adaptor beta
55544	3.96E-23	2.42E-10	rbm38	RNA binding motif protein 38
55556	3.42E-24	1.05E-11	ENOSF1	enolase superfamily member 1
55619	5.24E-30	7.07E-29	dock10	dedicator of cytokinesis 10
55623	1.49E-14	1.29E-11	THUMPD1	THUMP domain containing 1
55769	2.23E-18	4.23E-09	ZNF83	zinc finger protein 83
55796	8.33E-24	9.74E-05	Mbnl3	muscleblind-like 3 (Drosophila)
55824	2.06E-23	1.04E-09	pAG1	phosphoprotein associated with glycosphingolipid microdomains 1
55900	7.84E-24	2.02E-10	ZNF302	zinc finger protein 302
56896	0.000167914	0.000137354	DPYSL5	dihydropyrimidinase-like 5
57095	1.22E-15	5.09E-08	c1orf128	chromosome 1 open reading frame 128
57104	3.42E-10	2.58E-08	PNPLA2	patatin-like phospholipase domain containing 2
57189	7.89E-50	1.09E-38	KIAA1147	KIAA1147
57192	1.51E-10	1.61E-12	mcoln1	mucolipin 1
57222	1.92E-23	1.41E-08	ERGIC1	endoplasmic reticulum-golgi intermediate compartment (ERGIC) 1
57674	1.80E-08	3.68E-03	RNF213	ring finger protein 213
58486	3.94E-29	1.57E-14	ZBED5	"zinc finger, BED-type containing 5"
59338	5.23E-21	1.18E-11	plekha1	"pleckstrin homology domain containing, family A (phosphoinositide binding specific) member 1"
60468	5.25E-23	4.02E-31	Bach2	"BTB and CNC homology 1, basic leucine zipper transcription factor 2"
65982	1.04E-24	9.96E-34	ZSCAN18	zinc finger and SCAN domain containing 18
80256	9.19E-25	2.13E-12	KIAA1539	KIAA1539
80700	2.74E-19	1.64E-05	ubxn6	UBX domain protein 6
81030	6.44E-35	1.16E-14	Zbp1	Z-DNA binding protein 1
81606	9.17E-17	2.39E-19	lbh	limb bud and heart development homolog (mouse)
81857	3.89E-10	3.01E-07	MED25	mediator complex subunit 25
83464	2.37E-29	2.19E-21	APH1B	anterior pharynx defective 1 homolog B (C. elegans)
83606	9.51E-21	7.53E-09	c22orf13	chromosome 22 open reading frame 13
83719	2.07E-22	2.90E-09	ypel3	yippee-like 3 (Drosophila)
83888	1.32E-08	1.26E-35	FGFBP2	fibroblast growth factor binding protein 2
83939	1.01E-17	1.85E-16	Eif2a	"eukaryotic translation initiation factor 2A, 65kDa"
84128	3.34E-29	3.85E-20	WDR75	WD repeat domain 75
84365	2.78E-28	6.75E-18	Mki67ip	MKI67 (FHA domain) interacting nucleolar phosphoprotein
84824	1.96E-16	2.06E-05	FCRLA	Fc receptor-like A
84923	6.71E-08	1.77E-07	FAM104A	"family with sequence similarity 104, member A"
84926	1.23E-04	1.81E-05	SPRYD3	SPRY domain containing 3
84928	1.02E-21	7.36E-28	TMEM209	transmembrane protein 209
89122	2.72E-20	4.38E-17	TRIM4	tripartite motif-containing 4
90925	9.63E-19	1.57E-07	LOC90925	hypothetical protein LOC90925
91353	2.04E-34	1.74E-08	IGLL3	immunoglobulin lambda-like polypeptide 3
91523	1.49E-25	4.17E-17	FAM113B	"family with sequence similarity 113, member B"
91543	6.27E-35	3.62E-13	RSAD2	radical S-adenosyl methionine domain containing 2
91561	8.12E-28	1.15E-31	RPS2P40	ribosomal protein S2 pseudogene 40
113791	2.00E-18	5.73E-37	Pik3ip1	phosphoinositide-3-kinase interacting protein 1
115362	4.77E-14	2.19E-17	gbp5	guanylate binding protein 5
116151	6.74E-20	1.09E-03	c20orf108	chromosome 20 open reading frame 108
122416	4.12E-24	1.50E-11	Ankrd9	ankyrin repeat domain 9
123036	3.05E-22	1.19E-09	tc2n	"tandem C2 domains, nuclear"
126003	3.49E-14	1.24E-09	Trappc5	trafficking protein particle complex 5
143686	1.78E-27	1.51E-07	SESN3	sestrin 3
150864	2.37E-15	1.37E-26	fam117b	"family with sequence similarity 117, member B"
152015	5.19E-05	1.94E-05	ROPN1B	"ropporin, rhophilin associated protein 1B"
157285	6.65E-36	1.18E-45	SGK223	homolog of rat pragma of Rnd2
158345	9.71E-14	4.43E-07	rpl4	ribosomal protein L4; ribosomal protein L4 pseudogene 5; ribosomal protein L4 pseudogene 4
			RPL4P5	ribosomal protein L4; ribosomal protein L4 pseudogene 5; ribosomal protein L4 pseudogene 4
			RPL4P4	ribosomal protein L4; ribosomal protein L4 pseudogene 5; ribosomal protein L4 pseudogene 4
162466	3.12E-19	1.39E-08	PHOSPHO1	"phosphatase, orphan 1"
168537	3.99E-28	2.48E-10	GIMAP7	"GTPase, IMAP family member 7"
168850	7.96E-19	1.23E-17	ZNF800	zinc finger protein 800
199675	5.75E-08	1.48E-14	C19orf59	chromosome 19 open reading frame 59
202134	3.77E-36	4.04E-13	FAM153B	"family with sequence similarity 153, member B"
220001	2.30E-16	2.54E-04	VWCE	von Willebrand factor C and EGF domains
220972	9.85E-10	4.50E-09	Mar-08	membrane-associated ring finger (C3HC4) 8
255043	7.35E-18	4.75E-13	Tmem86b	transmembrane protein 86B
284207	5.56E-29	9.59E-12	metrnl	"meteorin, glial cell differentiation regulator-like; similar to meteorin, glial cell differentiation regulator-like"
			LOC653506	"meteorin, glial cell differentiation regulator-like; similar to meteorin, glial cell differentiation regulator-like"
347376	1.94E-07	0.000305642	LOC347376	"H3 histone, family 3A"
353514	7.42E-11	5.55E-12	Lilra5	"leukocyte immunoglobulin-like receptor, subfamily A (with TM domain), member 5"
374969	3.12E-19	9.19E-08	Ccdc23	coiled-coil domain containing 23
386757	2.86E-18	5.73E-08	LOC653562	"solute carrier family 6 (neurotransmitter transporter, creatine), member 10 (pseudogene); similar to solute carrier family 6 member 8"
			SLC6A10P	"solute carrier family 6 (neurotransmitter transporter, creatine), member 10 (pseudogene); similar to solute carrier family 6 member 8"
387841	3.00E-25	5.97E-11	RPL13AP25	ribosomal protein L13a pseudogene 20; ribosomal protein L13a pseudogene 22; ribosomal protein L13a pseudogene 25
			RPL13AP20	ribosomal protein L13a pseudogene 20; ribosomal protein L13a pseudogene 22; ribosomal protein L13a pseudogene 25
			RPL13AP22	ribosomal protein L13a pseudogene 20; ribosomal protein L13a pseudogene 22; ribosomal protein L13a pseudogene 25
387867	5.01E-17	8.28E-10	RPSAP58	ribosomal protein SA pseudogene 9; ribosomal protein SA pseudogene 8; ribosomal protein SA pseudogene 58; ribosomal protein SA pseudogene 19; ribosomal protein SA pseudogene 18; ribosomal protein SA; ribosomal protein SA pseudogene 15; ribosomal protein SA pseudogene 61; ribosomal protein SA pseudogene 29; ribosomal protein SA pseudogene 12
			RPSAP18	ribosomal protein SA pseudogene 9; ribosomal protein SA pseudogene 8; ribosomal protein SA pseudogene 58; ribosomal protein SA pseudogene 19; ribosomal protein SA pseudogene 18; ribosomal protein SA; ribosomal protein SA pseudogene 15; ribosomal protein SA pseudogene 61; ribosomal protein SA pseudogene 29; ribosomal protein SA pseudogene 12
			RPSAP9	ribosomal protein SA pseudogene 9; ribosomal protein SA pseudogene 8; ribosomal protein SA pseudogene 58; ribosomal protein SA pseudogene 19; ribosomal protein SA pseudogene 18; ribosomal protein SA; ribosomal protein SA pseudogene 15; ribosomal protein SA pseudogene 61; ribosomal protein SA pseudogene 29; ribosomal protein SA pseudogene 12
			RPSAP29	ribosomal protein SA pseudogene 9; ribosomal protein SA pseudogene 8; ribosomal protein SA pseudogene 58; ribosomal protein SA pseudogene 19; ribosomal protein SA pseudogene 18; ribosomal protein SA; ribosomal protein SA pseudogene 15; ribosomal protein SA pseudogene 61; ribosomal protein SA pseudogene 29; ribosomal protein SA pseudogene 12
			RPSAP8	ribosomal protein SA pseudogene 9; ribosomal protein SA pseudogene 8; ribosomal protein SA pseudogene 58; ribosomal protein SA pseudogene 19; ribosomal protein SA pseudogene 18; ribosomal protein SA; ribosomal protein SA pseudogene 15; ribosomal protein SA pseudogene 61; ribosomal protein SA pseudogene 29; ribosomal protein SA pseudogene 12
			RPSAP61	ribosomal protein SA pseudogene 9; ribosomal protein SA pseudogene 8; ribosomal protein SA pseudogene 58; ribosomal protein SA pseudogene 19; ribosomal protein SA pseudogene 18; ribosomal protein SA; ribosomal protein SA pseudogene 15; ribosomal protein SA pseudogene 61; ribosomal protein SA pseudogene 29; ribosomal protein SA pseudogene 12
			rpsA	ribosomal protein SA pseudogene 9; ribosomal protein SA pseudogene 8; ribosomal protein SA pseudogene 58; ribosomal protein SA pseudogene 19; ribosomal protein SA pseudogene 18; ribosomal protein SA; ribosomal protein SA pseudogene 15; ribosomal protein SA pseudogene 61; ribosomal protein SA pseudogene 29; ribosomal protein SA pseudogene 12
			RPSAP19	ribosomal protein SA pseudogene 9; ribosomal protein SA pseudogene 8; ribosomal protein SA pseudogene 58; ribosomal protein SA pseudogene 19; ribosomal protein SA pseudogene 18; ribosomal protein SA; ribosomal protein SA pseudogene 15; ribosomal protein SA pseudogene 61; ribosomal protein SA pseudogene 29; ribosomal protein SA pseudogene 12
			RPSAP15	ribosomal protein SA pseudogene 9; ribosomal protein SA pseudogene 8; ribosomal protein SA pseudogene 58; ribosomal protein SA pseudogene 19; ribosomal protein SA pseudogene 18; ribosomal protein SA; ribosomal protein SA pseudogene 15; ribosomal protein SA pseudogene 61; ribosomal protein SA pseudogene 29; ribosomal protein SA pseudogene 12
			RPSAP12	ribosomal protein SA pseudogene 9; ribosomal protein SA pseudogene 8; ribosomal protein SA pseudogene 58; ribosomal protein SA pseudogene 19; ribosomal protein SA pseudogene 18; ribosomal protein SA; ribosomal protein SA pseudogene 15; ribosomal protein SA pseudogene 61; ribosomal protein SA pseudogene 29; ribosomal protein SA pseudogene 12
388372	4.39E-10	6.47E-25	CCL4L1	chemokine (C-C motif) ligand 4-like 1; chemokine (C-C motif) ligand 4-like 2
			CCL4L2	chemokine (C-C motif) ligand 4-like 1; chemokine (C-C motif) ligand 4-like 2
388720	2.58E-33	9.20E-19	NA	NA
389293	1.72E-08	1.61E-09	ISCA1P1	iron-sulfur cluster assembly 1 homolog (S. cerevisiae)-like; similar to HESB like domain containing 2
			ISCA1P6	iron-sulfur cluster assembly 1 homolog (S. cerevisiae)-like; similar to HESB like domain containing 2
389599	6.42E-13	2.56E-10	LOC389599	"amyotrophic lateral sclerosis 2 (juvenile) chromosome region, candidate 2 pseudogene"
399665	2.90E-32	7.52E-45	FAM102A	"family with sequence similarity 102, member A"
402694	2.72E-17	7.15E-11	RPL15P11	ribosomal protein L15 pseudogene 11
414918	1.53E-07	1.55E-09	Fam116b	"family with sequence similarity 116, member B"
439949	6.23E-10	1.94E-09	LOC439949	hypothetical protein LOC439949
439996	4.83E-24	2.21E-21	IFIT1B	interferon-induced protein with tetratricopeptide repeats 1-like
440270	2.25E-18	1.50E-12	GOLGA8A	"golgi autoantigen, golgin subfamily a, 8B; golgi autoantigen, golgin subfamily a, 8A"
			GOLGA8B	"golgi autoantigen, golgin subfamily a, 8B; golgi autoantigen, golgin subfamily a, 8A"
440359	1.22E-22	1.29E-04	csdA	cold shock domain protein A; cold shock domain protein A pseudogene 1
			CSDAP1	cold shock domain protein A; cold shock domain protein A pseudogene 1
441019	1.57E-40	2.61E-23	NA	NA
441763	1.83E-02	1.15E-02	NA	NA
441775	1.51E-19	1.20E-05	RPL18P13	ribosomal protein L18 pseudogene 13
642250	3.96E-19	1.03E-07	NA	NA
642989	1.16E-14	1.73E-07	NA	NA
643433	1.22E-33	1.01E-17	NA	NA
645128	2.89E-17	0.002116777	LOC645128	similar to DEAD/H (Asp-Glu-Ala-Asp/His) box polypeptide 11
645683	2.29E-22	1.89E-21	RPL13AP3	ribosomal protein L13a pseudogene 3
646200	2.19E-30	4.67E-25	NA	NA
647856	9.99E-39	1.58E-11	NA	NA
649447	1.37E-23	4.59E-16	NA	NA
650369	2.74E-31	6.68E-16	NA	NA
650832	2.32E-26	9.29E-11	NA	NA
652140	3.96E-06	3.84E-07	NA	NA
652694	8.20E-06	3.55E-13	LOC652694	similar to Ig kappa chain V-I region HK102 precursor
653226	1.94E-17	8.96E-13	srp9	signal recognition particle 9-like 1; signal recognition particle 9kDa
			SRP9L1	signal recognition particle 9-like 1; signal recognition particle 9kDa
653600	7.37E-23	2.71E-14	NA	NA
653635	4.34E-14	1.61E-09	WASH2P	WAS protein family homolog 3 pseudogene; WAS protein family homolog 2 pseudogene; WAS protein family homolog 1; WAS protein family homolog 5 pseudogene
			WASH5P	WAS protein family homolog 3 pseudogene; WAS protein family homolog 2 pseudogene; WAS protein family homolog 1; WAS protein family homolog 5 pseudogene
			WASH3P	WAS protein family homolog 3 pseudogene; WAS protein family homolog 2 pseudogene; WAS protein family homolog 1; WAS protein family homolog 5 pseudogene
			LOC375690	WAS protein family homolog 3 pseudogene; WAS protein family homolog 2 pseudogene; WAS protein family homolog 1; WAS protein family homolog 5 pseudogene
653778	4.69E-16	3.71E-06	NA	NA
728358	7.55E-22	2.28E-12	DEFA1B	"defensin, alpha 1"
			DEFA1	"defensin, alpha 1"
729148	3.00E-25	1.30E-13	LOC729148	nuclear undecaprenyl pyrophosphate synthase 1 pseudogene; nuclear undecaprenyl pyrophosphate synthase 1 homolog (S. cerevisiae)
			NUS1	nuclear undecaprenyl pyrophosphate synthase 1 pseudogene; nuclear undecaprenyl pyrophosphate synthase 1 homolog (S. cerevisiae)
100008589	2.08E-09	0.003028652	RN28S1	28S ribosomal RNA
				
